# Supplementary material for: Crystal structures of 2-amino­pyridine citric acid salts: C5H7N2 +·C6H7O7 − and 3C5H7N2 +·C6H5O7 3−
Source: Acta Crystallogr E Crystallogr Commun. 2018 Jul 17;74(Pt 8):1111–6. doi: 10.1107/S2056989018009787 (PMC6073010; doi:10.1107/S2056989018009787)
Supplement: Supplementary file 1 [file e-74-01111-sup1.cif]

##############################################################################
#                                                                            #
# This CIF contains the data in a paper accepted for publication in          #
# Acta Crystallographica Section E. It conforms to the requirements of       #
# Notes for Authors for Acta Crystallographica Section E, and has been       #
# peer reviewed under the auspices of the IUCr Commission on Journals.       #
#                                                                            #
# Full details of the Crystallographic Information File format               #
# are given in the paper "The Crystallographic Information File (CIF):       #
# a New Standard Archive File for Crystallography" by S. R. Hall, F. H.      #
# Allen and I. D. Brown [Acta Cryst. (1991), A47, 655-685].                  #
#                                                                            #
# The current version of the core CIF dictionary is obtainable from          #
# ftp://ftp.iucr.org/pub/cif_core.dic.                                       #
#                                                                            #
# Software is freely available for graphical display of the structure(s)     #
# in this CIF. For information consult the CIF software page                 #
# http://www.iucr.org/resources/cif/software.                                #
#                                                                            #
# This file may be used for bona fide research purposes within the           #
# scientific community so long as proper attribution is given to the journal # 
# article from which it was obtained.                                        #
#                                                                            #
##############################################################################
data_I
_audit_creation_method     'SHELXL-2016/4'
_chemical_name_systematic
;
2-Aminopyridin-1-ium 3-carboxy-2-carboxymethyl-2-hydroxypropanoate
;
_chemical_name_common     ?
_chemical_formula_moiety     'C5 H7 N2 +, C6 H7 O7 -'
_chemical_formula_sum     'C11 H14 N2 O7'
_chemical_formula_iupac     'C5 H7 N2 +, C6 H7 O7 -'
_chemical_formula_weight     286.24
_chemical_melting_point     493
_symmetry_space_group_name_hall     '-P 2ac 2ab'
_shelx_space_group_comment
;
The symmetry employed for this shelxl refinement is uniquely defined
by the following loop, which should always be used as a source of
symmetry information in preference to the above space-group names.
They are only intended as comments.
;
_space_group_crystal_system     orthorhombic
_space_group_name_H-M_alt     'P b c a'
_space_group_name_Hall     '-P 2ac 2ab'
loop_
    _space_group_symop_operation_xyz
    'x, y, z'
    '-x+1/2, -y, z+1/2'
    '-x, y+1/2, -z+1/2'
    'x+1/2, -y+1/2, -z'
    '-x, -y, -z'
    'x-1/2, y, -z-1/2'
    'x, -y-1/2, z-1/2'
    '-x-1/2, y-1/2, z'
_cell_length_a     9.000(11)
_cell_length_b     10.721(13)
_cell_length_c     27.21(3)
_cell_angle_alpha     90.0
_cell_angle_beta     90.0
_cell_angle_gamma     90.0
_cell_volume     2625(5)
_cell_formula_units_Z     8
_cell_measurement_reflns_used     143
_cell_measurement_theta_min     3.1
_cell_measurement_theta_max     27.5
_cell_measurement_temperature     296(2)
_exptl_crystal_description     Prism
_exptl_crystal_colour     Colourless
_exptl_crystal_size_max     0.270
_exptl_crystal_size_mid     0.220
_exptl_crystal_size_min     0.190
_exptl_crystal_density_diffrn     1.448
_exptl_crystal_density_meas     ?
_exptl_crystal_density_method     ?
_exptl_crystal_F_000     1200
_exptl_absorpt_coefficient_mu     0.122
_exptl_absorpt_correction_type     multi-scan
_exptl_absorpt_process_details
;
(SADABS; Bruker, 2009)
;
_shelx_estimated_absorpt_T_min     0.968
_shelx_estimated_absorpt_T_max     0.977
_exptl_absorpt_correction_T_min     0.968
_exptl_absorpt_correction_T_max     0.977
_diffrn_ambient_temperature     296(2)
_diffrn_radiation_type     MoK\a
_diffrn_radiation_wavelength     0.71073
_diffrn_radiation_monochromator     graphite
_diffrn_measurement_device_type     'Bruker APEXII'
_diffrn_measurement_method     'phi and \f scans'
_diffrn_detector_area_resol_mean     ?
_diffrn_reflns_number     8086
_diffrn_reflns_av_R_equivalents     0.0988
_diffrn_reflns_theta_min     3.049
_diffrn_reflns_theta_max     27.454
_diffrn_reflns_theta_full     25.242
_diffrn_measured_fraction_theta_max     0.992
_diffrn_measured_fraction_theta_full     0.994
_diffrn_reflns_limit_h_min     -11
_diffrn_reflns_limit_h_max     9
_diffrn_reflns_limit_k_min     -13
_diffrn_reflns_limit_k_max     13
_diffrn_reflns_limit_l_min     -12
_diffrn_reflns_limit_l_max     35
_refine_special_details     ?
_reflns_number_total     2977
_reflns_number_gt     2143
_reflns_threshold_expression     'I > 2\s(I)'
_refine_ls_structure_factor_coef     Fsqd
_refine_ls_matrix_type     full
_refine_ls_R_factor_all     0.0894
_refine_ls_R_factor_gt     0.0661
_refine_ls_wR_factor_gt     0.1737
_refine_ls_wR_factor_ref     0.1948
_refine_ls_goodness_of_fit_ref     1.055
_refine_ls_restrained_S_all     1.055
_refine_ls_number_reflns     2977
_refine_ls_number_parameters     184
_refine_ls_number_restraints     0
_refine_ls_hydrogen_treatment     constr
_refine_ls_weighting_scheme     calc
_refine_ls_weighting_details
                      'w=1/[\s^2^(Fo^2^)+(0.1065P)^2^] where P=(Fo^2^+2Fc^2^)/3'
_atom_sites_solution_hydrogens     geom
_atom_sites_solution_primary     direct
_atom_sites_solution_secondary     difmap
_refine_ls_shift/su_max     0.000
_refine_ls_shift/su_mean     0.000
_refine_diff_density_max     0.292
_refine_diff_density_min     -0.299
_refine_ls_extinction_method     none
_refine_ls_extinction_coef     .
loop_
    _atom_type_symbol
    _atom_type_description
    _atom_type_scat_dispersion_real
    _atom_type_scat_dispersion_imag
    _atom_type_scat_source
    'C' 'C' 0.0033 0.0016
                         'International Tables Vol C Tables 4.2.6.8 and 6.1.1.4'
    'H' 'H' 0.0000 0.0000
                         'International Tables Vol C Tables 4.2.6.8 and 6.1.1.4'
    'N' 'N' 0.0061 0.0033
                         'International Tables Vol C Tables 4.2.6.8 and 6.1.1.4'
    'O' 'O' 0.0106 0.0060
                         'International Tables Vol C Tables 4.2.6.8 and 6.1.1.4'
_computing_data_collection
;
APEX2 (Bruker, 2009)
;
_computing_cell_refinement
;
APEX2 and SAINT-Plus (Bruker, 2009)
;
_computing_data_reduction
;
SAINT-Plus and XPREP (Bruker, 2009)
;
_computing_structure_solution
;
SHELXT2016 (Sheldrick, 2015a)
;
_computing_structure_refinement
;
SHELXL2016 (Sheldrick, 2015b)
;
_computing_molecular_graphics
;
Mercury (Macrae <i>et al.</i>,  2008)
;
_computing_publication_material
;
SHELXL2016 (Sheldrick, 2015b)
;
loop_
    _atom_site_type_symbol
    _atom_site_label
    _atom_site_fract_x
    _atom_site_fract_y
    _atom_site_fract_z
    _atom_site_U_iso_or_equiv
    _atom_site_adp_type
    _atom_site_calc_flag
    _atom_site_occupancy
    _atom_site_disorder_assembly
    _atom_site_disorder_group
    C C1 0.2827(2) 0.40538(18) 0.41150(7) 0.0284(4) Uani d 1 . .
    C C2 0.4265(2) 0.47554(18) 0.39605(8) 0.0314(5) Uani d 1 . .
    H H2A 0.419854 0.561864 0.406495 0.038 Uiso calc 1 . .
    H H2B 0.511292 0.438155 0.412406 0.038 Uiso calc 1 . .
    C C3 0.4500(2) 0.47082(18) 0.34102(8) 0.0329(5) Uani d 1 . .
    C C4 0.2668(3) 0.4112(2) 0.46729(8) 0.0348(5) Uani d 1 . .
    H H4A 0.354470 0.374637 0.482187 0.042 Uiso calc 1 . .
    H H4B 0.262245 0.497923 0.477316 0.042 Uiso calc 1 . .
    C C5 0.1315(3) 0.3448(2) 0.48646(8) 0.0383(5) Uani d 1 . .
    C C6 0.2956(2) 0.26921(17) 0.39304(7) 0.0280(4) Uani d 1 . .
    C C7 0.4276(3) 0.3173(2) 0.19589(9) 0.0397(5) Uani d 1 . .
    C C8 0.3305(3) 0.2475(2) 0.22619(9) 0.0479(6) Uani d 1 . .
    H H8 0.333716 0.255755 0.260195 0.057 Uiso calc 1 . .
    C C9 0.2320(3) 0.1677(3) 0.20452(11) 0.0546(7) Uani d 1 . .
    H H9 0.167956 0.121120 0.224075 0.066 Uiso calc 1 . .
    C C10 0.2259(3) 0.1548(3) 0.15313(10) 0.0523(7) Uani d 1 . .
    H H10 0.158588 0.100241 0.138646 0.063 Uiso calc 1 . .
    C C11 0.3192(3) 0.2228(2) 0.12526(10) 0.0469(6) Uani d 1 . .
    H H11 0.316651 0.215571 0.091216 0.056 Uiso calc 1 . .
    N N1 0.4170(2) 0.30207(19) 0.14690(7) 0.0411(5) Uani d 1 . .
    H H1A 0.475232 0.344774 0.128331 0.049 Uiso calc 1 . .
    N N2 0.5275(2) 0.3966(2) 0.21382(8) 0.0521(5) Uani d 1 . .
    H H2C 0.584424 0.437389 0.194183 0.062 Uiso calc 1 . .
    H H2D 0.535185 0.406964 0.245054 0.062 Uiso calc 1 . .
    O O1 0.15695(16) 0.45874(12) 0.38791(6) 0.0337(4) Uani d 1 . .
    H H1 0.147677 0.531534 0.396642 0.051 Uiso calc 1 . .
    O O2 0.5321(2) 0.39665(16) 0.32168(7) 0.0520(5) Uani d 1 . .
    O O3 0.3748(2) 0.55002(14) 0.31300(6) 0.0444(4) Uani d 1 . .
    H H3 0.334824 0.602731 0.330373 0.067 Uiso calc 1 . .
    O O4 0.1087(2) 0.3705(2) 0.53325(7) 0.0570(5) Uani d 1 . .
    H H4 0.031941 0.336621 0.542459 0.085 Uiso calc 1 . .
    O O5 0.0527(2) 0.27613(19) 0.46272(7) 0.0620(6) Uani d 1 . .
    O O6 0.37012(18) 0.19472(13) 0.41930(6) 0.0405(4) Uani d 1 . .
    O O7 0.23360(18) 0.24341(13) 0.35387(5) 0.0367(4) Uani d 1 . .
loop_
    _atom_site_aniso_label
    _atom_site_aniso_U_11
    _atom_site_aniso_U_22
    _atom_site_aniso_U_33
    _atom_site_aniso_U_12
    _atom_site_aniso_U_13
    _atom_site_aniso_U_23
    C1 0.0314(10) 0.0247(9) 0.0289(10) -0.0017(8) -0.0027(8) -0.0002(7)
    C2 0.0336(10) 0.0277(9) 0.0330(11) -0.0039(8) 0.0026(9) -0.0010(8)
    C3 0.0370(11) 0.0259(9) 0.0357(11) -0.0037(8) 0.0063(9) -0.0014(8)
    C4 0.0407(11) 0.0327(11) 0.0311(11) -0.0065(9) 0.0047(9) -0.0054(8)
    C5 0.0435(12) 0.0366(11) 0.0349(11) -0.0043(10) 0.0063(10) 0.0000(9)
    C6 0.0301(9) 0.0228(9) 0.0311(10) -0.0014(7) -0.0007(8) 0.0008(7)
    C7 0.0381(11) 0.0425(12) 0.0385(12) 0.0097(10) 0.0049(10) -0.0016(9)
    C8 0.0482(13) 0.0588(15) 0.0366(13) 0.0082(11) 0.0096(11) 0.0059(11)
    C9 0.0454(14) 0.0573(16) 0.0611(17) 0.0027(12) 0.0126(13) 0.0104(13)
    C10 0.0455(14) 0.0552(15) 0.0563(16) 0.0027(12) 0.0013(12) 0.0001(12)
    C11 0.0443(13) 0.0553(14) 0.0412(13) 0.0107(12) -0.0018(11) -0.0019(11)
    N1 0.0379(10) 0.0478(11) 0.0375(11) 0.0055(9) 0.0070(8) 0.0048(8)
    N2 0.0530(12) 0.0609(13) 0.0422(11) -0.0033(11) 0.0095(10) -0.0061(10)
    O1 0.0339(8) 0.0232(7) 0.0441(9) 0.0033(6) -0.0046(6) -0.0015(6)
    O2 0.0625(11) 0.0472(10) 0.0462(10) 0.0155(9) 0.0142(9) -0.0037(8)
    O3 0.0641(11) 0.0364(9) 0.0326(8) 0.0135(8) 0.0050(8) 0.0007(6)
    O4 0.0542(10) 0.0787(13) 0.0381(10) -0.0225(10) 0.0135(8) -0.0070(9)
    O5 0.0683(12) 0.0697(12) 0.0481(11) -0.0336(11) 0.0144(10) -0.0148(9)
    O6 0.0507(9) 0.0252(7) 0.0456(9) 0.0038(7) -0.0156(7) 0.0019(6)
    O7 0.0470(9) 0.0276(8) 0.0355(8) 0.0002(6) -0.0087(7) -0.0036(6)
_geom_special_details
;
 All esds (except the esd in the dihedral angle between two l.s. planes)
 are estimated using the full covariance matrix.  The cell esds are taken
 into account individually in the estimation of esds in distances, angles
 and torsion angles; correlations between esds in cell parameters are only
 used when they are defined by crystal symmetry.  An approximate (isotropic)
 treatment of cell esds is used for estimating esds involving l.s. planes.
;
loop_
    _geom_bond_atom_site_label_1
    _geom_bond_atom_site_label_2
    _geom_bond_site_symmetry_2
    _geom_bond_distance
    _geom_bond_publ_flag
    C1 O1 . 1.421(3) ?
    C1 C4 . 1.526(3) ?
    C1 C6 . 1.548(3) ?
    C1 C2 . 1.555(3) ?
    C2 C3 . 1.513(3) ?
    C2 H2A . 0.9700 ?
    C2 H2B . 0.9700 ?
    C3 O2 . 1.207(3) ?
    C3 O3 . 1.327(3) ?
    C4 C5 . 1.503(3) ?
    C4 H4A . 0.9700 ?
    C4 H4B . 0.9700 ?
    C5 O5 . 1.209(3) ?
    C5 O4 . 1.319(3) ?
    C6 O7 . 1.235(3) ?
    C6 O6 . 1.264(3) ?
    C7 N2 . 1.330(3) ?
    C7 N1 . 1.346(3) ?
    C7 C8 . 1.416(4) ?
    C8 C9 . 1.365(4) ?
    C8 H8 . 0.9300 ?
    C9 C10 . 1.406(4) ?
    C9 H9 . 0.9300 ?
    C10 C11 . 1.346(4) ?
    C10 H10 . 0.9300 ?
    C11 N1 . 1.357(3) ?
    C11 H11 . 0.9300 ?
    N1 H1A . 0.8600 ?
    N2 H2C . 0.8600 ?
    N2 H2D . 0.8600 ?
    O1 H1 . 0.8200 ?
    O3 H3 . 0.8200 ?
    O4 H4 . 0.8200 ?
loop_
    _geom_angle_atom_site_label_1
    _geom_angle_atom_site_label_2
    _geom_angle_atom_site_label_3
    _geom_angle_site_symmetry_1
    _geom_angle_site_symmetry_3
    _geom_angle
    _geom_angle_publ_flag
    O1 C1 C4 . . 110.98(18) ?
    O1 C1 C6 . . 107.03(16) ?
    C4 C1 C6 . . 111.61(16) ?
    O1 C1 C2 . . 110.23(17) ?
    C4 C1 C2 . . 109.12(17) ?
    C6 C1 C2 . . 107.80(17) ?
    C3 C2 C1 . . 111.57(17) ?
    C3 C2 H2A . . 109.3 ?
    C1 C2 H2A . . 109.3 ?
    C3 C2 H2B . . 109.3 ?
    C1 C2 H2B . . 109.3 ?
    H2A C2 H2B . . 108.0 ?
    O2 C3 O3 . . 118.9(2) ?
    O2 C3 C2 . . 122.6(2) ?
    O3 C3 C2 . . 118.45(18) ?
    C5 C4 C1 . . 113.69(18) ?
    C5 C4 H4A . . 108.8 ?
    C1 C4 H4A . . 108.8 ?
    C5 C4 H4B . . 108.8 ?
    C1 C4 H4B . . 108.8 ?
    H4A C4 H4B . . 107.7 ?
    O5 C5 O4 . . 123.5(2) ?
    O5 C5 C4 . . 125.3(2) ?
    O4 C5 C4 . . 111.2(2) ?
    O7 C6 O6 . . 125.90(19) ?
    O7 C6 C1 . . 117.22(17) ?
    O6 C6 C1 . . 116.87(18) ?
    N2 C7 N1 . . 119.3(2) ?
    N2 C7 C8 . . 122.8(2) ?
    N1 C7 C8 . . 117.9(2) ?
    C9 C8 C7 . . 118.7(3) ?
    C9 C8 H8 . . 120.6 ?
    C7 C8 H8 . . 120.6 ?
    C8 C9 C10 . . 121.1(3) ?
    C8 C9 H9 . . 119.5 ?
    C10 C9 H9 . . 119.5 ?
    C11 C10 C9 . . 118.9(3) ?
    C11 C10 H10 . . 120.6 ?
    C9 C10 H10 . . 120.6 ?
    C10 C11 N1 . . 119.9(3) ?
    C10 C11 H11 . . 120.0 ?
    N1 C11 H11 . . 120.0 ?
    C7 N1 C11 . . 123.5(2) ?
    C7 N1 H1A . . 118.3 ?
    C11 N1 H1A . . 118.3 ?
    C7 N2 H2C . . 120.0 ?
    C7 N2 H2D . . 120.0 ?
    H2C N2 H2D . . 120.0 ?
    C1 O1 H1 . . 109.5 ?
    C3 O3 H3 . . 109.5 ?
    C5 O4 H4 . . 109.5 ?
loop_
    _geom_torsion_atom_site_label_1
    _geom_torsion_atom_site_label_2
    _geom_torsion_atom_site_label_3
    _geom_torsion_atom_site_label_4
    _geom_torsion_site_symmetry_1
    _geom_torsion_site_symmetry_2
    _geom_torsion_site_symmetry_3
    _geom_torsion_site_symmetry_4
    _geom_torsion
    _geom_torsion_publ_flag
    O1 C1 C2 C3 . . . . -59.0(2) ?
    C4 C1 C2 C3 . . . . 178.89(16) ?
    C6 C1 C2 C3 . . . . 57.5(2) ?
    C1 C2 C3 O2 . . . . -98.1(3) ?
    C1 C2 C3 O3 . . . . 80.5(2) ?
    O1 C1 C4 C5 . . . . 58.9(2) ?
    C6 C1 C4 C5 . . . . -60.4(2) ?
    C2 C1 C4 C5 . . . . -179.39(17) ?
    C1 C4 C5 O5 . . . . 11.1(3) ?
    C1 C4 C5 O4 . . . . -169.0(2) ?
    O1 C1 C6 O7 . . . . 21.0(2) ?
    C4 C1 C6 O7 . . . . 142.6(2) ?
    C2 C1 C6 O7 . . . . -97.6(2) ?
    O1 C1 C6 O6 . . . . -159.64(18) ?
    C4 C1 C6 O6 . . . . -38.0(3) ?
    C2 C1 C6 O6 . . . . 81.8(2) ?
    N2 C7 C8 C9 . . . . -179.6(2) ?
    N1 C7 C8 C9 . . . . 0.5(3) ?
    C7 C8 C9 C10 . . . . -0.2(4) ?
    C8 C9 C10 C11 . . . . 0.0(4) ?
    C9 C10 C11 N1 . . . . 0.1(4) ?
    N2 C7 N1 C11 . . . . 179.6(2) ?
    C8 C7 N1 C11 . . . . -0.5(3) ?
    C10 C11 N1 C7 . . . . 0.2(4) ?
loop_
    _geom_hbond_atom_site_label_d
    _geom_hbond_atom_site_label_h
    _geom_hbond_atom_site_label_a
    _geom_hbond_site_symmetry_A
    _geom_hbond_distance_dh
    _geom_hbond_distance_ha
    _geom_hbond_distance_da
    _geom_hbond_angle_dha
    O1 H1 O6 8_665 0.82 1.86 2.681(4) 177
    N1 H1A O1 6_656 0.86 2.09 2.895(4) 156
    N2 H2C O1 6_656 0.86 2.34 3.076(5) 144
    N2 H2D O2 . 0.86 2.09 2.935(5) 168
    O3 H3 O7 8_665 0.82 1.75 2.547(4) 164
    O4 H4 O6 4_456 0.82 1.82 2.601(4) 158
    C9 H9 O3 8_655 0.93 2.57 3.351(5) 142
_shelx_hkl_file
;
   0   0   5   86.37  475.29   1 0.51356-0.51356 0.85553-0.85553 0.06566 0.06566
   0   0   6110931.0 1020.24   1 0.50409-0.50409 0.86004-0.86004 0.07880 0.07880
   0   0   8 1192.95  108.00   1 0.48525-0.48525 0.86804-0.86804 0.10497 0.10497
   0   0  1038981.64  591.79   1 0.46518-0.46518 0.87543-0.87543 0.13121 0.13121
   0   0  1234693.05  609.64   1 0.44446-0.44446 0.88184-0.88184 0.15745 0.15745
   0   0  15  -49.13  244.93   1 0.41212-0.41212 0.88961-0.88961 0.19682 0.19682
   0   0  16157407.2 1309.95   1 0.40100-0.40100 0.89169-0.89169 0.20994 0.20994
   0   0  1846434.36  786.78   1 0.37790-0.37790 0.89520-0.89520 0.23620 0.23620
   0   0  20 1459.25  231.28   1 0.35444-0.35444 0.89749-0.89749 0.26244 0.26244
   0   0  21   38.59  139.53   1 0.34243-0.34243 0.89821-0.89821 0.27557 0.27557
   0   0  22 -109.13  152.52   1 0.33023-0.33023 0.89866-0.89866 0.28869 0.28869
   0   0  23 1671.29  336.39   1 0.31783-0.31783 0.89882-0.89882 0.30181 0.30181
   0   0  24 8710.25  458.46   1 0.30524-0.30524 0.89868-0.89868 0.31493 0.31493
   0   0  25   27.16  135.15   1 0.29244-0.29244 0.89824-0.89824 0.32806 0.32806
   0   0  2630795.08  803.55   1 0.27944-0.27944 0.89749-0.89749 0.34118 0.34118
   0   0  27  555.20  289.53   1 0.27096-0.27096 0.89509-0.89509 0.35408 0.35408
   0   0  2817043.00  645.67   1 0.25755-0.25755 0.89377-0.89377 0.36719 0.36719
   0   0  29  -78.10  179.15   1 0.24391-0.24391 0.89211-0.89211 0.38031 0.38031
   0   0  30 2994.87  483.15   1 0.23004-0.23004 0.89010-0.89010 0.39342 0.39342
   0   0  31  104.44   80.16   1 0.21593-0.21593 0.88774-0.88774 0.40654 0.40654
   0   0  32  536.48  161.50   1 0.20157-0.20157 0.88501-0.88501 0.41965 0.41965
   0   0  33   61.63  162.07   1 0.18695-0.18695 0.88190-0.88190 0.43277 0.43277
   0   0  34  838.03  271.27   1 0.17205-0.17205 0.87839-0.87839 0.44588 0.44588
   0   1   4    3.63   31.51   1 0.71860-0.71860 0.61951-0.55316-0.31594 0.42144
   0   1  -4   10.19   31.88   1 0.14070-0.14070 0.86848-0.80218 0.47532-0.58025
   0  -1   4  107.60   45.40   1-0.00157 0.00157 0.81066-0.87693 0.58550-0.48061
   0   1   5  124.55   69.33   1 0.69489-0.69489 0.67190-0.60562-0.25623 0.38772
   0  -1   5  183.33   50.96   1 0.09374-0.09374 0.85296-0.91926 0.51347-0.38232
   0   1   6  259.62   73.73   1 0.67302-0.67302 0.71046-0.64418-0.20561 0.36341
   0  -1   6  118.90   36.28   1 0.15535-0.15535 0.87405-0.94026 0.46030-0.30293
   0  -1   7  500.14   66.40   1 0.19829-0.19829 0.88434-0.95055 0.42261-0.23901
   0   1   8   28.73   82.90   1 0.63281-0.63281 0.76396-0.69780-0.12610 0.33557
   0  -1   8  146.10   57.56   1 0.22724-0.22724 0.88966-0.95586 0.39605-0.18622
   0   1   9 -236.12   88.93   1 0.61443-0.61443 0.78348-0.71732-0.09284 0.32849
   0  -1   9   41.13   40.38   1 0.24674-0.24674 0.89248-0.95868 0.37761-0.14155
   0   1  10  290.97  136.94   1 0.59696-0.59696 0.79980-0.73364-0.06280 0.32464
   0  -1  10  103.75   90.03   1 0.25966-0.25966 0.89400-0.96020 0.36515-0.10286
   0   1  11  149.25  111.13   1 0.58080-0.58080 0.81329-0.74691-0.03475 0.32370
   0  -1  11  -32.49   98.11   1 0.26782-0.26782 0.89481-0.96101 0.35717-0.06866
   0   1  12 -255.58  131.81   1 0.56457-0.56457 0.82532-0.75894-0.00922 0.32443
   0  -1  12  -68.02  156.96   1 0.27243-0.27243 0.89522-0.96142 0.35263-0.03789
   0   1  14   12.71  153.42   1 0.53347-0.53347 0.84499-0.77860 0.03732 0.33041
   0  -1  14  -53.68  193.73   1 0.26981-0.26981 0.89675-0.96276 0.35076 0.01666
   0   1  15   79.73  124.64   1 0.51841-0.51841 0.85310-0.78671 0.05886 0.33514
   0  -1  15  157.84  177.26   1 0.27214-0.27214 0.89520-0.96140 0.35292 0.04050
   0   1  16  243.10  169.61   1 0.50358-0.50358 0.86027-0.79389 0.07950 0.34078
   0  -1  16  304.73  163.90   1 0.26879-0.26879 0.89490-0.96110 0.35622 0.06343
   0   1  17   11.21  120.68   1 0.48961-0.48961 0.86628-0.79992 0.09915 0.34696
   0  -1  17  -38.24  111.30   1 0.26426-0.26426 0.89447-0.96067 0.36066 0.08522
   0   1  18   -7.73  130.80   1 0.47509-0.47509 0.87193-0.80558 0.11836 0.35400
   0  -1  18  -13.14  127.02   1 0.25874-0.25874 0.89390-0.96010 0.36604 0.10606
   0   1  19  407.34  246.74   1 0.46065-0.46065 0.87693-0.81058 0.13702 0.36158
   0  -1  19  -69.25  107.97   1 0.25235-0.25235 0.89317-0.95937 0.37222 0.12611
   0   1  20   31.13  135.34   1 0.44626-0.44626 0.88133-0.81498 0.15520 0.36965
   0  -1  20  137.81  118.57   1 0.24522-0.24522 0.89228-0.95848 0.37907 0.14549
   0   1  21   97.44  134.82   1 0.43190-0.43190 0.88517-0.81882 0.17296 0.37812
   0  -1  21  107.08   92.16   1 0.23741-0.23741 0.89121-0.95741 0.38649 0.16430
   0   1  22   -9.69  153.50   1 0.41752-0.41752 0.88849-0.82214 0.19037 0.38696
   0  -1  22 -113.53  119.16   1 0.22899-0.22899 0.88994-0.95614 0.39441 0.18261
   0  -1  23  784.75  175.18   1 0.22003-0.22003 0.88846-0.95466 0.40276 0.20049
   0   1  24  -46.31  192.70   1 0.38866-0.38866 0.89367-0.82731 0.22425 0.40556
   0  -1  24  -50.72  132.48   1 0.21055-0.21055 0.88676-0.95296 0.41148 0.21800
   0   1  25  -52.07  161.42   1 0.37344-0.37344 0.89572-0.82971 0.24125 0.41486
   0  -1  25   97.12  126.64   1 0.20060-0.20060 0.88482-0.95102 0.42053 0.23518
   0   1  26   18.49  139.91   1 0.35885-0.35885 0.89714-0.83113 0.25758 0.42478
   0  -1  26  131.55  141.66   1 0.19020-0.19020 0.88262-0.94883 0.42986 0.25207
   0   1  27  156.71  164.96   1 0.34415-0.34415 0.89813-0.83211 0.27370 0.43490
   0  -1  27  224.07  149.67   1 0.17938-0.17938 0.88016-0.94636 0.43946 0.26870
   0   1  28   42.11  152.33   1 0.32932-0.32932 0.89868-0.83267 0.28966 0.44519
   0  -1  28  -53.07  150.99   1 0.16815-0.16815 0.87742-0.94362 0.44927 0.28512
   0   1  29  -40.06  170.87   1 0.31436-0.31436 0.89881-0.83280 0.30545 0.45564
   0  -1  29   34.86   93.99   1 0.15653-0.15653 0.87438-0.94058 0.45929 0.30132
   0   1  30  333.42  196.23   1 0.29925-0.29925 0.89851-0.83250 0.32110 0.46624
   0  -1  30  126.27  167.78   1 0.14452-0.14452 0.87102-0.93722 0.46949 0.31735
   0   1  31 -127.90  158.58   1 0.28398-0.28398 0.89779-0.83178 0.33662 0.47696
   0  -1  31   46.13  144.52   1 0.13516-0.13516 0.86682-0.93311 0.47994 0.33320
   0   1  32  -47.98  156.42   1 0.26852-0.26852 0.89664-0.83062 0.35203 0.48780
   0  -1  32    1.40  126.74   1 0.12242-0.12242 0.86282-0.92911 0.49045 0.34893
   0   1  33   69.08  176.32   1 0.25782-0.25782 0.89380-0.82759 0.36693 0.49860
   0  -1  33    7.46  140.37   1 0.10930-0.10930 0.85846-0.92475 0.50109 0.36452
   0   1  34  172.89  182.99   1 0.24200-0.24200 0.89185-0.82565 0.38213 0.50963
   0   1  35 -277.86  180.34   1 0.22597-0.22597 0.88945-0.82325 0.39724 0.52075
   0  -2   0346956.7 2697.77   1-0.69662 0.69662-0.06618-0.06618 0.71437-0.71437
   0  -2   1113722.8 1020.27   1-0.64385 0.64385 0.08196-0.21438 0.76074-0.73449
   0   2   2 3193.49  160.68   1 0.75444-0.75444 0.30674-0.17422-0.58027 0.63282
   0  -2   2 3355.48  411.05   1-0.56885 0.56885 0.23621-0.36842 0.78778-0.73530
   0   2   3 1658.80  264.98   1 0.75595-0.75595 0.39845-0.26597-0.51939 0.59816
   0  -2   3 1746.38  112.76   1-0.47731 0.47731 0.38160-0.51393 0.79155-0.71277
   0   2   4 3098.43  434.67   1 0.75125-0.75125 0.47286-0.34038-0.46044 0.56546
   0  -2   4 2759.68  130.40   1-0.37910 0.37910 0.50617-0.63852 0.77464-0.66975
   0   2   5  608.06  104.50   1 0.74335-0.74335 0.53325-0.40057-0.40381 0.53569
   0  -2   5  507.37   63.51   1-0.28549 0.28549 0.60488-0.73727 0.74337-0.61230
   0   2   6   72.89   84.89   1 0.73067-0.73067 0.58350-0.45081-0.35446 0.51272
   0  -2   6   86.91   73.21   1-0.20406 0.20406 0.67817-0.81076 0.70600-0.54864
   0   2   7  432.86   94.18   1 0.71637-0.71637 0.62535-0.49267-0.30941 0.49404
   0  -2   7  411.98   91.01   1-0.13152 0.13152 0.73205-0.86465 0.66842-0.48483
   0   2   848721.95  712.94   1 0.70021-0.70021 0.66107-0.52851-0.26957 0.47996
   0  -2   853189.86  654.08   1-0.07461 0.07461 0.77026-0.90278 0.63335-0.42356
   0   2   9  968.65  127.97   1 0.68459-0.68459 0.69114-0.55858-0.23162 0.46831
   0  -2   9 1247.71  135.34   1-0.02724 0.02724 0.79732-0.92984 0.60293-0.36693
   0   2  10182277.4 1802.31   1 0.66880-0.66880 0.71699-0.58442-0.19650 0.45949
   0  -2  10210660.9 1875.05   1 0.01024-0.01024 0.81650-0.94902 0.57725-0.31502
   0   2  1146059.76  757.10   1 0.65304-0.65304 0.73909-0.60677-0.16513 0.45315
   0  -2  1152460.75  736.11   1 0.03743-0.03743 0.83019-0.96278 0.55621-0.26767
   0   2  1227260.47  644.77   1 0.63732-0.63732 0.75875-0.62644-0.13456 0.44876
   0  -2  1234945.71  716.68   1 0.06043-0.06043 0.84003-0.97262 0.53915-0.22438
   0  -2  1333281.59  748.85   1 0.07813-0.07813 0.84710-0.97969 0.52564-0.18464
   0   2  14153834.4 1381.29   1 0.60619-0.60619 0.79143-0.65911-0.07850 0.44507
   0  -2  14206278.2 2823.63   1 0.09152-0.09152 0.85215-0.98474 0.51521-0.14798
   0  -2  15   97.33   89.95   1 0.10138-0.10138 0.85571-0.98829 0.50742-0.11396
   0   2  1615698.03  522.81   1 0.57593-0.57593 0.81704-0.68427-0.02699 0.44728
   0  -2  1623117.58  774.03   1 0.10831-0.10831 0.85812-0.99071 0.50188-0.08219
   0   2  17 3894.64  287.05   1 0.56065-0.56065 0.82804-0.69527-0.00318 0.44973
   0  -2  17 5284.23  318.22   1 0.11279-0.11280 0.85965-0.99223 0.49827-0.05235
   0   2  1827425.59  656.92   1 0.54544-0.54544 0.83791-0.70514 0.01975 0.45305
   0  -2  1843736.83  711.81   1 0.11521-0.11521 0.86045-0.99304 0.49632-0.02416
   0   2  19 4371.47  339.54   1 0.53028-0.53028 0.84678-0.71401 0.04193 0.45714
   0  -2  19 8286.51  447.60   1 0.11586-0.11586 0.86067-0.99326 0.49579 0.00258
   0   2  20  453.07  131.05   1 0.51516-0.51516 0.85474-0.72197 0.06343 0.46191
   0  -2  20  758.90  319.01   1 0.11498-0.11498 0.86038-0.99296 0.49650 0.02810
   0   2  21 3797.68  312.62   1 0.50005-0.50005 0.86187-0.72910 0.08434 0.46727
   0  -2  21 6704.56  334.17   1 0.11277-0.11277 0.85964-0.99222 0.49829 0.05255
   0   2  22 1552.33  238.15   1 0.48566-0.48566 0.86788-0.73518 0.10443 0.47290
   0  -2  22 3330.17  782.60   1 0.10939-0.10939 0.85849-0.99108 0.50101 0.07606
   0   2  23 5707.97  501.11   1 0.47052-0.47052 0.87358-0.74088 0.12431 0.47926
   0  -2  23 7140.55  630.02   1 0.10498-0.10498 0.85697-0.98955 0.50455 0.09875
   0   2  24 -275.25  194.83   1 0.45535-0.45535 0.87862-0.74592 0.14376 0.48605
   0  -2  24   69.04   98.71   1 0.09962-0.09962 0.85508-0.98767 0.50882 0.12071
   0   2  25 1879.07  309.01   1 0.44013-0.44013 0.88304-0.75034 0.16284 0.49322
   0  -2  25 3831.78  301.47   1 0.09342-0.09342 0.85285-0.98544 0.51372 0.14204
   0   2  26 2555.83  330.66   1 0.42483-0.42483 0.88687-0.75417 0.18157 0.50074
   0  -2  26 4855.61  361.73   1 0.08645-0.08645 0.85027-0.98286 0.51919 0.16281
   0   2  27 1036.98  251.01   1 0.40945-0.40945 0.89014-0.75743 0.19999 0.50856
   0  -2  27 1520.93  403.79   1 0.07876-0.07876 0.84735-0.97993 0.52515 0.18307
   0   2  28  175.29  168.43   1 0.39397-0.39397 0.89286-0.76016 0.21813 0.51666
   0  -2  28  251.56  145.30   1 0.07041-0.07041 0.84407-0.97666 0.53157 0.20288
   0   2  29  729.32  254.05   1 0.37747-0.37747 0.89525-0.76322 0.23669 0.52440
   0  -2  29 1010.53  238.82   1 0.06144-0.06144 0.84045-0.97303 0.53839 0.22230
   0   2  30  -35.40  197.06   1 0.36177-0.36177 0.89690-0.76487 0.25434 0.53300
   0  -2  30   58.75  150.93   1 0.05187-0.05187 0.83646-0.96904 0.54556 0.24135
   0   2  31   93.53  181.75   1 0.34593-0.34593 0.89803-0.76600 0.27177 0.54181
   0  -2  31   20.23   83.87   1 0.04174-0.04174 0.83209-0.96468 0.55306 0.26009
   0   2  32 3854.85  437.13   1 0.32993-0.32993 0.89867-0.76664 0.28901 0.55082
   0  -2  32 4078.98  651.40   1 0.03106-0.03106 0.82733-0.95992 0.56084 0.27853
   0   2  33  259.75  201.95   1 0.31376-0.31376 0.89881-0.76678 0.30608 0.55999
   0   2  34  410.00  239.49   1 0.29741-0.29741 0.89845-0.76642 0.32299 0.56933
   0  -3   0   76.63   75.43   1-0.70628 0.70628-0.09928-0.09928 0.70093-0.70093
   0  -3   1  124.71   71.50   1-0.67776 0.67776-0.00389-0.19473 0.73527-0.70902
   0   3   2    7.25   35.15   1 0.75039-0.75039 0.26625-0.06746-0.60499 0.65754
   0  -3   2  120.56   66.47   1-0.63785 0.63785 0.09569-0.29432 0.76418-0.71169
   0   3   3   94.40   45.42   1 0.75638-0.75638 0.33724-0.13845-0.56049 0.63930
   0  -3   3   30.20   64.10   1-0.59110 0.59110 0.19584-0.39415 0.78245-0.70372
   0   3   4  -76.62   85.52   1 0.75591-0.75591 0.40071-0.20198-0.51771 0.62273
   0  -3   4   36.06   64.89   1-0.53810 0.53810 0.29146-0.48996 0.79088-0.68584
   0   3   5  -29.15   93.78   1 0.75294-0.75294 0.45610-0.25737-0.47439 0.60567
   0  -3   5   78.90   67.20   1-0.47780 0.47780 0.38092-0.57942 0.79158-0.66028
   0   3   6    3.66   74.52   1 0.74695-0.74695 0.50480-0.30608-0.43269 0.59023
   0  -3   6  166.06   80.14   1-0.41924 0.41924 0.45911-0.65763 0.78322-0.62589
   0   3   7  -18.93  100.83   1 0.74024-0.74024 0.54735-0.34833-0.39043 0.57507
   0  -3   7    2.02   67.15   1-0.35986 0.35986 0.52745-0.72597 0.76960-0.58604
   0   3   8  279.75   90.68   1 0.73014-0.73014 0.58525-0.38622-0.35265 0.56366
   0  -3   8    0.65   72.44   1-0.30764 0.30764 0.58359-0.78218 0.75151-0.54180
   0   3   9  -22.16  103.53   1 0.71885-0.71885 0.61882-0.41979-0.31670 0.55408
   0  -3   9  -20.27   86.96   1-0.25757 0.25757 0.63047-0.82905 0.73222-0.49630
   0   3  10   16.65  107.32   1 0.70576-0.70576 0.64900-0.45016-0.28404 0.54703
   0  -3  10  506.50  140.94   1-0.21777 0.21777 0.66707-0.86597 0.71245-0.45018
   0  -3  11  281.50  110.41   1-0.17914 0.17914 0.69758-0.89647 0.69374-0.40525
   0   3  12   28.50   97.79   1 0.67967-0.67967 0.69962-0.50077-0.22038 0.53596
   0  -3  12  -37.28  101.07   1-0.14608 0.14608 0.72187-0.92077 0.67642-0.36170
   0   3  13 -108.22  132.33   1 0.66605-0.66605 0.72112-0.52228-0.19065 0.53253
   0  -3  13  -10.16   86.93   1-0.11812 0.11812 0.74115-0.94005 0.66085-0.31991
   0   3  14  397.62   98.09   1 0.65231-0.65231 0.74006-0.54158-0.16367 0.53025
   0  -3  14  154.62  127.00   1-0.09701 0.09701 0.75635-0.95514 0.64693-0.27981
   0   3  15  -12.69  135.88   1 0.63826-0.63826 0.75765-0.55917-0.13634 0.52910
   0  -3  15  -32.21   92.48   1-0.07768 0.07768 0.76839-0.96718 0.63524-0.24189
   0   3  16   41.56   80.50   1 0.62404-0.62404 0.77360-0.57512-0.11001 0.52895
   0  -3  16  -69.86   95.08   1-0.06190 0.06190 0.77783-0.97662 0.62541-0.20584
   0   3  17  175.89  140.08   1 0.60971-0.60971 0.78809-0.58961-0.08458 0.52971
   0  -3  17  251.70  137.07   1-0.04923 0.04923 0.78515-0.98394 0.61734-0.17155
   0   3  18   31.84   85.55   1 0.59527-0.59527 0.80127-0.60280-0.05998 0.53129
   0  -3  18   71.91  106.62   1-0.03929 0.03929 0.79073-0.98952 0.61089-0.13887
   0   3  19  727.77  215.63   1 0.58106-0.58106 0.81309-0.61393-0.03517 0.53426
   0  -3  19   99.89   92.49   1-0.03174 0.03174 0.79488-0.99367 0.60592-0.10769
   0   3  20  142.10  163.53   1 0.56635-0.56635 0.82407-0.62491-0.01197 0.53732
   0  -3  20  -17.44   87.27   1-0.02630 0.02630 0.79782-0.99661 0.60231-0.07785
   0   3  21  195.51  182.30   1 0.55155-0.55155 0.83407-0.63491 0.01063 0.54098
   0  -3  21  -16.13  107.47   1-0.02272 0.02272 0.79973-0.99852 0.59991-0.04923
   0   3  22 1664.66  358.73   1 0.53666-0.53666 0.84316-0.64400 0.03268 0.54520
   0  -3  22  430.20  187.00   1-0.02080 0.02080 0.80075-0.99954 0.59862-0.02172
   0   3  23 -209.25  201.31   1 0.52168-0.52168 0.85141-0.65225 0.05424 0.54991
   0  -3  23  219.90  160.53   1-0.02036 0.02036 0.80099-0.99978 0.59832 0.00479
   0   3  24 -220.67  166.38   1 0.50660-0.50660 0.85887-0.65972 0.07534 0.55508
   0  -3  24 -117.34  108.75   1-0.02125 0.02125 0.80052-0.99931 0.59892 0.03042
   0   3  25 -167.94  164.23   1 0.49218-0.49218 0.86521-0.66615 0.09571 0.56034
   0  -3  25   94.80  125.72   1-0.02334 0.02334 0.79941-0.99820 0.60033 0.05524
   0   3  26  328.91  179.50   1 0.47689-0.47689 0.87127-0.67221 0.11600 0.56630
   0  -3  26  203.75  137.87   1-0.02653 0.02653 0.79770-0.99649 0.60246 0.07933
   0   3  27  123.95  180.11   1 0.46149-0.46149 0.87666-0.67760 0.13595 0.57259
   0  -3  27  101.51  140.81   1-0.03072 0.03072 0.79544-0.99423 0.60525 0.10276
   0   3  28   41.98  184.48   1 0.44596-0.44596 0.88142-0.68236 0.15558 0.57921
   0  -3  28  100.82  145.58   1-0.03585 0.03585 0.79264-0.99143 0.60863 0.12560
   0   3  29  570.19  372.09   1 0.43030-0.43030 0.88557-0.68651 0.17492 0.58611
   0  -3  29   34.40  136.50   1-0.04183 0.04183 0.78932-0.98811 0.61254 0.14791
   0   3  30   97.46  193.63   1 0.41449-0.41449 0.88913-0.69007 0.19399 0.59328
   0  -3  30   55.81  118.59   1-0.04862 0.04862 0.78549-0.98428 0.61694 0.16973
   0   3  31  -35.63  171.05   1 0.39853-0.39853 0.89211-0.69306 0.21282 0.60069
   0   3  32  210.80  197.75   1 0.38136-0.38136 0.89476-0.69672 0.23226 0.60756
   0   3  33   27.50  190.78   1 0.36507-0.36507 0.89659-0.69855 0.25065 0.61542
   0   3  34  -61.68  194.79   1 0.34859-0.34860 0.89788-0.69983 0.26886 0.62346
   0  -4   1100234.6 1115.44   1-0.69561 0.69561-0.06290-0.20185 0.71565-0.68947
   0   4   2 3520.91  420.37   1 0.74943-0.74943 0.25855 0.00648-0.60949 0.66204
   0  -4   2 3775.64  222.86   1-0.67308 0.67308 0.00895-0.27378 0.73951-0.68702
   0   4   3161220.8 1694.30   1 0.75507-0.75507 0.31519-0.05014-0.57489 0.65371
   0  -4   3152877.7 1507.15   1-0.64382 0.64382 0.08205-0.34688 0.76076-0.68202
   0   4   4356707.0 3166.39   1 0.75732-0.75732 0.36740-0.10235-0.53987 0.64496
   0  -4   4334159.5 2806.89   1-0.61221 0.61221 0.15477-0.41919 0.77539-0.67042
   0   4   5 5257.12  516.68   1 0.75547-0.75547 0.41584-0.15087-0.50628 0.63756
   0  -4   5 4534.75  227.15   1-0.57488 0.57488 0.22553-0.48996 0.78653-0.65532
   0   4   653228.95  967.95   1 0.75261-0.75261 0.45963-0.19466-0.47149 0.62902
   0  -4   649094.49  699.12   1-0.53802 0.53802 0.29159-0.55625 0.79088-0.63332
   0   4   7123140.6 1464.93   1 0.74776-0.74776 0.49958-0.23461-0.43734 0.62113
   0  -4   7118859.7 1258.19   1-0.49676 0.49676 0.35413-0.61880 0.79234-0.60852
   0   4   8139927.9 2307.03   1 0.74281-0.74281 0.53578-0.27041-0.40144 0.61245
   0  -4   8137100.2 1912.53   1-0.45820 0.45820 0.40966-0.67436 0.78880-0.57903
   0   4   920049.33 1039.47   1 0.73478-0.73478 0.56906-0.30369-0.36913 0.60651
   0  -4   918151.99  451.11   1-0.41805 0.41805 0.46056-0.72526 0.78301-0.54701
   0   4  1011309.34  762.98   1 0.72565-0.72565 0.59946-0.33409-0.33774 0.60150
   0  -4  1010461.24  347.68   1-0.37984 0.37984 0.50534-0.77003 0.77482-0.51260
   0   4  11  911.74  180.34   1 0.71563-0.71563 0.62725-0.36188-0.30727 0.59741
   0  -4  11  724.95  117.18   1-0.34739 0.34739 0.54309-0.80787 0.76443-0.47608
   0   4  12 3290.15  555.60   1 0.70400-0.70400 0.65293-0.38781-0.27938 0.59496
   0  -4  12 3129.45  220.85   1-0.31479 0.31479 0.57653-0.84130 0.75399-0.43943
   0   4  13 2261.36  239.90   1 0.69264-0.69264 0.67630-0.41117-0.25072 0.59260
   0  -4  13 1759.01  186.91   1-0.28536 0.28536 0.60500-0.86978 0.74332-0.40254
   0   4  14  -98.47  137.74   1 0.68078-0.68078 0.69774-0.43261-0.22289 0.59107
   0  -4  14  -28.69   89.37   1-0.25914 0.25914 0.62907-0.89385 0.73287-0.36588
   0   4  1517591.94  911.20   1 0.66850-0.66850 0.71745-0.45232-0.19585 0.59033
   0  -4  1520288.37  506.62   1-0.23605 0.23605 0.64929-0.91407 0.72297-0.32976
   0   4  16  468.84  132.79   1 0.65608-0.65608 0.73500-0.47037-0.17123 0.59017
   0  -4  16  405.26  144.22   1-0.22057 0.22057 0.66477-0.92996 0.71373-0.29411
   0   4  1725138.14 1889.87   1 0.64315-0.64315 0.75174-0.48711-0.14569 0.59082
   0  -4  1725416.96  936.20   1-0.20319 0.20319 0.67886-0.94405 0.70559-0.25974
   0   4  1814813.81  724.64   1 0.62995-0.62995 0.76717-0.50254-0.12080 0.59212
   0  -4  1816763.65 1486.37   1-0.18843 0.18843 0.69045-0.95565 0.69840-0.22632
   0   4  19 3278.98  353.33   1 0.61651-0.61651 0.78140-0.51676-0.09652 0.59401
   0  -4  19 4148.99  462.62   1-0.17609 0.17609 0.69989-0.96508 0.69220-0.19389
   0   4  20 9775.08  487.58   1 0.60286-0.60286 0.79451-0.52988-0.07279 0.59647
   0  -4  2013018.91  444.54   1-0.16597 0.16597 0.70745-0.97265 0.68698-0.16246
   0   4  21 3419.05  374.47   1 0.58901-0.58901 0.80660-0.54196-0.04958 0.59944
   0  -4  21 4092.23  605.28   1-0.15787 0.15787 0.71340-0.97859 0.68273-0.13198
   0   4  22  629.38  307.39   1 0.57515-0.57515 0.81764-0.55209-0.02575 0.60364
   0  -4  22   98.16   74.98   1-0.15162 0.15162 0.71792-0.98311 0.67941-0.10243
   0   4  2325722.22  814.63   1 0.56083-0.56083 0.82792-0.56238-0.00345 0.60761
   0  -4  2336539.81  883.55   1-0.14707 0.14707 0.72117-0.98637 0.67695-0.07375
   0   4  2412958.03  641.24   1 0.54633-0.54633 0.83736-0.57182 0.01843 0.61199
   0  -4  2417915.31  548.31   1-0.14406 0.14406 0.72330-0.98850 0.67533-0.04589
   0   4  25 2281.04  380.29   1 0.53167-0.53167 0.84600-0.58046 0.03994 0.61675
   0  -4  25 3029.00  738.67   1-0.14248 0.14248 0.72442-0.98961 0.67447-0.01880
   0   4  26 6256.58  512.45   1 0.51683-0.51683 0.85390-0.58836 0.06109 0.62186
   0  -4  2610467.41  880.50   1-0.14222 0.14222 0.72461-0.98980 0.67432 0.00756
   0   4  27  187.37  197.51   1 0.50181-0.50181 0.86108-0.59554 0.08192 0.62730
   0  -4  27  112.36   86.11   1-0.14316 0.14316 0.72394-0.98913 0.67484 0.03327
   0   4  28  289.25  225.16   1 0.48741-0.48741 0.86718-0.60177 0.10210 0.63269
   0  -4  28  301.54  131.97   1-0.14524 0.14523 0.72247-0.98767 0.67596 0.05837
   0   4  29  220.54  220.52   1 0.47205-0.47205 0.87304-0.60763 0.12233 0.63870
   0  -4  29   97.15   61.07   1-0.14836 0.14836 0.72025-0.98545 0.67765 0.08290
   0   4  30 -108.79  185.10   1 0.45651-0.45651 0.87826-0.61285 0.14229 0.64498
   0   4  32 1238.60  340.41   1 0.42486-0.42486 0.88686-0.62146 0.18153 0.65823
   0   4  33  398.24  323.54   1 0.40874-0.40874 0.89027-0.62487 0.20082 0.66517
   0  -5   1  642.86  142.95   1-0.70960 0.70960-0.11146-0.21947 0.69572-0.66954
   0   5   2   35.30   48.38   1 0.75033-0.75033 0.26581 0.06549-0.60525 0.65780
   0  -5   2  562.68  141.23   1-0.69533 0.69533-0.05607-0.27496 0.71649-0.66400
   0   5   3   27.08  101.52   1 0.75486-0.75486 0.31224 0.01906-0.57678 0.65560
   0  -5   3  226.38  118.27   1-0.67623 0.67623 0.00032-0.33137 0.73668-0.65794
   0   5   4  -14.44   95.02   1 0.75709-0.75709 0.35606-0.02474-0.54775 0.65284
   0  -5   4  -65.23   94.78   1-0.65438 0.65438 0.05694-0.38799 0.75401-0.64903
   0   5   5   -2.23   99.93   1 0.75596-0.75596 0.39770-0.06649-0.51994 0.65122
   0  -5   5   -3.70   88.95   1-0.63216 0.63216 0.11300-0.44352 0.76654-0.63533
   0   5   6   73.57   90.71   1 0.75444-0.75444 0.43629-0.10508-0.49035 0.64789
   0  -5   6  -31.79   88.48   1-0.60570 0.60570 0.16776-0.49829 0.77780-0.62034
   0   5   7 -135.86  114.68   1 0.75131-0.75131 0.47234-0.14113-0.46088 0.64467
   0  -5   7  -53.41   83.59   1-0.57770 0.57770 0.22047-0.55100 0.78590-0.60220
   0   5   8 -194.37  127.60   1 0.74677-0.74677 0.50596-0.17474-0.43166 0.64171
   0  -5   8   22.02   82.45   1-0.55188 0.55188 0.26909-0.59992 0.78931-0.57923
   0   5   9 -256.51  126.58   1 0.74252-0.74252 0.53715-0.20544-0.40014 0.63753
   0  -5   9  205.17  154.11   1-0.52245 0.52245 0.31593-0.64676 0.79197-0.55563
   0   5  10   60.02   77.17   1 0.73550-0.73550 0.56637-0.23466-0.37182 0.63558
   0  -5  10   35.86   77.97   1-0.49322 0.49322 0.35922-0.69005 0.79226-0.52966
   0   5  11  193.44  154.56   1 0.72755-0.72755 0.59359-0.26188-0.34395 0.63409
   0  -5  11  -35.65   74.41   1-0.46472 0.46472 0.39875-0.72958 0.79058-0.50172
   0   5  12  138.18   92.54   1 0.71881-0.71881 0.61893-0.28722-0.31657 0.63309
   0  -5  12   -4.37   76.61   1-0.44020 0.44020 0.43300-0.76387 0.78659-0.47192
   0   5  13  170.29  135.50   1 0.70851-0.70851 0.64270-0.31129-0.29144 0.63332
   0  -5  13  135.09  113.70   1-0.41440 0.41440 0.46498-0.79585 0.78233-0.44145
   0   5  14  195.84  106.35   1 0.69845-0.69845 0.66474-0.33333-0.26510 0.63328
   0  -5  14   17.79   78.50   1-0.39035 0.39035 0.49335-0.82422 0.77731-0.41021
   0   5  15  -55.06  150.56   1 0.68785-0.68785 0.68527-0.35387-0.23926 0.63374
   0  -5  15   90.23   83.90   1-0.36820 0.36820 0.51833-0.84920 0.77185-0.37852
   0   5  16   92.77   93.37   1 0.67678-0.67678 0.70441-0.37301-0.21390 0.63468
   0  -5  16  145.42   91.28   1-0.35130 0.35130 0.53894-0.86991 0.76558-0.34616
   0   5  17  196.82  134.02   1 0.66528-0.66528 0.72226-0.39085-0.18902 0.63610
   0  -5  17  -53.20   86.86   1-0.33320 0.33320 0.55790-0.88887 0.76007-0.31444
   0   5  18 -109.13  171.13   1 0.65368-0.65368 0.73824-0.40745-0.16640 0.63771
   0  -5  18   24.81   93.19   1-0.31710 0.31710 0.57422-0.90519 0.75478-0.28294
   0   5  19  525.36  259.85   1 0.64148-0.64148 0.75378-0.42299-0.14248 0.63998
   0  -5  19  139.05  146.41   1-0.30296 0.30296 0.58816-0.91913 0.74984-0.25178
   0   5  20  537.17  307.63   1 0.62896-0.62896 0.76827-0.43748-0.11898 0.64266
   0  -5  20  -49.74   99.78   1-0.29071 0.29071 0.59994-0.93091 0.74534-0.22107
   0   5  21  291.89  166.53   1 0.61615-0.61615 0.78177-0.45097-0.09587 0.64573
   0  -5  21  -23.34  109.15   1-0.28026 0.28026 0.60978-0.94075 0.74136-0.19087
   0   5  22  422.16  288.28   1 0.60306-0.60306 0.79433-0.46353-0.07313 0.64918
   0  -5  22   98.02  103.57   1-0.27151 0.27151 0.61786-0.94883 0.73791-0.16121
   0   5  23  -25.68  188.69   1 0.58972-0.58972 0.80600-0.47521-0.05075 0.65299
   0  -5  23   27.01  110.15   1-0.26439 0.26439 0.62435-0.95532 0.73503-0.13212
   0   5  24   73.02  208.80   1 0.57623-0.57623 0.81682-0.48489-0.02747 0.65789
   0  -5  24  134.12  114.97   1-0.25879 0.25879 0.62939-0.96036 0.73273-0.10360
   0   5  25 -247.75  193.56   1 0.56231-0.56231 0.82690-0.49497-0.00572 0.66241
   0  -5  25   46.27  111.86   1-0.25462 0.25462 0.63310-0.96407 0.73098-0.07564
   0   5  26  -54.91  198.75   1 0.54815-0.54815 0.83622-0.50430 0.01572 0.66723
   0  -5  26   13.10   55.25   1-0.25179 0.25179 0.63560-0.96657 0.72979-0.04824
   0   5  27  590.05  374.05   1 0.53376-0.53376 0.84482-0.51289 0.03689 0.67232
   0  -5  27    0.15  107.90   1-0.25024 0.25024 0.63697-0.96794 0.72913-0.02136
   0   5  28  306.85  306.70   1 0.51915-0.51915 0.85272-0.52079 0.05781 0.67767
   0   5  29   59.80  207.13   1 0.50432-0.50432 0.85994-0.52801 0.07849 0.68327
   0   5  30   30.12  192.06   1 0.49005-0.49005 0.86609-0.53434 0.09856 0.68871
   0   5  31  -27.51  182.37   1 0.47477-0.47477 0.87205-0.54029 0.11878 0.69474
   0   5  32  233.75  229.58   1 0.45926-0.45926 0.87738-0.54562 0.13879 0.70097
   0   6   2 4823.40  957.35   1 0.75206-0.75206 0.28104 0.11652-0.59616 0.64871
   0  -6   2 4668.22  286.82   1-0.70926 0.70926-0.11021-0.28692 0.69627-0.64390
   0   6   346954.55 1071.83   1 0.75540-0.75540 0.31995 0.07761-0.57183 0.65064
   0  -6   345419.33  911.79   1-0.69624 0.69624-0.06494-0.33218 0.71485-0.63631
   0   6   4  565.82   76.32   1 0.75712-0.75712 0.35724 0.04033-0.54694 0.65202
   0  -6   4  784.95  157.86   1-0.68329 0.68329-0.01961-0.37763 0.72987-0.62489
   0   6   5 4751.41  812.26   1 0.75602-0.75602 0.39323 0.00421-0.52325 0.65453
   0  -6   5 4769.09  723.62   1-0.66676 0.66676 0.02573-0.42299 0.74482-0.61360
   0   6   6 4643.10  729.91   1 0.75497-0.75497 0.42715-0.02969-0.49754 0.65508
   0  -6   6 4400.74  292.90   1-0.64873 0.64873 0.07052-0.46778 0.75774-0.60026
   0   6   7 3930.47  683.46   1 0.75264-0.75264 0.45935-0.06189-0.47172 0.65551
   0  -6   7 3007.41  388.66   1-0.63156 0.63156 0.11431-0.51094 0.76685-0.58315
   0   6   8  832.56  190.18   1 0.74915-0.74915 0.48986-0.09240-0.44587 0.65592
   0  -6   8  880.04  196.20   1-0.61123 0.61123 0.15674-0.55338 0.77576-0.56582
   0   6   9110574.3 2235.07   1 0.74622-0.74622 0.51866-0.12061-0.41728 0.65467
   0  -6   9102436.2 1071.54   1-0.59024 0.59024 0.19744-0.59407 0.78270-0.54651
   0   6  10 5583.62  786.95   1 0.74055-0.74055 0.54599-0.14794-0.39174 0.65550
   0  -6  10 4334.37  749.89   1-0.56892 0.56892 0.23609-0.63272 0.78777-0.52534
   0   6  1111689.03 1621.41   1 0.73402-0.73402 0.57181-0.17376-0.36637 0.65651
   0  -6  1110928.07  392.05   1-0.55083 0.55083 0.27081-0.66782 0.78945-0.50059
   0   6  12 5571.26  847.40   1 0.72672-0.72672 0.59618-0.19813-0.34121 0.65773
   0  -6  12 5894.10  315.31   1-0.52969 0.52969 0.30473-0.70173 0.79155-0.47643
   0   6  13  362.10  138.73   1 0.71872-0.71872 0.61918-0.22113-0.31630 0.65919
   0  -6  13  220.24  119.92   1-0.50909 0.50909 0.33608-0.73308 0.79237-0.45100
   0   6  1412866.67  987.74   1 0.70925-0.70925 0.64096-0.24327-0.29346 0.66164
   0  -6  1413087.86  576.01   1-0.48929 0.48929 0.36483-0.76183 0.79214-0.42450
   0   6  15 5367.56  742.19   1 0.70003-0.70003 0.66144-0.26376-0.26912 0.66360
   0  -6  15 4929.80  294.06   1-0.47047 0.47047 0.39097-0.78797 0.79106-0.39717
   0   6  16 5382.76 1089.15   1 0.69030-0.69030 0.68075-0.28306-0.24507 0.66585
   0  -6  16 5182.99  327.06   1-0.45564 0.45564 0.41304-0.81008 0.78853-0.36898
   0   6  1778790.59 1331.11   1 0.68008-0.68008 0.69893-0.30124-0.22130 0.66838
   0  -6  1778175.1613747.18   1-0.43925 0.43925 0.43421-0.83125 0.78645-0.34068
   0   6  18  256.73  259.82   1 0.66942-0.66942 0.71605-0.31836-0.19782 0.67120
   0  -6  18 1098.58  243.31   1-0.42420 0.42420 0.45304-0.85008 0.78409-0.31210
   0  -6  19 6784.60  374.21   1-0.41052 0.41052 0.46965-0.86669 0.78159-0.28338
   0  -6  2010529.52  465.49   1-0.39826 0.39826 0.48417-0.88121 0.77907-0.25463
   0   6  2132958.11  948.62   1 0.63547-0.63547 0.76090-0.36395-0.13109 0.68095
   0  -6  2133936.63  795.38   1-0.38740 0.38740 0.49673-0.89378 0.77663-0.22597
   0   6  2217360.94  881.53   1 0.62337-0.62337 0.77431-0.37736-0.10878 0.68483
   0  -6  2219446.37  608.18   1-0.37794 0.37794 0.50747-0.90452 0.77435-0.19747
   0   6  23 3930.27  458.32   1 0.61095-0.61095 0.78690-0.38994-0.08673 0.68896
   0  -6  23 4162.25  331.45   1-0.36984 0.36984 0.51651-0.91356 0.77228-0.16918
   0   6  24  590.97  281.95   1 0.59822-0.59822 0.79869-0.40173-0.06493 0.69334
   0  -6  24  380.73  218.34   1-0.36307 0.36307 0.52396-0.92100 0.77048-0.14115
   0   6  2517135.07  795.10   1 0.58529-0.58529 0.80973-0.41141-0.04199 0.69868
   0  -6  2521039.87  641.63   1-0.35759 0.35759 0.52991-0.92696 0.76896-0.11342
   0   6  26  896.60  304.53   1 0.57190-0.57190 0.82005-0.42174-0.02063 0.70359
   0   6  27  978.63  370.42   1 0.55824-0.55824 0.82967-0.43136 0.00050 0.70872
   0   6  28 4468.18  526.42   1 0.54430-0.54430 0.83861-0.44030 0.02144 0.71404
   0   6  29  291.24  314.91   1 0.53010-0.53010 0.84688-0.44857 0.04219 0.71956
   0   6  30  283.90  216.59   1 0.51564-0.51564 0.85450-0.45619 0.06276 0.72526
   0   6  31 5111.25  573.72   1 0.50091-0.50091 0.86149-0.46318 0.08316 0.73112
   0   7   1   72.50   62.41   1 0.75047-0.75047 0.26690 0.19692-0.60461 0.63088
   0   7   2  -79.13  110.90   1 0.75397-0.75397 0.30103 0.16280-0.58387 0.63641
   0   7   3 -110.14  110.73   1 0.75623-0.75623 0.33419 0.12963-0.56251 0.64132
   0  -7   3  251.13  159.06   1-0.71213 0.71213-0.12108-0.34223 0.69152-0.61297
   0   7   4   66.13   84.09   1 0.75731-0.75731 0.36631 0.09752-0.54064 0.64573
   0  -7   4   74.75  109.04   1-0.70181 0.70181-0.08359-0.37973 0.70743-0.60270
   0   7   5  121.66   81.34   1 0.75596-0.75596 0.39764 0.06604-0.51999 0.65127
   0  -7   5   -6.86  105.31   1-0.69225 0.69225-0.04640-0.41706 0.72016-0.58893
   0   7   6   97.40   88.63   1 0.75495-0.75495 0.42754 0.03615-0.49724 0.65478
   0  -7   6  101.88  110.26   1-0.67968 0.67968-0.00928-0.45418 0.73344-0.57597
   0   7   7  103.96   61.10   1 0.75292-0.75292 0.45625 0.00744-0.47427 0.65806
   0  -7   7   -4.74  104.31   1-0.66616 0.66616 0.02729-0.49075 0.74530-0.56158
   0   7   8   18.18   70.74   1 0.74995-0.74995 0.48378-0.02008-0.45114 0.66118
   0  -7   8  -30.06  101.06   1-0.65185 0.65185 0.06306-0.52653 0.75571-0.54575
   0   7   9  -47.94  132.13   1 0.74609-0.74609 0.51012-0.04643-0.42791 0.66422
   0  -7   9   46.22  105.10   1-0.63692 0.63692 0.09780-0.56127 0.76469-0.52849
   0   7  10   88.95  101.39   1 0.74291-0.74291 0.53534-0.07094-0.40185 0.66561
   0  -7  10  195.10   81.47   1-0.62363 0.62363 0.13125-0.59398 0.77061-0.50818
   0   7  11  -75.16  140.88   1 0.73730-0.73730 0.55943-0.09503-0.37870 0.66883
   0  -7  11  -63.10   96.33   1-0.60795 0.60795 0.16330-0.62604 0.77699-0.48832
   0   7  12  189.02  208.48   1 0.73099-0.73099 0.58241-0.11801-0.35558 0.67209
   0  -7  12  -27.36   90.29   1-0.59221 0.59221 0.19375-0.65649 0.78213-0.46722
   0   7  13  177.23   98.51   1 0.72402-0.72402 0.60432-0.13992-0.33254 0.67543
   0  -7  13  238.61  129.22   1-0.57659 0.57659 0.22247-0.68521 0.78615-0.44499
   0   7  14  -26.71  159.78   1 0.71644-0.71644 0.62518-0.16079-0.30959 0.67886
   0  -7  14   59.48   97.99   1-0.56128 0.56128 0.24935-0.71209 0.78916-0.42176
   0   7  15  231.28  129.55   1 0.70747-0.70747 0.64510-0.18113-0.28864 0.68312
   0  -7  15   -3.84   93.17   1-0.54986 0.54986 0.27241-0.73558 0.78957-0.39568
   0   7  16   62.09  109.29   1 0.69880-0.69880 0.66401-0.20004-0.26599 0.68676
   0  -7  16   79.70   95.38   1-0.53557 0.53557 0.29549-0.75865 0.79110-0.37094
   0   7  17   -6.60  181.82   1 0.68963-0.68963 0.68199-0.21802-0.24347 0.69055
   0  -7  17  -25.54   92.19   1-0.52199 0.52199 0.31663-0.77980 0.79199-0.34558
   0   7  18  -12.14  184.95   1 0.68000-0.68000 0.69907-0.23510-0.22111 0.69449
   0  -7  18   89.72  107.40   1-0.50924 0.50924 0.33587-0.79903 0.79237-0.31970
   0   7  19   84.66  213.18   1 0.66993-0.66993 0.71527-0.25130-0.19892 0.69859
   0  -7  19   55.18   99.98   1-0.49739 0.49739 0.35323-0.81639 0.79235-0.29341
   0   7  20  -11.58  222.81   1 0.65945-0.65945 0.73063-0.26666-0.17688 0.70285
   0  -7  20  161.90  107.57   1-0.48651 0.48651 0.36875-0.83192 0.79203-0.26683
   0   7  21   51.21  217.40   1 0.64896-0.64896 0.74443-0.28132-0.15702 0.70689
   0  -7  21  101.11   99.89   1-0.47665 0.47665 0.38251-0.84568 0.79150-0.24005
   0   7  22   47.61  200.45   1 0.63776-0.63776 0.75823-0.29512-0.13539 0.71144
   0  -7  22  -29.76   89.78   1-0.46783 0.46783 0.39456-0.85773 0.79085-0.21313
   0   7  23 -163.06  190.48   1 0.62620-0.62620 0.77128-0.30817-0.11393 0.71616
   0  -7  23  -14.93   91.04   1-0.46291 0.46291 0.40341-0.86662 0.78928-0.18617
   0   7  24  194.74  282.13   1 0.61431-0.61431 0.78360-0.32049-0.09262 0.72104
   0   7  25  -37.62  189.99   1 0.60209-0.60209 0.79522-0.33210-0.07147 0.72607
   0   7  26  -41.87  183.65   1 0.58955-0.58955 0.80614-0.34303-0.05048 0.73126
   0   7  27   61.93  208.34   1 0.57665-0.57665 0.81650-0.35180-0.02813 0.73736
   0   7  28   27.13  236.88   1 0.56341-0.56341 0.82614-0.36144-0.00742 0.74291
   0   7  29  -97.02  225.68   1 0.54987-0.54987 0.83514-0.37045 0.01315 0.74860
   0   7  30   37.93  216.67   1 0.53603-0.53603 0.84352-0.37883 0.03360 0.75442
   0   8   0  224.44   87.80   1 0.75024-0.75024 0.26504 0.26504-0.60570 0.60570
   0   8   1 8504.38 1504.40   1 0.75342-0.75342 0.29482 0.23526-0.58773 0.61400
   0   8   2  263.10  111.17   1 0.75566-0.75566 0.32406 0.20602-0.56916 0.62170
   0   8   3 9951.72  546.73   1 0.75699-0.75699 0.35269 0.17740-0.55006 0.62887
   0   8   4 3452.57  520.19   1 0.75606-0.75606 0.38086 0.14907-0.53226 0.63729
   0   8   513552.36 1158.01   1 0.75573-0.75573 0.40810 0.12183-0.51216 0.64344
   0  -8   513496.19  656.16   1-0.70884 0.70884-0.10863-0.42088 0.69695-0.56604
   0   8   6 3936.78  729.50   1 0.75455-0.75455 0.43456 0.09537-0.49173 0.64926
   0  -8   6 3560.47  311.67   1-0.70001 0.70001-0.07744-0.45206 0.70991-0.55282
   0   8   751708.85 1506.12   1 0.75256-0.75256 0.46019 0.06974-0.47102 0.65481
   0  -8   749016.30  890.95   1-0.69243 0.69243-0.04698-0.48268 0.71994-0.53622
   0   8   826755.50  794.47   1 0.74979-0.74979 0.48499 0.04494-0.45009 0.66014
   0  -8   823888.18  642.96   1-0.68229 0.68229-0.01673-0.51294 0.73088-0.52092
   0   8   9 8133.08 1465.24   1 0.74628-0.74628 0.50894 0.02099-0.42898 0.66529
   0  -8   9 6593.77  362.65   1-0.67164 0.67164 0.01283-0.54251 0.74076-0.50455
   0   8  1017379.95 1126.06   1 0.74358-0.74358 0.53212-0.00138-0.40487 0.66863
   0  -8  1016868.75  801.78   1-0.66058 0.66058 0.04156-0.57123 0.74960-0.48714
   0   8  11  212.88  127.29   1 0.73856-0.73856 0.55439-0.02365-0.38363 0.67376
   0  -8  11  306.32  148.39   1-0.64924 0.64924 0.06931-0.59898 0.75741-0.46871
   0   8  12 2237.81  408.13   1 0.73290-0.73290 0.57582-0.04508-0.36231 0.67883
   0  -8  12 1802.99  227.31   1-0.63774 0.63774 0.09594-0.62562 0.76424-0.44930
   0   8  13   85.31   73.19   1 0.72665-0.72665 0.59642-0.06568-0.34096 0.68386
   0  -8  13   35.77   46.58   1-0.62834 0.62834 0.12125-0.65009 0.76842-0.42726
   0   8  14  490.68  200.33   1 0.71982-0.71982 0.61619-0.08546-0.31960 0.68887
   0  -8  14  606.26  200.75   1-0.61684 0.61684 0.14535-0.67420 0.77354-0.40614
   0   8  15   36.39   76.19   1 0.71166-0.71166 0.63516-0.10491-0.30015 0.69463
   0  -8  15  -33.01   93.18   1-0.60554 0.60554 0.16807-0.69691 0.77785-0.38421
   0   8  1613110.50 2126.74   1 0.70380-0.70380 0.65337-0.12312-0.27886 0.69964
   0  -8  1611591.65  494.86   1-0.59454 0.59454 0.18933-0.71818 0.78144-0.36155
   0   8  17 1446.17  341.42   1 0.69545-0.69545 0.67080-0.14055-0.25761 0.70468
   0  -8  17 1115.91  241.47   1-0.58395 0.58395 0.20910-0.73795 0.78438-0.33825
   0   8  18 8136.80 1012.18   1 0.68664-0.68664 0.68747-0.15722-0.23641 0.70978
   0  -8  18 7776.68  541.53   1-0.57386 0.57386 0.22736-0.75620 0.78675-0.31438
   0   8  1922562.81  872.15   1 0.67739-0.67739 0.70341-0.17316-0.21527 0.71494
   0  -8  1921709.64  693.24   1-0.56434 0.56434 0.24407-0.77292 0.78863-0.29001
   0   8  20 1214.02  302.60   1 0.66772-0.66772 0.71862-0.18837-0.19420 0.72017
   0  -8  20  788.49  243.35   1-0.55921 0.55921 0.25685-0.78619 0.78822-0.26303
   0   8  2113473.77 1045.92   1 0.65804-0.65804 0.73230-0.20303-0.17522 0.72508
   0  -8  2113229.03  512.29   1-0.55103 0.55103 0.27050-0.79983 0.78942-0.23796
   0   8  22  194.34  217.21   1 0.64762-0.64762 0.74615-0.21688-0.15439 0.73044
   0   8  23  169.79  209.16   1 0.63683-0.63683 0.75932-0.23005-0.13364 0.73587
   0   8  24 1369.42  321.17   1 0.62568-0.62568 0.77184-0.24257-0.11298 0.74139
   0   8  25  142.13  282.11   1 0.61418-0.61418 0.78372-0.25445-0.09240 0.74700
   0   8  26 1682.87  421.05   1 0.60235-0.60235 0.79498-0.26571-0.07192 0.75270
   0   8  27 2717.29  467.04   1 0.59018-0.59018 0.80562-0.27634-0.05152 0.75849
   0   8  28 1121.78  349.99   1 0.57756-0.57756 0.81580-0.28472-0.02958 0.76507
   0   9   0   68.42   71.05   1 0.75372-0.75372 0.29817 0.29817-0.58565 0.58565
   0   9  -1   69.46   84.86   1 0.75109-0.75109 0.27226 0.32409-0.60143 0.57516
   0   9   1  140.99  125.22   1 0.75565-0.75565 0.32383 0.27252-0.56931 0.59558
   0   9  -2  260.06  101.07   1 0.74778-0.74778 0.24616 0.35019-0.61662 0.56407
   0   9   2  109.45  103.81   1 0.75687-0.75687 0.34917 0.24718-0.55246 0.60500
   0   9   3  128.58  103.70   1 0.75601-0.75601 0.37424 0.22193-0.53700 0.61577
   0   9   4  167.86  140.15   1 0.75594-0.75594 0.39879 0.19738-0.51914 0.62416
   0   9   5  175.48  129.65   1 0.75518-0.75518 0.42284 0.17334-0.50089 0.63217
   0   9   6    7.27   95.52   1 0.75374-0.75374 0.44635 0.14982-0.48232 0.63985
   0   9   7   86.64  114.37   1 0.75164-0.75164 0.46929 0.12688-0.46345 0.64724
   0  -9   7   64.84  125.31   1-0.70976 0.70976-0.11207-0.48362 0.69546-0.51218
   0   9   8  139.11  138.49   1 0.74890-0.74890 0.49163 0.10454-0.44432 0.65437
   0  -9   8   90.90  128.90   1-0.70261 0.70261-0.08632-0.50937 0.70631-0.49686
   0   9   9  -10.37  151.72   1 0.74716-0.74716 0.51349 0.08358-0.42197 0.65936
   0  -9   9  -25.38  106.41   1-0.69505 0.69505-0.06108-0.53461 0.71635-0.48071
   0   9  10  112.68   91.38   1 0.74306-0.74306 0.53462 0.06246-0.40253 0.66629
   0  -9  10    8.20  104.21   1-0.68918 0.68918-0.03701-0.55886 0.72364-0.46118
   0   9  11  221.15  146.16   1 0.73838-0.73838 0.55511 0.04196-0.38293 0.67307
   0   9  12 -118.06  157.47   1 0.73314-0.73314 0.57496 0.02211-0.36319 0.67970
   0  -9  12   92.81   50.39   1-0.67275 0.67275 0.00983-0.60571 0.73979-0.42485
   0   9  13  283.58  121.30   1 0.72737-0.72737 0.59417 0.00290-0.34334 0.68623
   0  -9  13  136.46  114.02   1-0.66436 0.66436 0.03193-0.62781 0.74672-0.40553
   0   9  14   94.65  135.50   1 0.72108-0.72108 0.61274-0.01565-0.32340 0.69267
   0  -9  14   -5.04   66.56   1-0.65597 0.65597 0.05303-0.64892 0.75291-0.38548
   0   9  15   26.32   91.56   1 0.71428-0.71428 0.63066-0.03358-0.30340 0.69904
   0  -9  15   46.85  113.63   1-0.64765 0.64765 0.07307-0.66895 0.75841-0.36473
   0   9  16  279.54  139.28   1 0.70624-0.70624 0.64792-0.05139-0.28532 0.70610
   0  -9  16  178.45  138.03   1-0.63949 0.63949 0.09197-0.68786 0.76326-0.34334
   0   9  17    2.74  189.54   1 0.69851-0.69851 0.66460-0.06807-0.26526 0.71234
   0  -9  17    7.54  107.21   1-0.63379 0.63379 0.10944-0.70439 0.76572-0.31958
   0   9  18  110.94  153.04   1 0.69035-0.69035 0.68065-0.08412-0.24519 0.71856
   0  -9  18  -56.72  107.42   1-0.62615 0.62615 0.12593-0.72088 0.76946-0.29708
   0   9  19 -319.76  201.92   1 0.68175-0.68175 0.69608-0.09955-0.22510 0.72477
   0  -9  19   45.56   66.44   1-0.61888 0.61888 0.14116-0.73611 0.77269-0.27407
   0   9  20  -50.21  192.85   1 0.67274-0.67274 0.71090-0.11437-0.20500 0.73098
   0  -9  20   -9.25  105.87   1-0.61204 0.61204 0.15511-0.75006 0.77545-0.25059
   0   9  21  -24.04  223.47   1 0.66333-0.66333 0.72511-0.12858-0.18492 0.73719
   0   9  22    5.51  116.09   1 0.65395-0.65395 0.73788-0.14245-0.16695 0.74299
   0   9  23 -218.71  200.19   1 0.64381-0.64381 0.75093-0.15550-0.14697 0.74921
   0   9  24  230.05  222.82   1 0.63331-0.63331 0.76340-0.16797-0.12703 0.75544
   0   9  25  143.83  146.71   1 0.62244-0.62244 0.77529-0.17986-0.10711 0.76171
   0   9  26    0.47  238.42   1 0.61123-0.61123 0.78663-0.19120-0.08722 0.76800
   0  10   0 1182.57  262.50   1 0.75608-0.75608 0.33131 0.33131-0.56442 0.56442
   0  10  -1 3221.80  631.33   1 0.75460-0.75460 0.30887 0.35374-0.57892 0.55265
   0  10   1 3588.12  744.85   1 0.75702-0.75702 0.35361 0.30900-0.54943 0.57570
   0  10  -2 1744.34  434.35   1 0.75261-0.75261 0.28637 0.37624-0.59293 0.54038
   0  10   2 2302.11  420.38   1 0.75603-0.75603 0.37577 0.28664-0.53591 0.58842
   0  10  -3 3757.75  599.83   1 0.75010-0.75010 0.26387 0.39875-0.60639 0.52758
   0  10   3 4032.16  805.55   1 0.75596-0.75596 0.39772 0.26470-0.51993 0.59870
   0  10   4  833.96  173.65   1 0.75533-0.75533 0.41937 0.24304-0.50357 0.60859
   0  10   5 1043.07  232.07   1 0.75415-0.75415 0.44070 0.22172-0.48685 0.61813
   0  10   6 8803.08 1630.81   1 0.75242-0.75242 0.46167 0.20075-0.46980 0.62734
   0  10   7 6615.59 1205.61   1 0.75014-0.75014 0.48224 0.18018-0.45246 0.63625
   0  10   815443.02 1990.25   1 0.74733-0.74733 0.50239 0.16002-0.43484 0.64489
   0  10   9 3382.17  593.36   1 0.74554-0.74554 0.52230 0.14111-0.41396 0.65134
   0 -10   9 2308.42  282.64   1-0.71384 0.71384-0.12775-0.53413 0.68855-0.45291
   0  10  10  211.10  130.20   1 0.74155-0.74155 0.54157 0.12185-0.39596 0.65973
   0 -10  10   15.99  131.70   1-0.70832 0.70832-0.10671-0.55517 0.69777-0.43595
   0  10  11   77.80   92.13   1 0.73706-0.73706 0.56037 0.10305-0.37777 0.66791
   0 -10  11  256.16  180.89   1-0.70259 0.70259-0.08625-0.57563 0.70634-0.41834
   0  10  12 2421.23  414.04   1 0.73208-0.73208 0.57868 0.08473-0.35940 0.67592
   0 -10  12 2281.85  283.05   1-0.69671 0.69671-0.06646-0.59542 0.71426-0.40007
   0  10  13 3649.24  636.28   1 0.72662-0.72662 0.59650 0.06691-0.34087 0.68377
   0 -10  13 3711.15  385.31   1-0.69282 0.69282-0.04818-0.61390 0.71949-0.37830
   0  10  14 1068.40  351.95   1 0.72068-0.72068 0.61382 0.04959-0.32221 0.69148
   0 -10  14  593.53  237.55   1-0.68683 0.68683-0.02999-0.63209 0.72619-0.35875
   0  10  15 1697.00  335.60   1 0.71429-0.71429 0.63064 0.03278-0.30343 0.69907
   0 -10  15  805.02  215.88   1-0.68087 0.68087-0.01266-0.64942 0.73228-0.33861
   0  10  16 2322.79  394.27   1 0.70670-0.70670 0.64688 0.01592-0.28655 0.70733
   0 -10  16 1361.03  356.69   1-0.67500 0.67499 0.00373-0.66582 0.73780-0.31788
   0  10  1713821.47 1675.83   1 0.69944-0.69944 0.66269 0.00012-0.26761 0.71468
   0 -10  1711939.35  596.86   1-0.66926 0.66926 0.01916-0.68125 0.74277-0.29660
   0  10  18 6999.79  599.98   1 0.69176-0.69176 0.67798-0.01517-0.24858 0.72196
   0 -10  18 4797.82  974.64   1-0.66373 0.66373 0.03356-0.69566 0.74721-0.27480
   0  10  19 1743.92  358.69   1 0.68367-0.68367 0.69276-0.02994-0.22949 0.72917
   0  10  20 2803.41  758.08   1 0.67518-0.67518 0.70702-0.04420-0.21035 0.73632
   0  10  21 6981.53 1435.78   1 0.66629-0.66629 0.72076-0.05795-0.19116 0.74343
   0  10  22 2601.65  464.61   1 0.65746-0.65746 0.73311-0.07152-0.17403 0.75008
   0  10  23  -70.52  242.18   1 0.64785-0.64785 0.74585-0.08426-0.15485 0.75708
   0  10  24 9611.51  775.62   1 0.63789-0.63789 0.75808-0.09649-0.13564 0.76405
   0  11   0  -14.96  161.16   1 0.75727-0.75727 0.36444 0.36444-0.54195 0.54195
   0  11  -1  -43.25  148.85   1 0.75671-0.75671 0.34489 0.38398-0.55535 0.52908
   0  11  -2    9.56   86.12   1 0.75574-0.75574 0.32536 0.40351-0.56831 0.51577
   0  11   2  126.58   95.93   1 0.75585-0.75585 0.40339 0.32527-0.51571 0.56822
   0  11  -3  -66.61  158.91   1 0.75437-0.75437 0.30589 0.42298-0.58081 0.50199
   0  11   3  243.80  105.79   1 0.75518-0.75518 0.42274 0.30592-0.50097 0.57974
   0  11  -4   34.46   61.99   1 0.75262-0.75262 0.28654 0.44233-0.59282 0.48773
   0  11   4  198.29   87.05   1 0.75407-0.75407 0.44193 0.28673-0.48587 0.59089
   0  11  -5  188.59  118.47   1 0.75052-0.75052 0.26736 0.46151-0.60434 0.47298
   0  11   5  -63.10  137.58   1 0.75249-0.75249 0.46091 0.26775-0.47043 0.60171
   0  11  -6  175.79  110.94   1 0.74809-0.74809 0.24841 0.48047-0.61534 0.45771
   0  11   6  184.16  153.69   1 0.75046-0.75046 0.47966 0.24900-0.45467 0.61220
   0  11   7   -4.06  154.89   1 0.74797-0.74797 0.49814 0.23052-0.43861 0.62240
   0  11   8  257.07  152.52   1 0.74660-0.74660 0.51659 0.21317-0.41917 0.63018
   0  11   9  128.03  177.42   1 0.74309-0.74309 0.53447 0.19528-0.40267 0.64005
   0  11  10  124.86   88.11   1 0.73913-0.73913 0.55203 0.17773-0.38592 0.64968
   0  11  11  248.96  162.17   1 0.73473-0.73473 0.56924 0.16051-0.36895 0.65909
   0  11  12  111.61  151.31   1 0.72989-0.72989 0.58609 0.14366-0.35178 0.66829
   0  11  13  -18.86  203.18   1 0.72461-0.72461 0.60257 0.12719-0.33442 0.67731
   0 -11  13  181.84  147.98   1-0.71188 0.71188-0.12012-0.60795 0.69194-0.35157
   0  11  14  296.76  228.59   1 0.71891-0.71891 0.61865 0.11110-0.31688 0.68615
   0 -11  14  119.46  124.46   1-0.70773 0.70773-0.10454-0.62353 0.69870-0.33214
   0  11  15   89.79  102.69   1 0.71204-0.71204 0.63423 0.09485-0.30121 0.69569
   0 -11  15   87.03  118.66   1-0.70358 0.70358-0.08971-0.63836 0.70492-0.31218
   0  11  16  -12.57  110.68   1 0.70552-0.70552 0.64953 0.07955-0.28342 0.70420
   0  11  17  -87.99  215.25   1 0.69860-0.69860 0.66442 0.06467-0.26549 0.71257
   0  11  18  138.22  223.48   1 0.69129-0.69129 0.67888 0.05021-0.24745 0.72082
   0  11  19  118.52  225.22   1 0.68358-0.68358 0.69291 0.03617-0.22929 0.72897
   0  11  20  458.99  208.69   1 0.67549-0.67549 0.70651 0.02257-0.21104 0.73701
   0  11  21  147.95  229.30   1 0.66702-0.66702 0.71968 0.00941-0.19270 0.74497
   0  12   0  137.35  150.13   1 0.75596-0.75596 0.39745 0.39745-0.52013 0.52013
   0  12  -115030.46 1980.50   1 0.75606-0.75606 0.38029 0.41461-0.53267 0.50641
   0  12   115400.55 2378.08   1 0.75552-0.75552 0.41464 0.38026-0.50720 0.53346
   0  12  -2  614.78  141.86   1 0.75726-0.75726 0.36345 0.43169-0.54264 0.49009
   0  12  -3  869.43  243.60   1 0.75678-0.75678 0.34654 0.44860-0.55424 0.47543
   0  12   3  687.28  170.57   1 0.75354-0.75354 0.44894 0.34596-0.48022 0.55899
   0  12  -4 4317.83  836.84   1 0.75600-0.75600 0.32979 0.46535-0.56542 0.46033
   0  12   4 4608.38 1023.76   1 0.75199-0.75199 0.46598 0.32892-0.46621 0.57124
   0  12   511559.34 2311.54   1 0.75006-0.75006 0.48292 0.31198-0.45187 0.58315
   0  12   6  734.15  262.70   1 0.74774-0.74774 0.49971 0.29519-0.43722 0.59476
   0  12  -7 2423.18  551.95   1 0.75205-0.75205 0.28094 0.51420-0.59623 0.41232
   0  12   7 3129.55  618.44   1 0.74659-0.74659 0.51666 0.27944-0.41911 0.60374
   0  12   8  276.08  125.70   1 0.74338-0.74338 0.53309 0.26301-0.40397 0.61497
   0  12   9   66.64  102.50   1 0.73978-0.73978 0.54930 0.24679-0.38856 0.62594
   0  12  10   74.68  181.43   1 0.73578-0.73579 0.56529 0.23081-0.37290 0.63666
   0  12  11  436.44  165.73   1 0.73140-0.73140 0.58103 0.21507-0.35700 0.64714
   0  12  12  198.03  124.14   1 0.72662-0.72662 0.59650 0.19960-0.34088 0.65739
   0  12  13  240.88  132.89   1 0.72145-0.72145 0.61168 0.18442-0.32455 0.66744
   0  12  14 3452.35  713.96   1 0.71590-0.71590 0.62657 0.16953-0.30803 0.67730
   0  12  15  119.98  229.47   1 0.70922-0.70922 0.64102 0.15434-0.29339 0.68787
   0  12  16 2743.93  588.27   1 0.70292-0.70292 0.65529 0.14007-0.27655 0.69733
   0  12  17  378.18  129.81   1 0.69624-0.69624 0.66923 0.12614-0.25956 0.70663
   0  13   0   43.48   92.98   1 0.75478-0.75478 0.43057 0.43057-0.49487 0.49487
   0  13  -1  -19.16  183.41   1 0.75549-0.75549 0.41553 0.44561-0.50652 0.48026
   0  13   1   77.68   85.22   1 0.75379-0.75379 0.44569 0.41545-0.48284 0.50910
   0  13  -2  164.87  145.46   1 0.75591-0.75591 0.40060 0.46054-0.51779 0.46528
   0  13   2  326.68  164.15   1 0.75250-0.75250 0.46086 0.40028-0.47047 0.52298
   0  13  -3  121.56  113.00   1 0.75607-0.75607 0.38582 0.47533-0.52867 0.44990
   0  13   3  851.99  278.33   1 0.75089-0.75089 0.47604 0.38510-0.45775 0.53651
   0  13   4   42.11   89.30   1 0.74896-0.74896 0.49121 0.36993-0.44469 0.54972
   0  13   5  287.14  159.39   1 0.74671-0.74671 0.50633 0.35481-0.43132 0.56260
   0  13  -6  -64.66  161.10   1 0.75665-0.75665 0.34330 0.51810-0.55643 0.39880
   0  13   6  -34.24  205.43   1 0.74563-0.74563 0.52179 0.34065-0.41443 0.57269
   0  13  -7   35.49  159.37   1 0.75599-0.75599 0.32959 0.53181-0.56554 0.38164
   0  13   7   93.14  220.36   1 0.74261-0.74261 0.53673 0.32571-0.40054 0.58517
   0  13  -8   54.61  110.63   1 0.75515-0.75515 0.31623 0.54516-0.57422 0.36405
   0  13   8  160.63  117.84   1 0.73924-0.73924 0.55156 0.31088-0.38637 0.59738
   0  13   9  463.62  229.96   1 0.73553-0.73553 0.56626 0.29618-0.37193 0.60931
   0  13  10  174.46  157.60   1 0.73146-0.73146 0.58080 0.28164-0.35723 0.62099
   0  13  11  119.51  123.96   1 0.72705-0.72705 0.59517 0.26727-0.34228 0.63242
   0  13  12  333.77  170.04   1 0.72228-0.72228 0.60935 0.25309-0.32710 0.64361
   1   0   3    9.44   10.93   1-0.66505 0.74404 0.03015-0.03015 0.74618-0.66744
   1   0   4548427.3 4017.79   1 0.75396-0.67500 0.44345-0.44345-0.48465 0.58967
  -1   0   4490164.5 3736.65   1 0.30627-0.38559 0.89870-0.89870 0.31387-0.20889
  -1   0  -5   -5.11   16.81   1 0.75721-0.83610 0.36133-0.36133-0.54411 0.41275
   1   0   5  113.25   40.40   1 0.72821-0.64931 0.59151-0.59151-0.34613 0.47801
  -1   0   5  261.97  128.28   1 0.32992-0.40925 0.89867-0.89867 0.28902-0.15779
   1   0   656252.98  575.66   1 0.69121-0.61225 0.67902-0.67902-0.24727 0.40506
  -1   0   646939.69  608.26   1 0.34517-0.42450 0.89807-0.89807 0.27259-0.11512
   1   0   7  106.93   90.64   1 0.65768-0.57878 0.73280-0.73280-0.17448 0.35777
  -1   0   7  523.31  116.22   1 0.35472-0.43404 0.89746-0.89746 0.26214-0.07842
   1   0   814004.09  282.80   1 0.62781-0.54891 0.76953-0.76953-0.11687 0.32635
  -1   0   812354.89  317.66   1 0.36022-0.43955 0.89703-0.89703 0.25605-0.04609
   1   0   9  -34.26   73.42   1 0.60141-0.52251 0.79583-0.79583-0.07032 0.30597
   1   0  1016291.54  334.02   1 0.57846-0.49932 0.81511-0.81511-0.03101 0.29369
  -1   0  1015438.76  369.02   1 0.36303-0.44235 0.89678-0.89678 0.25293 0.00951
   1   0  12126483.0 1356.10   1 0.53656-0.45742 0.84322-0.84322 0.03283 0.28238
  -1   0  12159718.7 1707.37   1 0.35866-0.43798 0.89716-0.89716 0.25779 0.05714
   1   0  13 1381.32  253.21   1 0.51764-0.43851 0.85349-0.85349 0.05994 0.28153
  -1   0  13 3139.85  457.33   1 0.35461-0.43394 0.89747-0.89747 0.26225 0.07892
   1   0  1427612.14  599.00   1 0.49967-0.42053 0.86204-0.86204 0.08486 0.28288
  -1   0  1438985.89 1175.30   1 0.34961-0.42893 0.89781-0.89781 0.26775 0.09967
   1   0  15  -65.92  106.81   1 0.48324-0.40412 0.86884-0.86884 0.10763 0.28600
  -1   0  15  244.44  482.05   1 0.34379-0.42311 0.89815-0.89815 0.27409 0.11957
   1   0  16  308.66  124.86   1 0.46653-0.38740 0.87497-0.87497 0.12948 0.29040
  -1   0  16  590.13  133.12   1 0.33726-0.41658 0.89844-0.89844 0.28115 0.13875
   1   0  17  -77.71  105.19   1 0.45024-0.37111 0.88017-0.88017 0.15022 0.29590
  -1   0  17  -76.63  129.82   1 0.33011-0.40943 0.89866-0.89866 0.28882 0.15733
   1   0  18   84.68  115.19   1 0.43426-0.35514 0.88458-0.88458 0.17006 0.30229
  -1   0  18  222.80  194.99   1 0.32241-0.40173 0.89880-0.89880 0.29699 0.17540
   1   0  19  192.76  125.33   1 0.41853-0.33940 0.88828-0.88828 0.18916 0.30944
  -1   0  19  583.66  225.68   1 0.31421-0.39353 0.89881-0.89881 0.30561 0.19303
   1   0  20  333.64  185.95   1 0.40296-0.32383 0.89135-0.89135 0.20764 0.31721
  -1   0  20 1081.10  204.38   1 0.30555-0.38487 0.89869-0.89869 0.31461 0.21027
   1   0  21   45.82  123.03   1 0.38722-0.30790 0.89396-0.89396 0.22554 0.32559
  -1   0  21   45.04  127.72   1 0.29647-0.37580 0.89841-0.89841 0.32394 0.22719
   1   0  22 7241.27  356.52   1 0.37185-0.29253 0.89590-0.89590 0.24305 0.33433
  -1   0  2210930.28  501.54   1 0.28701-0.36633 0.89797-0.89797 0.33357 0.24381
   1   0  23  999.36  228.81   1 0.35650-0.27718 0.89733-0.89733 0.26018 0.34345
  -1   0  23  659.28  196.98   1 0.27717-0.35649 0.89733-0.89733 0.34345 0.26018
   1   0  24   27.72  152.42   1 0.34114-0.26181 0.89828-0.89828 0.27697 0.35290
  -1   0  24  -75.82  168.16   1 0.27123-0.35037 0.89512-0.89512 0.35381 0.27567
   1   0  25  354.93  204.36   1 0.32574-0.24641 0.89875-0.89875 0.29347 0.36264
  -1   0  25  -82.04  140.22   1 0.26074-0.33987 0.89411-0.89411 0.36409 0.29161
   1   0  26 6634.22  419.64   1 0.31027-0.23094 0.89877-0.89877 0.30972 0.37264
  -1   0  26 6770.84  441.14   1 0.24992-0.32905 0.89288-0.89288 0.37456 0.30737
   1   0  27   89.43  150.88   1 0.29471-0.21538 0.89834-0.89834 0.32575 0.38285
  -1   0  27   43.54  150.24   1 0.23879-0.31792 0.89140-0.89140 0.38518 0.32298
   1   0  28 3662.61  836.78   1 0.27903-0.19971 0.89747-0.89747 0.34158 0.39326
  -1   0  28 4614.65  394.01   1 0.22734-0.30647 0.88967-0.88967 0.39596 0.33843
   1   0  29  -10.86  159.62   1 0.26851-0.18938 0.89487-0.89487 0.35649 0.40413
  -1   0  29  -25.96  190.03   1 0.21559-0.29472 0.88768-0.88768 0.40685 0.35376
  -1   0  30 5593.34  503.12   1 0.20353-0.28267 0.88540-0.88540 0.41787 0.36897
   1   0  30 4668.40  947.14   1 0.25258-0.17345 0.89320-0.89320 0.37200 0.41485
   1   0  31 -141.74  147.63   1 0.23647-0.15734 0.89107-0.89107 0.38737 0.42570
  -1   0  31  180.57   86.38   1 0.19118-0.27031 0.88284-0.88284 0.42900 0.38408
   1   0  32  883.51  257.38   1 0.22017-0.14104 0.88848-0.88848 0.40262 0.43668
  -1   0  32 1179.40  324.51   1 0.17852-0.25766 0.87996-0.87996 0.44021 0.39909
  -1   0  33  195.32  208.66   1 0.16556-0.24470 0.87676-0.87676 0.45152 0.41401
  -1   0  34  155.85  179.11   1 0.15230-0.23143 0.87322-0.87322 0.46291 0.42885
  -1   0  35  118.85  184.71   1 0.14153-0.22060 0.86872-0.86872 0.47463 0.44344
   1  -1   1 4133.98   84.86   1 0.70835-0.62938 0.64307-0.70935-0.29101 0.31731
   1  -1  -1 3943.85  117.37   1 0.64701-0.56811 0.74693-0.81309-0.15319 0.12700
  -1   1  -1 3286.13   75.29   1 0.61588-0.69478 0.78204-0.71588-0.09539 0.06921
  -1   1   1 3126.77  101.21   1 0.58872-0.66762 0.80684-0.74068-0.04910 0.07529
  -1  -1   1 4084.61  129.85   1-0.30950 0.23052 0.58176-0.64795 0.75216-0.72595
  -1  -1  -1 4284.96  128.45   1-0.55491 0.47590 0.26406-0.33023 0.78888-0.81514
  -1  -1   231779.39  407.80   1-0.19447 0.11542 0.68575-0.75205 0.70137-0.64891
  -1  -1  -229362.23  371.43   1-0.64832 0.56933 0.07149-0.13770 0.75799-0.81048
  -1   1   3109733.5 1011.34   1 0.56837-0.64751 0.82262-0.75624-0.01511 0.09391
  -1  -1   3177260.6 1537.43   1-0.09684 0.01782 0.75646-0.82272 0.64682-0.56816
  -1  -1  -3162750.7 1363.46   1-0.70887 0.62997-0.10875 0.04256 0.69690-0.77544
   1   1   4103104.6 1011.41   1 0.74811-0.66922 0.24854-0.18227-0.61526 0.72035
  -1   1   467292.31  737.16   1 0.55859-0.63772 0.82944-0.76305-0.00002 0.10509
  -1  -1   4112136.3 1059.87   1-0.01779-0.06121 0.80234-0.86860 0.59659-0.49170
   1   1   5 2018.96  361.93   1 0.75601-0.67705 0.37387-0.30763-0.53727 0.66854
  -1   1  -5 1409.67   58.59   1 0.59775-0.67688 0.79924-0.73285-0.06247-0.06886
  -1   1   5 1466.51  132.07   1 0.54891-0.62804 0.83575-0.76936 0.01459 0.11674
   1  -1   5 2098.88   69.11   1 0.17237-0.09324 0.87847-0.94467 0.44560-0.31446
  -1  -1   5 2235.83  168.81   1 0.04247-0.12153 0.83241-0.89870 0.55252-0.42136
   1   1   624065.20  400.70   1 0.75148-0.67252 0.47083-0.40459-0.46215 0.61969
  -1   1  -617409.86  225.00   1 0.61215-0.69105 0.78572-0.71956-0.08884-0.06825
   1  -1   622178.29  261.03   1 0.27342-0.19429 0.89530-0.96151 0.35165-0.19428
  -1  -1   625508.41  441.13   1 0.08998-0.16905 0.85159-0.91788 0.51642-0.35904
   1   1   7 9254.37  244.52   1 0.74052-0.66161 0.54614-0.47980-0.39160 0.57623
  -1   1   7 5379.57  230.35   1 0.52955-0.60868 0.84718-0.78080 0.04299 0.14087
   1  -1   7 7596.09  151.30   1 0.31008-0.23076 0.89877-0.96479 0.30991-0.12620
  -1  -1   7 9829.09  260.90   1 0.12639-0.20545 0.86409-0.93038 0.48719-0.30358
   1   1   8 8473.70  237.60   1 0.72334-0.64444 0.60629-0.53995-0.33041 0.54142
  -1   1   8 4631.43  205.70   1 0.51978-0.59892 0.85239-0.78601 0.05692 0.15321
   1  -1   8 6510.41  172.21   1 0.33105-0.25172 0.89864-0.96466 0.28782-0.07786
  -1  -1   8 9378.63  268.08   1 0.15206-0.23119 0.87315-0.93935 0.46311-0.25328
   1   1   996400.04 1053.62   1 0.70315-0.62418 0.65478-0.58850-0.27716 0.51385
   1  -1   974254.32  741.60   1 0.34091-0.26159 0.89829-0.96430 0.27721-0.04101
  -1  -1   9104380.9 1139.75   1 0.17306-0.25219 0.87864-0.94484 0.44500-0.20895
   1  -1  10123351.3 1137.16   1 0.34453-0.26521 0.89811-0.96412 0.27328-0.01083
  -1  -1  10175784.2 1742.27   1 0.18882-0.26795 0.88232-0.94852 0.43110-0.16882
   1   1  11162436.1 1635.23   1 0.66299-0.58402 0.72560-0.65932-0.18422 0.47350
   1  -1  11128649.3 1225.26   1 0.34427-0.26495 0.89812-0.96414 0.27357 0.01512
   1   1  12 9656.21  348.26   1 0.64321-0.56431 0.75167-0.68551-0.14581 0.46001
   1  -1  12 6792.91  453.58   1 0.34141-0.26209 0.89826-0.96428 0.27667 0.03826
  -1  -1  1211658.71  465.53   1 0.20868-0.28781 0.88640-0.95261 0.41319-0.09845
   1   1  13  599.29  104.19   1 0.62361-0.54471 0.77406-0.70790-0.10922 0.44961
   1  -1  13 1143.03  327.62   1 0.33670-0.25738 0.89846-0.96448 0.28176 0.05942
   1   1  1416894.80  489.29   1 0.60443-0.52553 0.79307-0.72691-0.07547 0.44205
  -1   1  1411041.33  474.17   1 0.45935-0.53847 0.87736-0.81100 0.13868 0.22870
   1  -1  1417067.77  460.84   1 0.33060-0.25128 0.89865-0.96467 0.28829 0.07913
  -1  -1  1421220.33  591.76   1 0.21752-0.29666 0.88802-0.95423 0.40507-0.03787
   1   1  15 9560.26  374.57   1 0.58622-0.50708 0.80898-0.74259-0.04349 0.43750
  -1  -1  1511852.50  408.17   1 0.21895-0.29809 0.88827-0.95448 0.40375-0.01032
   1   1  16 7038.72  326.52   1 0.56770-0.48857 0.82310-0.75672-0.01407 0.43435
   1  -1  16 9337.96  364.21   1 0.31541-0.23608 0.89882-0.96483 0.30436 0.11555
  -1  -1  1610468.27  416.67   1 0.21880-0.29793 0.88825-0.95445 0.40389 0.01576
   1   1  1719181.71  558.55   1 0.54954-0.47040 0.83535-0.76896 0.01364 0.43290
  -1  -1  1731577.57  764.83   1 0.21729-0.29643 0.88798-0.95419 0.40528 0.04059
   1   1  18 2709.67  259.32   1 0.53168-0.45254 0.84600-0.77961 0.03992 0.43289
  -1  -1  18 5416.20  623.22   1 0.21461-0.29375 0.88750-0.95371 0.40775 0.06435
   1   1  19 1281.81  198.87   1 0.51408-0.43494 0.85527-0.78889 0.06495 0.43413
  -1   1  19 1355.76  237.99   1 0.40466-0.48379 0.89104-0.82469 0.20564 0.29297
   1  -1  19 1270.42  160.92   1 0.28741-0.20808 0.89799-0.96400 0.33316 0.16548
  -1  -1  19 1672.08  356.36   1 0.21091-0.29004 0.88682-0.95303 0.41115 0.08718
   1   1  20   12.89  142.23   1 0.49669-0.41755 0.86335-0.79697 0.08891 0.43643
  -1   1  20  247.12  154.08   1 0.39324-0.47236 0.89297-0.82662 0.21897 0.30587
   1  -1  20  151.05  134.03   1 0.27704-0.19771 0.89732-0.96334 0.34358 0.18131
  -1  -1  20  239.70  144.37   1 0.20630-0.28543 0.88595-0.95215 0.41536 0.10920
   1   1  21 3489.02  298.15   1 0.48031-0.40118 0.86997-0.80362 0.11151 0.43958
  -1   1  21 5639.95  372.28   1 0.38084-0.46016 0.89483-0.82882 0.23286 0.31827
   1  -1  21 7427.71  349.29   1 0.27139-0.19226 0.89513-0.96133 0.35366 0.19713
  -1  -1  21 8002.74  407.69   1 0.20088-0.28001 0.88487-0.95108 0.42028 0.13051
   1   1  22 3607.23  331.93   1 0.46322-0.38410 0.87609-0.80973 0.13373 0.44360
  -1   1  22 4905.91  365.01   1 0.36909-0.44841 0.89619-0.83018 0.24615 0.33123
   1  -1  22 6757.57  338.19   1 0.26020-0.18106 0.89405-0.96026 0.36463 0.21239
  -1  -1  22 8206.82  748.49   1 0.19473-0.27386 0.88360-0.94980 0.42581 0.15120
   1  -1  23  240.84  152.23   1 0.24863-0.16950 0.89272-0.95892 0.37580 0.22745
  -1  -1  23  344.72  165.39   1 0.18792-0.26705 0.88212-0.94832 0.43190 0.17134
   1   1  24 -104.02  160.90   1 0.42931-0.35019 0.88581-0.81946 0.17612 0.45370
  -1   1  24   -9.79  209.45   1 0.34505-0.42438 0.89808-0.83206 0.27272 0.35715
   1  -1  24  156.67   60.46   1 0.23671-0.15757 0.89110-0.95731 0.38715 0.24232
  -1  -1  24   34.07  149.20   1 0.18049-0.25963 0.88042-0.94663 0.43848 0.19100
   1   1  25 2202.98  257.14   1 0.41243-0.33330 0.88955-0.82320 0.19645 0.45961
  -1   1  25 3465.27  370.91   1 0.33276-0.41208 0.89859-0.83258 0.28599 0.37012
   1  -1  25 3650.18  622.29   1 0.22444-0.14531 0.88920-0.95541 0.39866 0.25704
  -1  -1  25 4836.11  717.93   1 0.17251-0.25164 0.87850-0.94471 0.44548 0.21022
   1   1  26  185.77  162.93   1 0.39555-0.31642 0.89261-0.82625 0.21629 0.46601
  -1   1  26  -55.24  164.97   1 0.32026-0.39959 0.89881-0.83280 0.29926 0.38310
   1  -1  26   91.31  124.43   1 0.21184-0.13271 0.88700-0.95320 0.41030 0.27163
  -1  -1  26  119.35  214.23   1 0.16399-0.24313 0.87635-0.94255 0.45288 0.22905
   1   1  27   92.42  153.41   1 0.37799-0.29866 0.89519-0.82917 0.23611 0.47250
  -1   1  27  112.74  178.14   1 0.30757-0.38690 0.89873-0.83271 0.31252 0.39608
   1  -1  27  350.80  248.48   1 0.19891-0.11978 0.88447-0.95067 0.42205 0.28611
  -1  -1  27   95.37  193.60   1 0.15498-0.23412 0.87396-0.94016 0.46062 0.24754
   1   1  28 1445.40  270.26   1 0.36107-0.28174 0.89696-0.83094 0.25512 0.47973
  -1   1  28 1849.24  281.99   1 0.29468-0.37400 0.89834-0.83233 0.32578 0.40907
   1  -1  28 1777.98  401.95   1 0.18566-0.10653 0.88161-0.94781 0.43391 0.30048
  -1  -1  28 1815.56  267.40   1 0.14550-0.22464 0.87130-0.93750 0.46867 0.26572
   1   1  29  431.22  217.70   1 0.34408-0.26475 0.89813-0.83212 0.27378 0.48731
  -1   1  29   39.27  193.01   1 0.28158-0.36090 0.89764-0.83162 0.33903 0.42206
   1  -1  29  525.36  171.68   1 0.17208-0.09295 0.87840-0.94460 0.44586 0.31476
  -1  -1  29  450.08  309.64   1 0.13829-0.21735 0.86776-0.93405 0.47734 0.28335
   1   1  30  722.86  323.46   1 0.32700-0.24767 0.89873-0.83272 0.29213 0.49520
  -1   1  30  699.10  364.88   1 0.26827-0.34759 0.89661-0.83060 0.35228 0.43505
   1  -1  30   95.88  108.98   1 0.15818-0.07904 0.87482-0.94102 0.45788 0.32896
  -1  -1  30  203.05  246.04   1 0.12795-0.20701 0.86458-0.93088 0.48591 0.30100
  -1   1  31 1401.18  293.37   1 0.25927-0.33840 0.89395-0.82775 0.36553 0.44755
   1   1  31  988.59  268.21   1 0.30980-0.23048 0.89877-0.83275 0.31020 0.50338
   1  -1  31 1265.39  307.17   1 0.14733-0.06827 0.87041-0.93670 0.46976 0.34339
  -1  -1  31 1708.57  303.46   1 0.11718-0.19624 0.86111-0.92740 0.49472 0.31843
   1   1  32  398.59  167.62   1 0.29248-0.21315 0.89824-0.83223 0.32802 0.51180
  -1   1  32  633.39  208.01   1 0.24554-0.32467 0.89232-0.82612 0.37876 0.46054
  -1  -1  32  412.37  120.34   1 0.10601-0.18507 0.85733-0.92362 0.50373 0.33565
   1   1  33  153.68  119.71   1 0.27500-0.19567 0.89717-0.83116 0.34561 0.52046
  -1   1  33  -87.38  176.75   1 0.23157-0.31071 0.89034-0.82414 0.39199 0.47354
  -1  -1  33   41.36  168.81   1 0.09443-0.17350 0.85322-0.91951 0.51292 0.35269
  -1   1  34  243.26  106.81   1 0.21737-0.29650 0.88800-0.82179 0.40521 0.48655
  -1  -1  34   63.56  170.63   1 0.08246-0.16152 0.84876-0.91506 0.52229 0.36955
  -1  -2   0   27.87   64.54   1-0.56289 0.48390 0.24658-0.37879 0.78889-0.78889
  -1   2  -1397221.5 3001.83   1 0.75377-0.83273 0.44596-0.31347-0.48263 0.45638
  -1   2   1385067.5 3001.47   1 0.72759-0.80649 0.59348-0.46080-0.34406 0.37044
  -1  -2   1378201.6 2988.23   1-0.49317 0.41415 0.35930-0.49163 0.79226-0.76600
  -1  -2  -1370628.4 2954.38   1-0.62504 0.54606 0.12827-0.26048 0.76997-0.79621
  -1   2  -2120662.2 1015.01   1 0.75568-0.83457 0.32441-0.19189-0.56893 0.51639
  -1   2   2119360.7 1152.18   1 0.70969-0.78865 0.63992-0.50736-0.29467 0.34727
  -1  -2   2119266.1 1136.98   1-0.41853 0.33954 0.45997-0.59232 0.78310-0.73065
  -1  -2  -2116129.7 1132.11   1-0.67329 0.59430 0.00838-0.14080 0.73932-0.79181
  -1   2  -2111236.9  941.68   1-0.68249 0.60350-0.01729 0.14971 0.73068-0.78317
  -1   2   334441.23  504.89   1 0.69294-0.77191 0.67572-0.54316-0.25144 0.33034
  -1  -2   335395.57  502.21   1-0.34458 0.26560 0.54605-0.67844 0.76359-0.68495
  -1   2  -332865.46  374.18   1-0.56285 0.48386 0.24665-0.11444 0.78889-0.86762
  -1  -2  -333210.82  483.99   1-0.70796 0.62906-0.10540-0.02697 0.69833-0.77688
  -1   2   487569.12 1009.61   1 0.67677-0.75574 0.70443-0.57186-0.21388 0.31908
  -1  -2   494604.93  980.82   1-0.27299 0.19401 0.61650-0.74889 0.73850-0.63365
  -1   2  -491409.32  771.90   1-0.36130 0.28230 0.52589-0.39354 0.76999-0.87488
   1  -2   486549.89  739.40   1-0.63926 0.71824 0.09252-0.22493 0.76340-0.65842
   1   2   5 5317.23  215.59   1 0.75309-0.67420 0.29128-0.15876-0.58992 0.72127
  -1   2   5 4943.31  201.18   1 0.66125-0.74022 0.72809-0.59552-0.18061 0.31210
  -1   2  -5 5273.85  123.85   1-0.12332 0.04426 0.73765-0.60506 0.66381-0.79494
  -1  -2   5 5700.30  201.01   1-0.21102 0.13197 0.67257-0.80516 0.70930-0.57817
   1  -2   5 4902.23  115.70   1-0.51903 0.59804 0.32115-0.45348 0.79212-0.66082
   1   2   614091.45  410.38   1 0.75737-0.67849 0.37143-0.23890-0.53704 0.69467
  -1   2   612308.92  329.31   1 0.64612-0.72502 0.74805-0.61573-0.15145 0.30856
  -1  -2   615062.91  344.02   1-0.15392 0.07486 0.71626-0.84886 0.68063-0.52328
   1  -2   613413.17  208.30   1-0.37283 0.45182 0.51319-0.64554 0.77306-0.61572
   1   2   711453.20  391.56   1 0.75407-0.67511 0.44190-0.30941-0.48589 0.66968
  -1   2   7 9834.65  326.48   1 0.63172-0.71062 0.76519-0.63288-0.12408 0.30736
  -1  -2   711670.73  348.52   1-0.10644 0.02742 0.75028-0.88280 0.65249-0.46893
   1  -2   711305.88  187.81   1-0.24175 0.32073 0.64438-0.77677 0.72547-0.54198
   1   2   848810.21  698.74   1 0.74747-0.66851 0.50149-0.36900-0.43565 0.64569
  -1   2   837748.69  635.91   1 0.61776-0.69665 0.78014-0.64782-0.09872 0.30819
  -1  -2   851240.51  721.21   1-0.06501-0.01400 0.77600-0.90852 0.62737-0.41758
   1  -2   847953.62  545.12   1-0.14043 0.21948 0.72586-0.85846 0.67334-0.46353
   1   2   966956.88  893.91   1 0.73903-0.66013 0.55243-0.41975-0.38553 0.62291
  -1   2   950396.14  779.95   1 0.60414-0.68304 0.79333-0.66101-0.07498 0.31064
   1  -2   966799.27  703.04   1-0.06275 0.14177 0.77733-0.90985 0.62595-0.38994
  -1  -2   970007.68  895.17   1-0.03039-0.04861 0.79561-0.92814 0.60503-0.36902
   1   2  1029577.77  737.14   1 0.72651-0.64760 0.59685-0.46416-0.34051 0.60427
  -1   2  1022758.96  529.84   1 0.59082-0.66972 0.80508-0.67276-0.05257 0.31441
  -1  -2  1031687.63  584.73   1-0.00175-0.07725 0.81057-0.94310 0.58563-0.32340
   1  -2  1030685.95  438.05   1-0.00340 0.08241 0.80974-0.94227 0.58676-0.32453
   1   2  1131564.81  594.24   1 0.71149-0.63252 0.63558-0.50301-0.29968 0.58896
  -1   2  1122721.44  546.78   1 0.57814-0.65728 0.81536-0.68259-0.03050 0.31944
   1  -2  1133862.58  522.00   1 0.03656 0.04249 0.82980-0.96239 0.55685-0.26831
  -1  -2  1134961.49  660.57   1 0.01994-0.09900 0.82220-0.95479 0.56884-0.28030
   1   2  1236049.05  760.80   1 0.69632-0.61735 0.66906-0.53650-0.25977 0.57535
   1  -2  1239880.97  712.69   1 0.06818 0.01088 0.84318-0.97577 0.53328-0.21851
  -1  -2  1239142.28  834.47   1 0.03904-0.11810 0.83090-0.96349 0.55504-0.24027
   1   2  1314006.55  445.56   1 0.68046-0.60149 0.69828-0.56572-0.22217 0.56405
   1  -2  1315259.74  369.98   1 0.09104-0.01198 0.85197-0.98456 0.51559-0.17459
  -1  -2  1315567.72  495.21   1 0.05438-0.13344 0.83751-0.97010 0.54369-0.20269
   1   2  1415747.11  900.91   1 0.66416-0.58519 0.72390-0.59134-0.18666 0.55485
  -1   2  14 9492.99  418.17   1 0.53944-0.61858 0.84153-0.70876 0.02861 0.33913
   1  -2  1416327.41  493.54   1 0.10736-0.02829 0.85779-0.99038 0.50265-0.13541
  -1  -2  1416666.57  542.74   1 0.06649-0.14555 0.84250-0.97509 0.53456-0.16733
   1   2  1534974.52  803.32   1 0.64784-0.56894 0.74587-0.61355-0.15482 0.54758
  -1   2  1521839.99  984.11   1 0.52668-0.60582 0.84875-0.71598 0.04710 0.34690
   1  -2  1538849.58  736.02   1 0.11868-0.03961 0.86160-0.99419 0.49350-0.10004
  -1  -2  1540903.55  893.85   1 0.07584-0.15491 0.84621-0.97880 0.52741-0.13394
   1   2  1613378.82  484.93   1 0.63111-0.55221 0.76588-0.63356-0.12295 0.54189
   1  -2  1613955.95  408.52   1 0.12611-0.04704 0.86400-0.99659 0.48743-0.06773
  -1  -2  1615503.66  537.96   1 0.08282-0.16188 0.84890-0.98149 0.52202-0.10232
   1   2  1723047.91  591.74   1 0.61429-0.53539 0.78362-0.65130-0.09259 0.53772
  -1   2  1715563.75  527.71   1 0.50121-0.58035 0.86135-0.72858 0.08274 0.36380
   1  -2  1728502.20  511.22   1 0.13045-0.05139 0.86537-0.99795 0.48385-0.03793
  -1  -2  1729240.25  646.34   1 0.08773-0.16679 0.85075-0.98333 0.51819-0.07226
   1   2  18 1863.27  478.57   1 0.59743-0.51853 0.79938-0.66707-0.06360 0.53491
  -1   2  18 1546.21  245.05   1 0.48903-0.56816 0.86651-0.73381 0.09993 0.37243
   1  -2  18 2001.41  179.65   1 0.13230-0.05323 0.86594-0.99853 0.48232-0.01017
  -1  -2  18 3213.66  298.48   1 0.09084-0.16991 0.85190-0.98449 0.51575-0.04359
   1   2  19 3813.29  321.71   1 0.58093-0.50180 0.81319-0.68042-0.03496 0.53405
  -1   2  19 3047.77  341.06   1 0.47624-0.55536 0.87151-0.73881 0.11686 0.38174
   1  -2  19 5436.73  304.23   1 0.13209-0.05303 0.86587-0.99846 0.48249 0.01588
  -1  -2  19 5231.97  350.75   1 0.09238-0.17145 0.85247-0.98506 0.51454-0.01615
   1   2  20   81.99  145.69   1 0.56393-0.48480 0.82577-0.69300-0.00822 0.53358
  -1   2  20  275.85  162.07   1 0.46338-0.54251 0.87603-0.74333 0.13352 0.39132
   1  -2  20  107.25  102.04   1 0.13017-0.05111 0.86528-0.99787 0.48408 0.04052
  -1  -2  20  179.40  174.94   1 0.09253-0.17159 0.85252-0.98511 0.51442 0.01019
   1   2  21 3870.70  700.00   1 0.54693-0.46779 0.83699-0.70422 0.01754 0.53407
  -1   2  21 2837.74  344.07   1 0.45045-0.52958 0.88011-0.74741 0.14995 0.40114
   1  -2  21 5549.07  296.46   1 0.12679-0.04773 0.86422-0.99680 0.48687 0.06397
  -1  -2  21 5897.71  349.31   1 0.09144-0.17050 0.85212-0.98471 0.51528 0.03556
   1   2  22  916.64  236.96   1 0.52992-0.45079 0.84697-0.71420 0.04245 0.53543
  -1   2  22  989.03  255.57   1 0.43744-0.51656 0.88376-0.75105 0.16615 0.41118
  -1  -2  22 1851.18  258.22   1 0.08924-0.16830 0.85131-0.98390 0.51700 0.06006
   1  -2  22 1413.39  197.80   1 0.12216-0.04309 0.86273-0.99532 0.49067 0.08640
  -1   2  23 1175.19  332.50   1 0.42433-0.50345 0.88699-0.75428 0.18217 0.42140
  -1  -2  23   -8.06  148.58   1 0.08604-0.16510 0.85012-0.98270 0.51950 0.08380
   1  -2  23  155.06  152.48   1 0.11643-0.03736 0.86086-0.99345 0.49533 0.10797
   1   2  24  113.47  164.41   1 0.49588-0.41675 0.86370-0.73093 0.09001 0.54041
  -1   2  24   66.88  190.35   1 0.41110-0.49023 0.88981-0.75711 0.19802 0.43179
  -1  -2  24  632.30  209.49   1 0.08193-0.16100 0.84856-0.98115 0.52270 0.10683
   1  -2  24  240.39   58.01   1 0.10973-0.03066 0.85860-0.99119 0.50074 0.12879
   1   2  25 1431.41  266.68   1 0.47967-0.40055 0.87022-0.73751 0.11235 0.54371
  -1   2  25 1437.73  296.38   1 0.39776-0.47688 0.89224-0.75954 0.21372 0.44234
  -1  -2  25 1627.91  360.86   1 0.07700-0.15606 0.84666-0.97925 0.52652 0.12924
   1  -2  25 1654.36  374.81   1 0.10216-0.02310 0.85598-0.98857 0.50680 0.14896
   1   2  26  279.08  157.49   1 0.46257-0.38344 0.87630-0.74360 0.13457 0.54773
  -1   2  26  857.37  282.63   1 0.38330-0.46263 0.89451-0.76248 0.23004 0.45231
  -1  -2  26  723.78  271.71   1 0.07129-0.15035 0.84442-0.97701 0.53090 0.15110
   1  -2  26  592.52  169.47   1 0.09380-0.01474 0.85299-0.98557 0.51342 0.16857
   1   2  27  -13.09  151.02   1 0.44541-0.36628 0.88158-0.74887 0.15627 0.55228
  -1   2  27  -82.39  190.68   1 0.36971-0.44903 0.89613-0.76410 0.24546 0.46315
   1  -2  27   53.65  112.20   1 0.08472-0.00566 0.84962-0.98221 0.52053 0.18769
  -1  -2  27  206.73   84.73   1 0.06488-0.14394 0.84185-0.97444 0.53578 0.17244
   1   2  28   65.36  156.58   1 0.42818-0.34905 0.88608-0.75338 0.17750 0.55728
  -1   2  28  104.37  196.52   1 0.35597-0.43529 0.89737-0.76534 0.26076 0.47409
   1  -2  28  223.47  141.44   1 0.07497 0.00409 0.84587-0.97846 0.52808 0.20637
  -1  -2  28  -58.67  161.27   1 0.05780-0.13686 0.83895-0.97153 0.54112 0.19333
   1   2  29  451.33  223.57   1 0.41086-0.33173 0.88986-0.75716 0.19831 0.56272
  -1   2  29  381.68  232.53   1 0.34207-0.42139 0.89823-0.76620 0.27596 0.48513
  -1  -2  29  948.44  271.74   1 0.05010-0.12916 0.83570-0.96829 0.54688 0.21381
   1  -2  29  429.67  100.99   1 0.06458 0.01447 0.84173-0.97432 0.53601 0.22468
   1   2  30 6447.61  529.41   1 0.39344-0.31431 0.89294-0.76024 0.21874 0.56853
  -1   2  30 8790.65  675.95   1 0.32799-0.40731 0.89871-0.76668 0.29107 0.49626
  -1  -2  3010307.16  898.67   1 0.04181-0.12087 0.83212-0.96471 0.55300 0.23391
   1   2  31  595.76  295.77   1 0.37501-0.29569 0.89554-0.76351 0.23948 0.57410
  -1   2  31  814.93  285.98   1 0.31374-0.39306 0.89881-0.76678 0.30610 0.50748
  -1  -2  31  876.12  268.52   1 0.03296-0.11202 0.82819-0.96077 0.55947 0.25368
   1   2  32  771.16  329.23   1 0.35736-0.27804 0.89726-0.76523 0.25922 0.58060
  -1   2  32  763.54  297.60   1 0.29930-0.37862 0.89852-0.76649 0.32105 0.51878
  -1  -2  32  260.46  116.89   1 0.02357-0.10263 0.82389-0.95648 0.56624 0.27313
   1   2  33 1289.47  300.18   1 0.33955-0.26023 0.89835-0.76632 0.27868 0.58739
  -1   2  33 2294.68  434.19   1 0.28466-0.36398 0.89783-0.76580 0.33593 0.53014
  -1  -2  33 1384.15  338.02   1 0.01579-0.09480 0.81917-0.95169 0.57332 0.29202
   1   2  34  649.78  308.89   1 0.32157-0.24225 0.89880-0.76677 0.29788 0.59444
  -1   2  34  506.92  245.20   1 0.26982-0.34914 0.89675-0.76472 0.35075 0.54156
  -1  -3   0  -43.24  104.07   1-0.62273 0.54375 0.13313-0.33145 0.77101-0.77101
  -1   3  -1359963.3 3084.14   1 0.75666-0.83555 0.34354-0.14475-0.55627 0.53000
  -1   3   1363252.3 2942.58   1 0.75093-0.82989 0.47566-0.27694-0.45807 0.48432
  -1  -3   1350197.2 2893.86   1-0.57909 0.50010 0.21797-0.41629 0.78558-0.75933
  -1  -3  -1343800.8 2899.13   1-0.65880 0.57982 0.04601-0.24464 0.75090-0.77714
  -1   3  -268893.56  766.04   1 0.74939-0.82828 0.25822-0.05944-0.60968 0.55714
  -1   3   272865.93  865.52   1 0.74478-0.82368 0.52618-0.32715-0.41039 0.46314
  -1  -3   268890.44  843.41   1-0.53297 0.45396 0.29958-0.49808 0.79131-0.73879
  -1  -3  -267730.03  846.60   1-0.68974 0.61075-0.03873-0.15989 0.72301-0.77550
  -1   3   313867.15  340.10   1 0.73480-0.81370 0.56898-0.36995-0.36922 0.44834
  -1  -3   312882.57  328.96   1-0.48177 0.40276 0.37540-0.57390 0.79180-0.71302
  -1  -3  -312845.19  339.89   1-0.71213 0.63323-0.12108-0.07748 0.69152-0.77007
  -1   3   4 3723.93  655.21   1 0.72360-0.80250 0.60555-0.40652-0.33121 0.43671
  -1  -3   4 3364.31  182.93   1-0.43153 0.35254 0.44393-0.64245 0.78529-0.68041
   1  -3   4 3062.53  131.42   1-0.68787 0.76686-0.03308-0.16554 0.72507-0.62009
   1   3   555253.42  977.16   1 0.74989-0.67101 0.26220-0.06342-0.60737 0.73872
  -1   3   555170.85  790.51   1 0.71069-0.78966 0.63752-0.43868-0.29744 0.42894
  -1  -3   556974.45  757.10   1-0.38028 0.30129 0.50483-0.70335 0.77493-0.64382
   1  -3   553039.06  586.19   1-0.63975 0.71874 0.09138-0.29001 0.76312-0.63189
   1   3   6 4503.43  415.03   1 0.75585-0.67697 0.32726-0.12847-0.56708 0.72471
  -1   3   6 3971.62  371.69   1 0.69829-0.77726 0.66507-0.46623-0.26469 0.42248
  -1  -3   6 4043.06  207.26   1-0.33360 0.25461 0.55749-0.75608 0.76020-0.60291
   1  -3   6 3798.10  144.91   1-0.58095 0.65993 0.21460-0.41291 0.78513-0.62767
   1   3   7 2614.03  486.64   1 0.75606-0.67710 0.38746-0.18873-0.52747 0.71126
  -1   3   7 2104.01  200.70   1 0.68563-0.76460 0.68929-0.49044-0.23404 0.41813
  -1  -3   7 2168.20  193.07   1-0.28798 0.20899 0.60253-0.80112 0.74432-0.56082
   1  -3   7 2077.48  350.39   1-0.51377 0.59278 0.32910-0.52760 0.79229-0.60847
   1   3   8244383.0 2350.55   1 0.75414-0.67518 0.44086-0.24213-0.48672 0.69677
  -1   3   8226956.3 2192.17   1 0.67284-0.75180 0.71075-0.51190-0.20522 0.41560
  -1  -3   8247099.9 2364.99   1-0.24629 0.16731 0.64043-0.83902 0.72744-0.51773
   1  -3   8226797.0 1864.82   1-0.44293 0.52193 0.42951-0.62804 0.78696-0.57719
   1   3   9 9464.60  597.93   1 0.74927-0.67031 0.48895-0.29022-0.44666 0.68296
  -1   3   9 7914.52  320.58   1 0.65997-0.73894 0.72990-0.53106-0.17796 0.41465
  -1  -3   9 9397.16  859.67   1-0.21224 0.13319 0.67158-0.87047 0.70987-0.47384
   1  -3   9 8442.02  219.48   1-0.37068 0.44968 0.51558-0.71410 0.77250-0.53650
   1   3  10 4899.54  854.46   1 0.74362-0.66472 0.53193-0.33290-0.40505 0.66881
  -1   3  10 4601.77  272.66   1 0.64701-0.72591 0.74693-0.54845-0.15318 0.41502
  -1  -3  10 5487.56  278.29   1-0.17896 0.09991 0.69771-0.89661 0.69365-0.43139
   1  -3  10 5051.61  183.48   1-0.30950 0.38848 0.58177-0.78035 0.75216-0.49002
   1   3  11 1200.81  160.86   1 0.73427-0.65537 0.57093-0.37190-0.36726 0.65740
  -1   3  11 1504.18  229.33   1 0.63410-0.71300 0.76248-0.56401-0.12852 0.41654
  -1  -3  11  786.78  365.31   1-0.14981 0.07076 0.71921-0.91811 0.67844-0.38995
   1  -3  11  683.53  105.82   1-0.25216 0.33115 0.63528-0.83386 0.72995-0.44160
   1   3  12  -15.63  108.21   1 0.72344-0.64454 0.60599-0.40697-0.33073 0.64724
  -1   3  12  168.56  108.47   1 0.62120-0.70010 0.77660-0.57812-0.10487 0.41908
  -1  -3  12    8.50  144.39   1-0.12455 0.04550 0.73682-0.93572 0.66451-0.34979
   1  -3  12   26.12   34.82   1-0.20951 0.28856 0.67379-0.87269 0.70859-0.39387
   1   3  13  860.50  170.70   1 0.71059-0.63162 0.63775-0.43891-0.29717 0.63906
  -1   3  13  487.22  131.59   1 0.60829-0.68719 0.78945-0.59097-0.08211 0.42250
  -1  -3  13  814.09  189.77   1-0.10470 0.02568 0.75141-0.95020 0.65147-0.31057
   1  -3  13  750.69  171.51   1-0.16855 0.24760 0.70554-0.90444 0.68832-0.34738
   1   3  1410525.51  623.42   1 0.69770-0.61873 0.66626-0.46742-0.26322 0.63140
  -1   3  14 8200.98  406.65   1 0.59537-0.67427 0.80119-0.60271-0.06013 0.42671
  -1  -3  1410456.30  397.34   1-0.08631 0.00729 0.76308-0.96187 0.64050-0.27338
   1  -3  1410363.17  397.08   1-0.13491 0.21396 0.72971-0.92861 0.67030-0.30313
   1   3  15 1222.85  176.94   1 0.68410-0.60513 0.69199-0.49315-0.23050 0.62498
  -1   3  15  885.17  200.10   1 0.58279-0.66193 0.81173-0.61257-0.03795 0.43196
   1  -3  15 1205.49  243.68   1-0.10759 0.18664 0.74811-0.94701 0.65478-0.26138
  -1  -3  15 1069.51  263.46   1-0.07086-0.00815 0.77251-0.97130 0.63102-0.23768
   1   3  16 7710.98  374.33   1 0.66994-0.59097 0.71525-0.51641-0.19895 0.61972
  -1   3  16 5706.17  358.04   1 0.56976-0.64889 0.82162-0.62247-0.01727 0.43755
   1  -3  16 8712.80  297.28   1-0.08857 0.16759 0.76167-0.96046 0.64187-0.22231
   1   3  1755134.41  923.12   1 0.65566-0.57676 0.73557-0.53709-0.17039 0.61552
  -1   3  1739303.01  839.11   1 0.55669-0.63582 0.83071-0.63155 0.00286 0.44368
   1  -3  1761478.84  754.06   1-0.07120 0.15021 0.77231-0.97110 0.63123-0.18544
   1   3  18 2532.51  519.90   1 0.64072-0.56182 0.75470-0.55623-0.14102 0.61234
  -1   3  18 2077.97  287.00   1 0.54357-0.62270 0.83905-0.63990 0.02253 0.45028
   1  -3  18 2777.61  625.53   1-0.05771 0.13672 0.78028-0.97907 0.62275-0.15074
  -1  -3  18 2830.93  292.51   1-0.03932-0.03968 0.79072-0.98951 0.61091-0.13890
   1   3  19  -17.71  125.66   1 0.62548-0.54658 0.77206-0.57358-0.11261 0.61011
  -1   3  19   68.25  157.28   1 0.53039-0.60953 0.84671-0.64756 0.04177 0.45730
  -1  -3  19  -92.07  157.51   1-0.03293-0.04608 0.79424-0.99303 0.60671-0.10847
   1  -3  19   45.38   47.39   1-0.04751 0.12653 0.78612-0.98491 0.61623-0.11799
   1   3  2013691.36  540.43   1 0.61000-0.53110 0.78781-0.58933-0.08509 0.60877
  -1   3  20 9967.11  494.25   1 0.51715-0.59628 0.85374-0.65458 0.06064 0.46471
  -1  -3  2017049.28  548.07   1-0.02825-0.05075 0.79677-0.99556 0.60360-0.07915
   1  -3  2016602.83  449.61   1-0.04014 0.11915 0.79026-0.98905 0.61144-0.08698
   1   3  21 2316.51  548.07   1 0.59432-0.51542 0.80210-0.60362-0.05838 0.60825
  -1   3  21 1584.27  273.89   1 0.50383-0.58296 0.86016-0.66101 0.07916 0.47245
  -1  -3  21 3399.17  299.15   1-0.02512-0.05389 0.79846-0.99725 0.60152-0.05084
   1  -3  21 3300.60  228.46   1-0.03520 0.11421 0.79299-0.99178 0.60820-0.05752
   1   3  22 1591.45  276.43   1 0.57871-0.49957 0.81492-0.61576-0.03141 0.60930
   1  -3  22 1417.66  172.19   1-0.03236 0.11137 0.79455-0.99334 0.60633-0.02942
  -1  -3  22 1865.12  270.99   1-0.02339-0.05562 0.79938-0.99817 0.60036-0.02345
   1   3  23 1457.30  257.43   1 0.56257-0.48343 0.82672-0.62757-0.00612 0.61028
  -1   3  23 1284.52  268.32   1 0.47755-0.55667 0.87102-0.67197 0.11514 0.48843
   1  -3  23 2492.91  228.54   1-0.03136 0.11037 0.79509-0.99388 0.60567-0.00254
  -1  -3  23 2716.22  285.86   1-0.02292-0.05608 0.79963-0.99842 0.60005 0.00307
   1   3  24  455.08  219.18   1 0.54627-0.46714 0.83739-0.63824 0.01852 0.61190
  -1   3  24  126.82  167.09   1 0.46394-0.54306 0.87585-0.67679 0.13281 0.49701
   1  -3  24  312.98  145.68   1-0.03198 0.11099 0.79475-0.99354 0.60608 0.02326
  -1  -3  24  556.05  163.41   1-0.02362-0.05538 0.79925-0.99804 0.60052 0.02882
   1   3  25 1305.03  281.46   1 0.52983-0.45070 0.84702-0.64787 0.04258 0.61410
  -1   3  25 1504.39  299.06   1 0.45022-0.52934 0.88018-0.68112 0.15024 0.50582
  -1  -3  25 3217.44  345.82   1-0.02539-0.05362 0.79831-0.99710 0.60170 0.05387
   1  -3  25 2158.97  219.62   1-0.03404 0.11306 0.79363-0.99242 0.60744 0.04812
   1   3  26  321.58  174.55   1 0.51325-0.43412 0.85568-0.65652 0.06610 0.61685
  -1   3  26  349.84  213.77   1 0.43637-0.51550 0.88404-0.68498 0.16747 0.51483
   1  -3  26  635.89  180.83   1-0.03740 0.11641 0.79178-0.99057 0.60965 0.07214
  -1  -3  26  464.79  216.09   1-0.02813-0.05087 0.79684-0.99563 0.60353 0.07826
   1   3  27  711.43  220.16   1 0.49653-0.41739 0.86342-0.66427 0.08913 0.62009
  -1   3  27  936.20  337.41   1 0.42239-0.50152 0.88743-0.68837 0.18451 0.52403
  -1  -3  27 1399.51  259.70   1-0.03178-0.04722 0.79486-0.99365 0.60595 0.10206
   1  -3  27 1442.93  206.67   1-0.04192 0.12094 0.78927-0.98806 0.61260 0.09540
   1   3  28  127.26  186.78   1 0.48053-0.40141 0.86989-0.67083 0.11122 0.62357
  -1   3  28  231.46  221.53   1 0.40827-0.48739 0.89036-0.69131 0.20138 0.53341
   1  -3  28  671.93  133.94   1-0.04751 0.12653 0.78612-0.98491 0.61623 0.11800
  -1  -3  28  696.39  274.26   1-0.03628-0.04273 0.79240-0.99119 0.60891 0.12532
   1   3  29  585.01  292.89   1 0.46352-0.38440 0.87599-0.67693 0.13335 0.62768
  -1   3  29  553.67  305.38   1 0.39400-0.47312 0.89285-0.69380 0.21809 0.54294
  -1  -3  29   86.24  161.60   1-0.04156-0.03744 0.78947-0.98826 0.61237 0.14808
   1   3  30    6.79  169.35   1 0.44635-0.36723 0.88131-0.68225 0.15509 0.63219
  -1   3  30 -107.66  225.79   1 0.37848-0.45780 0.89513-0.69708 0.23554 0.55179
  -1  -3  30  125.98  125.30   1-0.04759-0.03141 0.78608-0.98487 0.61628 0.17040
   1   3  31  463.87  249.32   1 0.42903-0.34990 0.88588-0.68682 0.17647 0.63704
  -1   3  31  559.48  302.58   1 0.36390-0.44322 0.89670-0.69866 0.25196 0.56162
  -1  -3  31  735.46  222.37   1-0.05433-0.02468 0.78223-0.98102 0.62060 0.19230
   1   3  32  605.67  280.08   1 0.41152-0.33240 0.88973-0.69067 0.19752 0.64223
  -1   3  32 1177.98  387.37   1 0.34914-0.42846 0.89784-0.69980 0.26826 0.57157
  -1  -3  32  669.15  203.59   1-0.06173-0.01727 0.77793-0.97671 0.62531 0.21382
   1   3  33  376.41  281.64   1 0.39384-0.31471 0.89288-0.69382 0.21827 0.64772
  -1   3  33  745.79  316.83   1 0.33419-0.41352 0.89855-0.70050 0.28445 0.58162
   1   3  34  136.55  193.91   1 0.37493-0.29561 0.89555-0.69751 0.23957 0.65275
  -1   3  34  118.46  223.00   1 0.31905-0.39837 0.89882-0.70077 0.30054 0.59178
  -1   4  -127402.79  495.74   1 0.75493-0.83381 0.31314-0.04809-0.57621 0.54994
  -1   4   127710.97  505.15   1 0.75529-0.83425 0.42043-0.15546-0.50275 0.52901
  -1  -4   126257.28  544.73   1-0.62943 0.55044 0.11892-0.38334 0.76790-0.74165
  -1  -4  -126614.97  537.88   1-0.68159 0.60260-0.01471-0.25012 0.73158-0.75782
  -1   4   3 6481.36  502.50   1 0.74666-0.82562 0.50660-0.24163-0.43108 0.50985
  -1  -4   3 6221.96  262.98   1-0.56252 0.48354 0.24720-0.51163 0.78895-0.71022
  -1   4   412802.29  613.15   1 0.74128-0.82019 0.54276-0.27739-0.39483 0.50033
  -1  -4   412798.95  371.09   1-0.52828 0.44927 0.30692-0.57159 0.79165-0.68661
   1  -4   412243.54  332.74   1-0.70582 0.78472-0.09764-0.16710 0.70162-0.59689
   1   4   5137863.6 1618.22   1 0.74917-0.67028 0.25649 0.00855-0.61069 0.74205
  -1   4   5138325.2 1633.82   1 0.73302-0.81192 0.57540-0.31003-0.36274 0.49462
  -1  -4   5135372.8 1443.22   1-0.49072 0.41171 0.36279-0.62746 0.79219-0.66089
   1  -4   5128812.9 1269.37   1-0.68293 0.76191-0.01855-0.24627 0.73024-0.59902
   1   4   628799.26  656.69   1 0.75471-0.67583 0.31028-0.04523-0.57803 0.73566
  -1   4   627165.75  749.32   1 0.72385-0.80275 0.60482-0.33945-0.33200 0.49026
  -1  -4   627008.03  547.36   1-0.45520 0.37621 0.41361-0.67831 0.78848-0.63115
   1  -4   625735.41  435.99   1-0.65135 0.73034 0.06425-0.32909 0.75604-0.59857
   1   4   7 4164.26  607.10   1 0.75720-0.67831 0.36058-0.09553-0.54463 0.72853
  -1   4   7 3967.09  608.24   1 0.71398-0.79288 0.63142-0.36605-0.30253 0.48717
  -1  -4   7 3854.91  224.73   1-0.41842 0.33942 0.46011-0.72481 0.78308-0.59952
   1  -4   7 3597.26  281.61   1-0.61687 0.69585 0.14531-0.40973 0.77353-0.58983
   1   4   841953.90 1195.30   1 0.75573-0.67677 0.40823-0.14326-0.51207 0.72211
  -1   4   842531.01  876.16   1 0.70262-0.78159 0.65593-0.39081-0.27579 0.48618
  -1  -4   842351.86  828.84   1-0.38303 0.30404 0.50172-0.76641 0.77560-0.56582
   1  -4   840232.53  683.57   1-0.57497 0.65396 0.22536-0.48979 0.78651-0.57657
   1   4   9  846.12  186.39   1 0.75333-0.67437 0.45152-0.18655-0.47813 0.71443
  -1   4   9  366.23  144.28   1 0.69177-0.77074 0.67796-0.41284-0.24861 0.48530
  -1  -4   9  420.31  118.93   1-0.35208 0.27310 0.53811-0.80288 0.76581-0.52989
   1  -4   9  375.31  108.33   1-0.53440 0.61341 0.29733-0.56200 0.79120-0.55486
   1   4  10  295.41   83.75   1 0.74892-0.66996 0.49153-0.22656-0.44442 0.70697
  -1   4  10  181.42  168.01   1 0.68057-0.75954 0.69809-0.43297-0.22242 0.48540
  -1  -4  10   59.33   95.70   1-0.32096 0.24198 0.57036-0.83513 0.75608-0.49395
   1  -4  10  119.56   51.62   1-0.48872 0.56773 0.36563-0.63030 0.79212-0.52952
   1   4  11   94.79   61.45   1 0.74437-0.66546 0.52827-0.26291-0.40845 0.69859
  -1   4  11  220.62  108.14   1 0.66910-0.74807 0.71654-0.45141-0.19713 0.48642
  -1  -4  11  176.41  133.22   1-0.29234 0.21335 0.59839-0.86317 0.74595-0.45760
   1  -4  11   35.46   59.05   1-0.44774 0.52673 0.42333-0.68803 0.78759-0.49915
   1   4  12 1716.44  398.92   1 0.73655-0.65764 0.56238-0.29701-0.37578 0.69229
  -1   4  12 1663.10  284.74   1 0.65742-0.73632 0.73316-0.46853-0.17395 0.48816
  -1  -4  12 1549.32  203.38   1-0.26632 0.18733 0.62260-0.88738 0.73582-0.42126
   1  -4  12 1710.22  145.71   1-0.40539 0.48438 0.47577-0.74047 0.78057-0.46591
   1   4  1311598.59  613.73   1 0.72749-0.64859 0.59379-0.32842-0.34374 0.68663
  -1   4  13 9240.33  456.40   1 0.64553-0.72443 0.74879-0.48415-0.15030 0.49069
  -1  -4  1310999.44  407.75   1-0.24292 0.16394 0.64337-0.90814 0.72598-0.38521
   1  -4  1310509.64  318.48   1-0.36630 0.44530 0.52041-0.78511 0.77135-0.43046
   1   4  14 2442.11  487.01   1 0.71739-0.63849 0.62271-0.35734-0.31237 0.68164
  -1   4  14 1690.67  216.09   1 0.63347-0.71237 0.76321-0.49858-0.12733 0.49390
  -1  -4  14 2373.17  231.18   1-0.22591 0.14686 0.66034-0.92554 0.71617-0.34900
   1  -4  14 2173.43  167.49   1-0.33517 0.41415 0.55587-0.82065 0.76069-0.39370
   1   4  15 4865.73  982.86   1 0.70556-0.62659 0.64946-0.38434-0.28350 0.67798
  -1   4  15 4393.88  605.15   1 0.62125-0.70015 0.77654-0.51191-0.10496 0.49772
  -1  -4  15 4890.63  290.41   1-0.20750 0.12844 0.67541-0.94061 0.70764-0.31424
   1  -4  15 4400.20  217.49   1-0.30389 0.38287 0.58726-0.85204 0.75017-0.35697
   1   4  16 2467.42  288.55   1 0.69381-0.61484 0.67402-0.40890-0.25358 0.67435
  -1   4  16 2126.50  310.09   1 0.60889-0.68779 0.78888-0.52424-0.08315 0.50210
  -1  -4  16 2923.11  697.99   1-0.19143 0.11238 0.68812-0.95332 0.69988-0.28025
   1  -4  16 2584.38  192.29   1-0.27657 0.35555 0.61320-0.87798 0.73991-0.32050
   1   4  1711581.69  589.97   1 0.68143-0.60246 0.69664-0.43151-0.22436 0.67143
  -1   4  17 9267.02  525.54   1 0.59639-0.67529 0.80030-0.53566-0.06185 0.50698
  -1  -4  1711624.97  754.40   1-0.17757 0.09852 0.69877-0.96396 0.69295-0.24710
   1  -4  1712507.13  523.62   1-0.25304 0.33202 0.63450-0.89928 0.73032-0.28469
   1   4  1825302.58 1027.69   1 0.66849-0.58952 0.71746-0.45234-0.19583 0.66921
  -1   4  1820846.02  923.35   1 0.58404-0.66318 0.81073-0.54519-0.03996 0.51278
  -1  -4  1828428.55 1219.44   1-0.16578 0.08673 0.70760-0.97279 0.68688-0.21481
   1  -4  1826602.69 1043.85   1-0.23304 0.31202 0.65187-0.91665 0.72163-0.24978
   1   4  19  340.70   95.43   1 0.65546-0.57656 0.73584-0.47121-0.16998 0.66748
  -1   4  19  404.08  201.20   1 0.57121-0.65035 0.82056-0.55502-0.01955 0.51863
  -1  -4  19  555.90  145.39   1-0.15590 0.07684 0.71483-0.98003 0.68169-0.18339
   1  -4  19  407.09  121.90   1-0.22197 0.30102 0.66361-0.92881 0.71438-0.21607
   1   4  20  618.65  196.75   1 0.64166-0.56276 0.75356-0.48893-0.14283 0.66651
  -1   4  20  105.54  213.02   1 0.55825-0.63739 0.82966-0.56412 0.00048 0.52487
  -1  -4  20  477.98  107.70   1-0.14779 0.06873 0.72066-0.98586 0.67734-0.15281
   1  -4  20  497.13  159.29   1-0.20801 0.28706 0.67500-0.94019 0.70788-0.18335
   1   4  21  184.41  196.02   1 0.62749-0.54859 0.76988-0.50524-0.11629 0.66615
  -1   4  21 1164.87  320.13   1 0.54516-0.62430 0.83808-0.57254 0.02017 0.53144
  -1  -4  21   24.27  123.48   1-0.14131 0.06226 0.72524-0.99044 0.67383-0.12307
   1  -4  21  158.77  139.39   1-0.19674 0.27580 0.68396-0.94916 0.70247-0.15172
   1   4  22 9565.95  520.60   1 0.61300-0.53410 0.78489-0.52026-0.09032 0.66637
  -1   4  22 6683.62  508.13   1 0.53194-0.61108 0.84585-0.58031 0.03954 0.53834
  -1  -4  2213669.54 1203.03   1-0.13635 0.05730 0.72871-0.99390 0.67110-0.09412
   1  -4  2212530.95  615.09   1-0.18790 0.26696 0.69086-0.95606 0.69813-0.12115
   1   4  23 -165.18  170.58   1 0.59821-0.51931 0.79870-0.53406-0.06491 0.66714
  -1   4  23    9.81  197.79   1 0.51858-0.59772 0.85301-0.58747 0.05862 0.54553
   1  -4  23  -58.34  105.19   1-0.18125 0.26031 0.69597-0.96116 0.69481-0.09160
   1   4  2410431.20  570.22   1 0.58335-0.50421 0.81129-0.54575-0.03884 0.66927
  -1   4  24 8215.90  551.92   1 0.50508-0.58422 0.85958-0.59404 0.07744 0.55298
   1  -4  2413683.57 1106.11   1-0.17659 0.25564 0.69951-0.96471 0.69245-0.06301
  -1  -4  2415521.15 1772.38   1-0.13053 0.05148 0.73273-0.99793 0.66787-0.03843
   1   4  25 1600.37  309.76   1 0.56792-0.48878 0.82295-0.55741-0.01440 0.67110
  -1   4  25 1820.56  389.07   1 0.49211-0.57123 0.86524-0.59983 0.09581 0.56025
  -1  -4  25 1704.96  268.81   1-0.12948 0.05042 0.73346-0.99865 0.66728-0.01162
   1  -4  25  562.15  116.31   1-0.17371 0.25276 0.70168-0.96688 0.69098-0.03532
   1   4  26 7466.01  506.02   1 0.55225-0.47311 0.83362-0.56808 0.00957 0.67338
  -1   4  26 6021.61  473.60   1 0.47832-0.55745 0.87073-0.60532 0.11413 0.56817
  -1  -4  2611135.10  513.73   1-0.12954 0.05049 0.73342-0.99861 0.66731 0.01457
   1  -4  2611441.22  452.47   1-0.17247 0.25152 0.70261-0.96781 0.69034-0.00846
   1   4  27  726.56  251.04   1 0.53635-0.45721 0.84334-0.57780 0.03313 0.67608
  -1   4  27  280.18  213.39   1 0.46438-0.54351 0.87570-0.61029 0.13224 0.57631
  -1  -4  27  760.60  217.85   1-0.13064 0.05159 0.73266-0.99785 0.66793 0.04017
   1   4  28  259.20  202.02   1 0.52023-0.44109 0.85216-0.58662 0.05630 0.67919
  -1   4  28  551.57  323.28   1 0.45028-0.52941 0.88016-0.61475 0.15016 0.58463
  -1  -4  28  168.84  145.95   1-0.13273 0.05367 0.73122-0.99642 0.66909 0.06524
   1   4  29  -19.45  195.07   1 0.50388-0.42474 0.86014-0.59460 0.07909 0.68266
  -1   4  29  -35.33  206.87   1 0.43602-0.51514 0.88413-0.61872 0.16790 0.59312
  -1  -4  29  144.87   95.92   1-0.13573 0.05668 0.72914-0.99434 0.67075 0.08980
   1   4  30 4035.84  458.84   1 0.48819-0.40907 0.86686-0.60145 0.10105 0.68622
  -1   4  30 4054.09  468.07   1 0.42158-0.50071 0.88761-0.62220 0.18549 0.60178
  -1  -4  30 6555.60 1364.97   1-0.13960 0.06055 0.72644-0.99164 0.67289 0.11390
   1   4  31  104.82  179.10   1 0.47142-0.39229 0.87326-0.60786 0.12315 0.69036
  -1   4  31  122.05  211.65   1 0.40696-0.48609 0.89061-0.62520 0.20292 0.61059
  -1  -4  31   84.17  150.12   1-0.14429 0.06524 0.72314-0.98834 0.67545 0.13756
   1   4  32  267.05  194.67   1 0.45441-0.37529 0.87891-0.61350 0.14495 0.69481
  -1   4  32   57.99  196.90   1 0.39216-0.47128 0.89314-0.62773 0.22022 0.61954
   1   4  33  297.36  217.83   1 0.43718-0.35806 0.88382-0.61842 0.16647 0.69953
  -1   4  33   -7.78  216.80   1 0.37601-0.45533 0.89543-0.63137 0.23835 0.62772
  -1   5   0  -41.16   91.59   1 0.75706-0.83595 0.35530-0.02399-0.54827 0.54827
  -1  -5   0  728.31  195.26   1-0.68081 0.60182-0.01250-0.31854 0.73234-0.73234
  -1   5  -137551.67  760.65   1 0.75469-0.83357 0.30993 0.02137-0.57826 0.55198
  -1   5   137416.80  756.52   1 0.75596-0.83492 0.39750-0.06629-0.52009 0.54635
  -1  -5   136424.69  793.71   1-0.66077 0.58178 0.04109-0.37213 0.74946-0.72321
  -1  -5  -137770.49  803.04   1-0.69667 0.61777-0.06633-0.26460 0.71431-0.74049
  -1   5  -211885.01  397.92   1 0.74979-0.82867 0.26133 0.06997-0.60787 0.55533
  -1   5   212479.75  410.55   1 0.75442-0.83337 0.43671-0.10550-0.49002 0.54253
  -1  -5   211603.95  414.62   1-0.63845 0.55946 0.09434-0.42539 0.76385-0.71136
  -1  -5  -213044.48  476.03   1-0.71157 0.63267-0.11894-0.21200 0.69246-0.74483
  -1   5   3 5602.36  894.14   1 0.75124-0.83020 0.47295-0.14174-0.46036 0.53913
  -1  -5   3 5868.67  651.77   1-0.61583 0.53684 0.14743-0.47796 0.77395-0.69523
  -1   5   4 1222.87  146.70   1 0.74669-0.82565 0.50642-0.17520-0.43125 0.53627
  -1  -5   4  814.74  138.36   1-0.58984 0.51086 0.19819-0.52872 0.78281-0.67784
   1   5   5  941.66  182.65   1 0.75000-0.67112 0.26310 0.06820-0.60684 0.73820
  -1   5   5  806.40  178.57   1 0.74252-0.82142 0.53716-0.20545-0.40014 0.53202
  -1  -5   5 1244.23  191.37   1-0.56270 0.48371 0.24691-0.57744 0.78892-0.65770
   1  -5   5  757.78  132.15   1-0.70356 0.78246-0.08964-0.24129 0.70495-0.57404
   1   5   625572.29  675.73   1 0.75457-0.67568 0.30844 0.02286-0.57920 0.73683
  -1   5   625333.51  694.12   1 0.73568-0.81458 0.56569-0.23398-0.37249 0.53075
  -1  -5   624370.60  603.29   1-0.53735 0.45834 0.29265-0.62348 0.79094-0.63339
   1  -5   623122.60  516.79   1-0.68722 0.76620-0.03113-0.29991 0.72578-0.56830
   1   5   7  164.39   95.13   1 0.75695-0.67807 0.35159-0.02028-0.55081 0.73471
  -1   5   7  361.25  127.86   1 0.72802-0.80693 0.59210-0.26039-0.34551 0.53014
  -1  -5   7  137.32  122.25   1-0.50918 0.43017 0.33595-0.66678 0.79237-0.60855
   1  -5   7   96.10   97.22   1-0.66540 0.74439 0.02925-0.36030 0.74590-0.56219
   1   5   8 3176.46  700.35   1 0.75602-0.67706 0.39322-0.06201-0.52325 0.73330
  -1   5   8 2966.00  566.60   1 0.71968-0.79858 0.61658-0.28486-0.31918 0.53019
  -1  -5   8 3166.83  231.81   1-0.48123 0.40222 0.37615-0.70699 0.79178-0.58170
   1  -5   8 3510.87  212.76   1-0.64068 0.71967 0.08926-0.42031 0.76259-0.55263
   1   5   954115.07 1203.72   1 0.75472-0.67576 0.43178-0.10056-0.49392 0.73022
  -1   5   952456.21 1091.42   1 0.70985-0.78881 0.63954-0.30813-0.29511 0.53180
  -1  -5   950847.87  997.83   1-0.45616 0.37717 0.41235-0.74322 0.78859-0.55259
   1  -5   948214.36  884.82   1-0.61625 0.69523 0.14657-0.47710 0.77378-0.53759
   1   5  10 6160.28  838.52   1 0.75177-0.67281 0.46806-0.13685-0.46448 0.72703
  -1   5  10 6131.65 1066.62   1 0.70041-0.77937 0.66067-0.32926-0.27007 0.53306
  -1  -5  10 5327.25  294.79   1-0.42987 0.35088 0.44601-0.77688 0.78503-0.52281
   1  -5  10 5186.58  240.71   1-0.58735 0.66634 0.20283-0.53336 0.78349-0.52106
   1   5  1122950.75 1177.62   1 0.74737-0.66841 0.50214-0.17093-0.43507 0.72388
  -1   5  1120893.47  665.47   1 0.69053-0.76950 0.68031-0.34891-0.24562 0.53490
  -1  -5  1120457.34  586.17   1-0.40483 0.32584 0.47643-0.80730 0.78045-0.49201
   1  -5  1119167.70  469.42   1-0.55752 0.63650 0.25577-0.58630 0.78977-0.50110
   1   5  12 3164.99  525.66   1 0.74318-0.66428 0.53406-0.20235-0.40305 0.71957
  -1   5  12 2552.79  238.18   1 0.68027-0.75924 0.69861-0.36720-0.22173 0.53731
  -1  -5  12 3133.46  269.53   1-0.38126 0.30226 0.50373-0.83460 0.77517-0.46050
   1  -5  12 2609.45  429.81   1-0.53144 0.61045 0.30199-0.63282 0.79143-0.47631
   1   5  13  185.53   85.37   1 0.73610-0.65720 0.56408-0.23237-0.37410 0.71699
  -1   5  13  191.59  225.63   1 0.66967-0.74864 0.71566-0.38426-0.19836 0.54025
  -1  -5  13   51.77  103.58   1-0.35931 0.28032 0.52805-0.85892 0.76944-0.42856
   1  -5  13   72.94   90.96   1-0.50179 0.58080 0.34683-0.67767 0.79240-0.45102
   1   5  14 9537.37 1517.18   1 0.72801-0.64910 0.59217-0.26045-0.34544 0.71471
  -1   5  14 8813.51  449.66   1 0.65877-0.73774 0.73158-0.40017-0.17550 0.54368
  -1  -5  14 9354.15  401.34   1-0.34181 0.26283 0.54896-0.87993 0.76275-0.39576
   1  -5  14 8872.43  291.37   1-0.47327 0.55228 0.38715-0.71798 0.79127-0.42363
   1   5  15 1391.91  191.88   1 0.71900-0.64010 0.61842-0.28671-0.31714 0.71278
  -1   5  15 1190.61  217.71   1 0.64772-0.72662 0.74602-0.41522-0.15459 0.54735
  -1  -5  15 1333.69  202.31   1-0.32339 0.24441 0.56791-0.89888 0.75689-0.36369
   1  -5  15 1186.62  141.91   1-0.44991 0.52890 0.42052-0.75139 0.78786-0.39453
   1   5  16 5113.06  676.44   1 0.70837-0.62940 0.64301-0.31161-0.29108 0.71185
  -1   5  16 3675.60  334.72   1 0.63632-0.71522 0.75992-0.42912-0.13268 0.55163
  -1  -5  16 4791.29  346.88   1-0.30674 0.22776 0.58448-0.91545 0.75119-0.33177
   1  -5  16 4691.37  279.27   1-0.42496 0.50396 0.45209-0.78296 0.78422-0.36467
   1   5  17  258.40  126.08   1 0.69785-0.61888 0.66597-0.33456-0.26359 0.71066
  -1   5  17  142.07  180.96   1 0.62469-0.70359 0.77291-0.44211-0.11118 0.55631
  -1  -5  17  221.06  173.83   1-0.29184 0.21286 0.59887-0.92984 0.74577-0.30014
   1  -5  17  217.10   96.34   1-0.40217 0.48117 0.47957-0.81044 0.77990-0.33413
   1   5  18 1187.15  299.70   1 0.68669-0.60772 0.68739-0.35599-0.23651 0.70989
  -1   5  18 1065.63  206.77   1 0.61284-0.69174 0.78505-0.45425-0.09005 0.56136
  -1  -5  18 1198.66  331.94   1-0.27865 0.19967 0.61127-0.94224 0.74073-0.26889
   1  -5  18 1059.04  142.63   1-0.38165 0.46064 0.50329-0.83416 0.77526-0.30327
   1   5  1919938.28 1299.45   1 0.67495-0.59598 0.70738-0.37597-0.20986 0.70953
  -1   5  1915924.97  651.65   1 0.60079-0.67969 0.79639-0.46560-0.06927 0.56677
  -1  -5  1920384.75  684.00   1-0.26712 0.18814 0.62187-0.95284 0.73614-0.23808
   1  -5  1919965.81  497.21   1-0.36342 0.44241 0.52358-0.85445 0.77057-0.27235
   1   5  2018831.13  851.86   1 0.66270-0.58374 0.72601-0.39460-0.18362 0.70959
  -1   5  2014792.90  659.52   1 0.58854-0.66744 0.80698-0.47619-0.04881 0.57249
  -1  -5  2018324.12  626.66   1-0.25717 0.17818 0.63083-0.96180 0.73205-0.20778
   1  -5  2017748.04  496.16   1-0.35146 0.43044 0.53877-0.86974 0.76563-0.24135
   1   5  21 7672.18  474.35   1 0.65043-0.57153 0.74252-0.41173-0.15993 0.70980
  -1   5  21 5894.97  495.46   1 0.57624-0.65537 0.81681-0.48489-0.02748 0.57910
  -1  -5  21 8886.36  708.21   1-0.24872 0.16974 0.63830-0.96927 0.72848-0.17800
   1  -5  21 7813.47  379.49   1-0.33770 0.41668 0.55325-0.88422 0.76149-0.21100
   1   5  22 6209.66  443.98   1 0.63733-0.55843 0.75874-0.42794-0.13459 0.71064
  -1   5  22 5209.72  455.47   1 0.56353-0.64267 0.82605-0.49413-0.00760 0.58549
  -1  -5  22 7392.46  577.04   1-0.24171 0.16273 0.64442-0.97539 0.72546-0.14876
   1  -5  22 6631.71  356.95   1-0.32604 0.40503 0.56522-0.89619 0.75776-0.18106
   1   5  23  434.70  101.62   1 0.62384-0.54494 0.77381-0.44302-0.10964 0.71187
  -1  -5  23  590.82  244.93   1-0.24032 0.16127 0.64816-0.97966 0.72257-0.11937
   1  -5  23  616.81  195.12   1-0.31638 0.39536 0.57495-0.90592 0.75454-0.15162
   1   5  24  879.07  266.10   1 0.60999-0.53109 0.78782-0.45703-0.08506 0.71348
  -1   5  24  645.35  251.81   1 0.53755-0.61669 0.84264-0.51071 0.03137 0.59904
  -1  -5  24  358.00  161.35   1-0.23595 0.15690 0.65189-0.98339 0.72066-0.09122
   1  -5  24  524.86  155.11   1-0.30860 0.38758 0.58265-0.91362 0.75184-0.12272
   1   5  25  549.95  188.53   1 0.59580-0.51690 0.80082-0.47002-0.06086 0.71546
  -1   5  25  189.27  220.61   1 0.52429-0.60343 0.85003-0.51811 0.05052 0.60616
  -1  -5  25   28.05  147.19   1-0.23280 0.15375 0.65456-0.98605 0.71926-0.06360
   1   5  26 2990.84  392.94   1 0.58139-0.50225 0.81284-0.48091-0.03569 0.71865
  -1   5  26 2801.57  415.20   1 0.51084-0.58997 0.85686-0.52493 0.06947 0.61348
  -1  -5  26 3197.99  763.82   1-0.23080 0.15175 0.65624-0.98774 0.71837-0.03648
   1   5  27  934.82  244.47   1 0.56646-0.48733 0.82399-0.49206-0.01214 0.72137
  -1   5  27  899.69  344.92   1 0.49720-0.57634 0.86313-0.53121 0.08822 0.62100
  -1  -5  27 1351.49  321.06   1-0.22989 0.15084 0.65701-0.98850 0.71796-0.00985
   1   5  28  415.88  319.43   1 0.55124-0.47211 0.83426-0.50234 0.01108 0.72440
  -1   5  28  574.58  233.36   1 0.48407-0.56319 0.86851-0.53675 0.10654 0.62825
  -1  -5  28 1013.37  274.92   1-0.23002 0.15097 0.65690-0.98840 0.71802 0.01631
   1   5  29  800.00  304.46   1 0.53574-0.45660 0.84369-0.51176 0.03402 0.72773
  -1   5  29  -63.19  211.18   1 0.47005-0.54918 0.87375-0.54199 0.12492 0.63611
  -1  -5  29  275.30  108.12   1-0.23112 0.15207 0.65597-0.98747 0.71852 0.04204
   1   5  30  274.18  260.83   1 0.51996-0.44082 0.85230-0.52038 0.05667 0.73135
  -1   5  30  268.48  233.07   1 0.45584-0.53497 0.87847-0.54671 0.14314 0.64413
   1   5  31 1172.08  321.70   1 0.50390-0.42477 0.86013-0.52820 0.07906 0.73523
  -1   5  31 1218.21  332.91   1 0.44143-0.52055 0.88269-0.55093 0.16122 0.65229
   1   5  32  327.09  218.46   1 0.48846-0.40934 0.86675-0.53499 0.10069 0.73906
  -1   5  32  204.09  225.85   1 0.42681-0.50593 0.88641-0.55465 0.17917 0.66059
  -1   6   0   75.71   64.76   1 0.75711-0.83599 0.35683 0.04073-0.54721 0.54721
  -1   6  -1 5653.81  274.93   1 0.75537-0.83426 0.31955 0.07801-0.57208 0.54581
  -1   6   1 5913.13  992.82   1 0.75603-0.83499 0.39224 0.00520-0.52398 0.55023
  -1  -6   1 6534.30  362.42   1-0.68449 0.60550-0.02310-0.37414 0.72864-0.70240
  -1  -6  -1 5824.15  335.62   1-0.70977 0.63087-0.11210-0.28502 0.69545-0.72163
  -1   6  -273457.86 1252.10   1 0.75199-0.83088 0.28046 0.11711-0.59652 0.54397
  -1   6   275520.88 1324.25   1 0.75503-0.83399 0.42590-0.02844-0.49852 0.55103
  -1  -6   269903.69 1269.38   1-0.66849 0.58950 0.02120-0.41845 0.74341-0.69092
  -1   6   3 1700.81  324.67   1 0.75279-0.83175 0.45768-0.06022-0.47309 0.55186
  -1  -6   3 1564.23  202.28   1-0.65102 0.57204 0.06505-0.46230 0.75626-0.67752
  -1   6   4 5028.39  919.71   1 0.74944-0.82840 0.48765-0.09020-0.44779 0.55281
  -1  -6   4 4953.66  301.25   1-0.63408 0.55509 0.10881-0.50544 0.76557-0.66060
   1   6   550197.83 1224.87   1 0.75162-0.67273 0.27696 0.12061-0.59862 0.72998
  -1   6   551890.57 1112.24   1 0.74674-0.82564 0.51582-0.11777-0.41987 0.55175
  -1  -6   547032.88  992.12   1-0.61423 0.53524 0.15069-0.54732 0.77460-0.64338
   1   6   6  607.42  155.94   1 0.75512-0.67623 0.31580 0.08176-0.57450 0.73213
  -1   6   6  147.02   74.21   1 0.74137-0.82027 0.54238-0.14432-0.39519 0.55345
  -1  -6   6  171.68  141.44   1-0.59361 0.51462 0.19111-0.58774 0.78172-0.62427
   1  -6   6  351.78  155.89   1-0.70672 0.78562-0.10088-0.29625 0.70025-0.54316
   1   6   7 5544.42  509.02   1 0.75700-0.67812 0.35321 0.04436-0.54970 0.73360
  -1   6   7 5511.37  826.24   1 0.73523-0.81413 0.56739-0.16934-0.37080 0.55543
  -1  -6   7 4725.31  332.44   1-0.57248 0.49349 0.22980-0.62644 0.78705-0.60334
   1  -6   7 4849.64  260.92   1-0.69524 0.77423-0.05579-0.34145 0.71660-0.53288
   1   6   817514.56 1557.00   1 0.75605-0.67709 0.38975 0.00770-0.52580 0.73585
  -1   6   815957.61  705.04   1 0.72839-0.80729 0.59095-0.19290-0.34672 0.55773
  -1  -6   815641.97  535.69   1-0.55386 0.47485 0.26581-0.66281 0.78903-0.57895
   1  -6   814763.76  447.76   1-0.67976 0.75875-0.00951-0.38773 0.73336-0.52340
   1   6   939333.72  806.41   1 0.75512-0.67616 0.42404-0.02659-0.49996 0.73626
  -1   6   938741.10  895.86   1 0.72093-0.79983 0.61314-0.21508-0.32296 0.56035
  -1  -6   937097.39  713.54   1-0.53248 0.45347 0.30036-0.69736 0.79135-0.55501
   1  -6   936962.17  602.10   1-0.66265 0.74164 0.03632-0.43357 0.74804-0.51183
   1   6  10  211.71  169.14   1 0.75288-0.67392 0.45675-0.05929-0.47385 0.73641
  -1   6  10  260.50  141.19   1 0.71204-0.79101 0.63422-0.23654-0.30122 0.56421
  -1  -6  10   49.37  104.33   1-0.51139 0.43238 0.33266-0.72966 0.79234-0.52974
   1  -6  10   31.61   64.75   1-0.64418 0.72317 0.08120-0.47845 0.76054-0.49809
   1   6  11 2741.66  265.08   1 0.74941-0.67046 0.48787-0.09042-0.44760 0.73641
  -1   6  11 2395.10  445.09   1 0.70353-0.78250 0.65395-0.25626-0.27817 0.56745
  -1  -6  11 2232.16  228.16   1-0.49083 0.41182 0.36263-0.75963 0.79219-0.50333
   1  -6  11 2266.58  418.09   1-0.62730 0.70629 0.12347-0.52010 0.76892-0.48024
   1   6  12  148.25   91.07   1 0.74645-0.66755 0.51743-0.11937-0.41841 0.73493
  -1   6  12   82.46  157.00   1 0.69457-0.77354 0.67253-0.27484-0.25545 0.57103
  -1  -6  12  136.32  114.65   1-0.47100 0.39199 0.39025-0.78725 0.79110-0.47599
   1  -6  12   79.87   71.44   1-0.60705 0.68604 0.16508-0.56171 0.77731-0.46240
   1   6  1321033.55 1173.04   1 0.74065-0.66175 0.54554-0.14749-0.39217 0.73506
  -1   6  1320206.82  891.02   1 0.68520-0.76417 0.69005-0.29236-0.23305 0.57493
  -1  -6  1319750.11  813.84   1-0.45446 0.37547 0.41458-0.81163 0.78840-0.44751
   1  -6  1318748.28  711.65   1-0.58650 0.66549 0.20441-0.60104 0.78372-0.44256
  -1   6  14  431.07  149.62   1 0.67546-0.75443 0.70656-0.30887-0.21097 0.57915
  -1  -6  14  194.96  172.22   1-0.43660 0.35761 0.43757-0.83461 0.78607-0.41896
   1  -6  14  278.63   81.50   1-0.56601 0.64500 0.24117-0.63780 0.78832-0.42092
   1   6  15 5729.55 1059.94   1 0.72633-0.64743 0.59738-0.19933-0.33994 0.73559
  -1   6  15 5501.97  906.24   1 0.66537-0.74434 0.72213-0.32444-0.18920 0.58368
  -1  -6  15 5728.71  335.48   1-0.41987 0.34088 0.45834-0.85538 0.78334-0.39001
   1  -6  15 4918.32  259.70   1-0.55003 0.62904 0.27214-0.66914 0.78955-0.39566
   1   6  16 5281.58 1235.03   1 0.71796-0.63906 0.62120-0.22315-0.31405 0.73607
  -1   6  16 5340.01  439.45   1 0.65513-0.73402 0.73630-0.33934-0.16931 0.58825
  -1  -6  16 5399.73  371.64   1-0.40436 0.32536 0.47699-0.87404 0.78036-0.36081
   1  -6  16 5017.24  279.29   1-0.53055 0.60956 0.30337-0.70037 0.79149-0.37134
   1   6  1732971.15 1412.78   1 0.70808-0.62911 0.64370-0.24601-0.29027 0.73735
  -1   6  1728601.96 1492.22   1 0.64444-0.72334 0.75015-0.35320-0.14818 0.59331
  -1  -6  1729872.01  718.36   1-0.39010 0.31110 0.49364-0.89068 0.77726-0.33148
   1  -6  1729975.43  604.30   1-0.51204 0.59105 0.33169-0.72869 0.79233-0.34591
   1   6  1848436.53 2052.53   1 0.69834-0.61937 0.66497-0.26728-0.26482 0.73819
  -1   6  1844046.17 1089.29   1 0.63347-0.71237 0.76321-0.36626-0.12733 0.59864
  -1  -6  1846206.93 1056.58   1-0.37713 0.29813 0.50839-0.90543 0.77415-0.30215
   1  -6  1844404.24  756.53   1-0.49468 0.57369 0.35712-0.75412 0.79230-0.31962
  -1   6  1916923.50  738.47   1 0.62223-0.70113 0.77551-0.37856-0.10673 0.60423
  -1  -6  1920152.71  648.67   1-0.36545 0.28645 0.52135-0.91840 0.77112-0.27290
   1  -6  1919303.23  530.90   1-0.47865 0.55766 0.37975-0.77675 0.79163-0.29269
   1   6  20 7534.23  499.40   1 0.67710-0.59813 0.70389-0.30620-0.21461 0.74058
  -1   6  20 6599.93  518.90   1 0.61074-0.68964 0.78710-0.39014-0.08637 0.61006
  -1  -6  20 7355.80  434.37   1-0.35794 0.27895 0.53183-0.92899 0.76748-0.24321
   1  -6  20 7451.49  362.40   1-0.46403 0.54304 0.39968-0.79668 0.79052-0.26532
   1   6  21 7752.80  499.65   1 0.66569-0.58672 0.72166-0.32397-0.18988 0.74215
  -1   6  21 6160.83 1015.71   1 0.59901-0.67791 0.79799-0.40104-0.06625 0.61611
  -1  -6  21 7380.52  426.68   1-0.34883 0.26985 0.54157-0.93873 0.76486-0.21437
   1  -6  21 6376.44  348.58   1-0.45431 0.53330 0.41478-0.81183 0.78838-0.23772
   1   6  22 2120.18  410.12   1 0.65427-0.57537 0.73745-0.34049-0.16759 0.74364
  -1   6  22 1982.16  407.25   1 0.58703-0.66593 0.80823-0.41127-0.04634 0.62239
  -1  -6  22 1920.46  264.99   1-0.34096 0.26198 0.54985-0.94701 0.76249-0.18579
   1  -6  22 1627.80  204.00   1-0.44269 0.52168 0.42982-0.82687 0.78693-0.21005
   1   6  23  556.74  159.90   1 0.64198-0.56308 0.75317-0.35622-0.14344 0.74568
  -1   6  23  202.79  305.60   1 0.57488-0.65401 0.81784-0.41953-0.02532 0.62948
  -1  -6  23   -1.94  138.11   1-0.33429 0.25531 0.55677-0.95394 0.76042-0.15751
   1   6  24 4912.93  449.40   1 0.62927-0.55037 0.76793-0.37097-0.11955 0.74797
  -1   6  24 4021.05  455.28   1 0.56237-0.64150 0.82686-0.42855-0.00582 0.63624
  -1  -6  24 6406.53  444.52   1-0.32879 0.24981 0.56242-0.95959 0.75866-0.12953
   1   6  25  -41.57  200.42   1 0.61617-0.53727 0.78174-0.38479-0.09591 0.75051
  -1   6  25 -105.92  186.69   1 0.54963-0.62877 0.83529-0.43698 0.01350 0.64318
  -1  -6  25   94.67  150.10   1-0.32441 0.24543 0.56688-0.96404 0.75723-0.10189
   1   6  26 2900.22  416.59   1 0.60270-0.52380 0.79466-0.39771-0.07251 0.75329
  -1   6  26 2262.42  424.69   1 0.53667-0.61581 0.84315-0.44484 0.03266 0.65029
  -1  -6  26 2671.24  357.58   1-0.32112 0.24213 0.57020-0.96737 0.75613-0.07458
   1   6  27  274.90  216.57   1 0.58887-0.50997 0.80671-0.40976-0.04935 0.75632
  -1   6  27  -22.43  203.77   1 0.52349-0.60263 0.85045-0.45214 0.05166 0.65756
  -1  -6  27  653.05  248.82   1-0.31886 0.23988 0.57246-0.96963 0.75538-0.04761
   1   6  28  280.94  227.66   1 0.57465-0.49552 0.81801-0.41970-0.02497 0.76046
  -1   6  28   13.08  285.68   1 0.51009-0.58923 0.85722-0.45891 0.07051 0.66498
  -1  -6  28  140.36  125.18   1-0.31762 0.23863 0.57371-0.97088 0.75495-0.02097
   1   6  29 1647.43  371.42   1 0.56003-0.48090 0.82846-0.43015-0.00224 0.76400
  -1   6  29  920.91  416.58   1 0.49647-0.57560 0.86345-0.46514 0.08921 0.67254
   1   6  30  -41.62  186.26   1 0.54509-0.46595 0.83812-0.43981 0.02027 0.76775
  -1   6  30   88.14  238.30   1 0.48334-0.56246 0.86880-0.47069 0.10751 0.67976
   1   6  31  114.79  215.86   1 0.52982-0.45069 0.84703-0.44872 0.04259 0.77170
  -1   6  31  446.64  328.65   1 0.46927-0.54839 0.87402-0.47591 0.12594 0.68758
  -1   7   0  -50.10   94.02   1 0.75732-0.83621 0.36742 0.09640-0.53986 0.53986
  -1  -7   0   62.97  123.39   1-0.71114 0.63224-0.11728-0.34604 0.69319-0.69319
  -1   7  -1  720.62  135.78   1 0.75633-0.83522 0.33621 0.12761-0.56117 0.53489
  -1   7   1  799.09  157.17   1 0.75596-0.83492 0.39749 0.06620-0.52010 0.54636
  -1  -7   1  569.57  158.08   1-0.70069 0.62179-0.07973-0.38358 0.70899-0.68281
  -1   7  -2 2379.17  604.23   1 0.75421-0.83310 0.30394 0.15989-0.58204 0.52950
  -1   7   2 2495.00  402.46   1 0.75500-0.83396 0.42650 0.03718-0.49805 0.55056
  -1  -7   2 2595.62  284.58   1-0.69080 0.61181-0.04195-0.42151 0.72182-0.66933
  -1   7  -3  710.37  148.77   1 0.75091-0.82980 0.27067 0.19315-0.60237 0.52356
  -1   7   3  610.48  128.08   1 0.75309-0.83205 0.45433 0.00936-0.47584 0.55461
  -1  -7   3  646.25  139.91   1-0.67805 0.59907-0.00472-0.45873 0.73499-0.65625
   1   7   412414.08 1505.73   1 0.74972-0.67083 0.26081 0.20302-0.60818 0.71327
  -1   7   412670.18  540.67   1 0.75030-0.82926 0.48095-0.01725-0.45356 0.55858
  -1  -7   412256.40  936.01   1-0.66433 0.58534 0.03201-0.49548 0.74674-0.64176
   1   7   5 6172.73 1252.90   1 0.75347-0.67458 0.29542 0.16841-0.58736 0.71872
  -1   7   5 6521.16 1056.72   1 0.74670-0.82565 0.50640-0.04270-0.43127 0.56254
  -1  -7   5 6065.44  344.87   1-0.64977 0.57078 0.06805-0.53152 0.75707-0.62584
   1   7   6  934.55  174.45   1 0.75596-0.67707 0.32913 0.13469-0.56584 0.72347
  -1   7   6 1245.55  242.88   1 0.74388-0.82278 0.53068-0.06628-0.40621 0.56447
  -1  -7   6  926.44  185.10   1-0.63634 0.55735 0.10382-0.56655 0.76438-0.60692
   1   7   7  838.48  237.70   1 0.75722-0.67834 0.36187 0.10195-0.54373 0.72763
  -1   7   7  962.85  188.31   1 0.73869-0.81759 0.55384-0.08944-0.38416 0.56879
  -1  -7   7  683.29  141.97   1-0.62049 0.54151 0.13781-0.60055 0.77200-0.58830
   1  -7   7  688.97  158.89   1-0.71255 0.79145-0.12270-0.34061 0.69080-0.50752
   1   7   8 9530.47  672.40   1 0.75601-0.67705 0.39413 0.06956-0.52259 0.73263
  -1   7   8 9391.77 1129.74   1 0.73287-0.81177 0.57593-0.11153-0.36220 0.57321
  -1  -7   8 9520.03  492.43   1-0.60429 0.52531 0.17052-0.63326 0.77829-0.56835
   1  -7   8 9155.70  444.58   1-0.70251 0.78141-0.08598-0.37734 0.70645-0.49699
   1   7   9 1397.43  274.26   1 0.75509-0.67613 0.42472 0.03897-0.49944 0.73574
  -1   7   9 1456.65  334.61   1 0.72646-0.80536 0.59698-0.13259-0.34037 0.57775
  -1  -7   9 1260.74  214.28   1-0.58791 0.50893 0.20179-0.66453 0.78334-0.54715
   1  -7   9  942.46  151.93   1-0.69361 0.77260-0.05064-0.41281 0.71856-0.48235
   1   7  10 3259.57  561.62   1 0.75311-0.67415 0.45417 0.00952-0.47597 0.73853
  -1   7  10 3238.92  586.43   1 0.71951-0.79841 0.61704-0.15265-0.31867 0.58243
  -1  -7  10 2794.56  408.19   1-0.57152 0.49254 0.23149-0.69423 0.78724-0.52481
   1  -7  10 2895.17  232.29   1-0.68156 0.76055-0.01463-0.44883 0.73161-0.46915
   1   7  11 3012.47  620.05   1 0.75011-0.67115 0.48247-0.01877-0.45226 0.74107
  -1   7  11 2687.94  421.07   1 0.71120-0.79017 0.63628-0.17231-0.29887 0.58815
  -1  -7  11 2692.90  307.70   1-0.55822 0.47921 0.25851-0.72168 0.78838-0.49952
   1  -7  11 2245.72  419.78   1-0.66871 0.74770 0.02061-0.48408 0.74323-0.45453
   1   7  1232917.07 2344.96   1 0.74617-0.66721 0.50962-0.04592-0.42837 0.74344
  -1   7  1230195.69  835.02   1 0.70328-0.78225 0.65449-0.19052-0.27751 0.59310
  -1  -7  1229599.00  711.66   1-0.54226 0.46325 0.28478-0.74795 0.79046-0.47535
   1  -7  1229083.85  615.56   1-0.65524 0.73422 0.05483-0.51830 0.75342-0.43848
   1   7  13 2963.69  381.04   1 0.74282-0.66392 0.53572-0.07133-0.40149 0.74438
  -1   7  13 2893.24  452.69   1 0.69493-0.77390 0.67182-0.20785-0.25633 0.59821
  -1  -7  13 2430.29  264.29   1-0.52676 0.44775 0.30928-0.77245 0.79174-0.45036
   1  -7  13 2257.30  215.42   1-0.64134 0.72033 0.08776-0.55123 0.76221-0.42102
   1   7  1412131.13 1949.96   1 0.73699-0.65809 0.56065-0.09626-0.37749 0.74675
  -1   7  1411967.86  731.30   1 0.68618-0.76514 0.68831-0.22434-0.23532 0.60350
  -1  -7  1412313.78  495.69   1-0.51184 0.43283 0.33199-0.79516 0.79233-0.42469
   1  -7  1411610.85  395.63   1-0.62982 0.70881 0.11807-0.58081 0.76771-0.40030
   1   7  15  579.38  145.93   1 0.73038-0.65147 0.58447-0.12007-0.35346 0.74910
  -1   7  15  116.97  177.05   1 0.67704-0.75601 0.70399-0.24002-0.21448 0.60896
  -1  -7  15  383.53  146.03   1-0.49760 0.41859 0.35292-0.81609 0.79235-0.39846
   1  -7  15  169.12   58.26   1-0.61563 0.69462 0.14783-0.61057 0.77403-0.38039
   1   7  16  -89.40  163.36   1 0.72303-0.64413 0.60719-0.14279-0.32944 0.75146
  -1   7  16  299.92  150.71   1 0.66754-0.74651 0.71889-0.25492-0.19381 0.61459
  -1  -7  16  306.08  166.68   1-0.48414 0.40513 0.37208-0.83525 0.79192-0.37177
   1  -7  16  170.02  111.62   1-0.60162 0.68061 0.17574-0.63848 0.77920-0.35931
   1   7  17 2974.52  580.02   1 0.71501-0.63611 0.62884-0.16444-0.30547 0.75387
  -1   7  17 3488.58  407.31   1 0.65792-0.73682 0.73247-0.26936-0.17497 0.62010
  -1  -7  17 2812.90  278.51   1-0.47154 0.39253 0.38951-0.85268 0.79115-0.34473
   1  -7  17 2779.48  224.45   1-0.58797 0.66696 0.20168-0.66442 0.78333-0.33719
   1   7  1811430.30  787.21   1 0.70558-0.62661 0.64941-0.18544-0.28356 0.75694
  -1   7  1810222.00  582.42   1 0.64779-0.72669 0.74593-0.28282-0.15472 0.62603
  -1  -7  1810222.71  492.59   1-0.46232 0.38332 0.40420-0.86742 0.78922-0.31723
   1  -7  18 9991.46  409.38   1-0.57485 0.65384 0.22558-0.68832 0.78654-0.31416
   1   7  19 3044.79  651.23   1 0.69633-0.61736 0.66904-0.20507-0.25980 0.75947
  -1   7  19 2565.84  349.13   1 0.63736-0.71625 0.75871-0.29560-0.13463 0.63213
  -1  -7  19 2852.55  358.35   1-0.45158 0.37259 0.41834-0.88156 0.78806-0.28985
   1  -7  19 1768.53  400.96   1-0.56242 0.64140 0.24739-0.71013 0.78897-0.29035
   1   7  20 4719.25  769.60   1 0.68653-0.60756 0.68768-0.22371-0.23614 0.76211
  -1   7  20 3579.96  385.57   1 0.62663-0.70553 0.77082-0.30771-0.11470 0.63838
  -1  -7  20 4721.55  365.04   1-0.44183 0.36283 0.43093-0.89415 0.78681-0.26237
   1  -7  20 4086.59  288.44   1-0.55512 0.63413 0.26371-0.72688 0.78885-0.26365
   1   7  21   35.22  235.70   1 0.67619-0.59723 0.70537-0.24140-0.21260 0.76487
  -1   7  21  -22.60  215.27   1 0.61561-0.69451 0.78230-0.31919-0.09492 0.64479
  -1  -7  21  181.10  215.13   1-0.43306 0.35407 0.44202-0.90524 0.78553-0.23487
   1   7  22 3973.92  440.40   1 0.66537-0.58640 0.72213-0.25816-0.18920 0.76777
  -1   7  22 3716.29  436.55   1 0.60433-0.68323 0.79316-0.33005-0.07530 0.65135
  -1  -7  22 4052.48  355.11   1-0.42529 0.34630 0.45169-0.91490 0.78428-0.20740
   1   7  23  236.47  139.02   1 0.65457-0.57567 0.73704-0.27393-0.16819 0.77042
  -1   7  23 -205.06  195.63   1 0.59278-0.67168 0.80342-0.34031-0.05581 0.65805
  -1  -7  23  149.43  206.45   1-0.41852 0.33952 0.45999-0.92321 0.78309-0.17999
   1   7  24   77.99   96.10   1 0.64287-0.56397 0.75208-0.28897-0.14516 0.77357
  -1   7  24  165.18  282.63   1 0.58097-0.66010 0.81316-0.34847-0.03502 0.66544
  -1  -7  24  147.75  153.03   1-0.41274 0.33374 0.46699-0.93021 0.78202-0.15269
   1   7  25 1167.42  357.05   1 0.63075-0.55185 0.76628-0.30317-0.12227 0.77688
  -1   7  25 1275.31  332.96   1 0.56882-0.64796 0.82230-0.35761-0.01581 0.67250
  -1  -7  25  774.26  240.19   1-0.40793 0.32894 0.47274-0.93596 0.78108-0.12553
   1   7  26  354.19  233.14   1 0.61822-0.53932 0.77967-0.31656-0.09954 0.78033
  -1   7  26  799.84  294.57   1 0.55641-0.63555 0.83089-0.36619 0.00327 0.67968
  -1  -7  26  963.02  261.66   1-0.40409 0.32510 0.47731-0.94053 0.78030-0.09853
   1   7  27  211.19  228.41   1 0.60530-0.52640 0.79226-0.32915-0.07696 0.78393
  -1   7  27  142.37  112.93   1 0.54376-0.62289 0.83894-0.37424 0.02225 0.68697
   1   7  28  933.24  319.06   1 0.59200-0.51310 0.80408-0.34097-0.05453 0.78769
  -1   7  28  262.94  252.96   1 0.53085-0.60999 0.84646-0.38176 0.04111 0.69437
   1   7  29  336.82  304.62   1 0.57825-0.49912 0.81527-0.35058-0.03068 0.79244
  -1   7  29 1010.51  366.52   1 0.51769-0.59683 0.85346-0.38876 0.05987 0.70188
   1   7  30  203.51  220.13   1 0.56412-0.48499 0.82564-0.36094-0.00852 0.79655
  -1   7  30   52.41  250.82   1 0.50429-0.58342 0.85995-0.39525 0.07853 0.70949
  -1   8   0  -36.10  106.03   1 0.75607-0.83503 0.38350 0.14643-0.53035 0.53035
  -1   8  -1  144.07   80.03   1 0.75711-0.83600 0.35713 0.17296-0.54701 0.52074
  -1   8   1   72.74   57.58   1 0.75569-0.83465 0.40942 0.12051-0.51117 0.53742
  -1  -8   1  179.06  143.88   1-0.71461 0.63571-0.13082-0.39868 0.68717-0.66099
  -1   8  -2  109.48  115.87   1 0.75601-0.83489 0.32999 0.20009-0.56528 0.51274
  -1   8   2   57.52   89.28   1 0.75455-0.83351 0.43460 0.09533-0.49170 0.54421
  -1  -8   2  384.97  203.52   1-0.70611 0.62721-0.09866-0.43084 0.70119-0.64882
  -1   8  -3 7141.66  944.50   1 0.75407-0.83296 0.30230 0.22779-0.58307 0.50426
   1   8   3 7010.60 1225.51   1 0.74912-0.67023 0.25612 0.27397-0.61090 0.68972
  -1   8   3 7100.02 1288.86   1 0.75267-0.83163 0.45900 0.07093-0.47200 0.55077
  -1  -8   3 6149.63  413.39   1-0.69678 0.61788-0.06669-0.46281 0.71417-0.63562
  -1   8  -4 8149.40 1102.68   1 0.75130-0.83019 0.27413 0.25596-0.60032 0.49523
   1   8   4 8138.17 1304.85   1 0.75265-0.67376 0.28681 0.24328-0.59266 0.69774
  -1   8   4 7679.76 1480.92   1 0.75009-0.82905 0.48262 0.04731-0.45213 0.55715
  -1  -8   4 7258.16  444.00   1-0.68847 0.60948-0.03488-0.49479 0.72442-0.61944
   1   8   5 1342.43  269.63   1 0.75520-0.67631 0.31698 0.21311-0.57375 0.70510
  -1   8   5 1047.10  185.82   1 0.74685-0.82581 0.50544 0.02450-0.43213 0.56341
  -1  -8   5 1146.69  233.11   1-0.67770 0.59871-0.00374-0.52593 0.73532-0.60409
   1   8   6 8667.89 1105.32   1 0.75678-0.67789 0.34654 0.18355-0.55424 0.71187
  -1   8   6 9144.01 1289.39   1 0.74452-0.82342 0.52751 0.00322-0.40915 0.56741
  -1  -8   6 8601.82 1292.17   1-0.66636 0.58737 0.02676-0.55644 0.74514-0.58767
   1   8   712467.41 1366.86   1 0.75603-0.67707 0.37590 0.15403-0.53582 0.71961
  -1   8   711702.40 1765.07   1 0.73992-0.81882 0.54871-0.01798-0.38912 0.57376
  -1  -8   711251.50  500.83   1-0.65455 0.57556 0.05651-0.58618 0.75389-0.57018
   1   8   8 8757.95 1564.38   1 0.75583-0.67688 0.40406 0.12587-0.51520 0.72525
  -1   8   8 8057.08 1378.59   1 0.73476-0.81366 0.56914-0.03840-0.36905 0.58006
  -1  -8   8 7381.06  422.88   1-0.64239 0.56340 0.08535-0.61503 0.76160-0.55164
   1   8   9  194.10   68.26   1 0.75474-0.67578 0.43144 0.09849-0.49418 0.73049
  -1   8   9  203.88   99.49   1 0.72906-0.80796 0.58879-0.05805-0.34897 0.58636
  -1  -8   9  271.66  157.35   1-0.63183 0.55284 0.11372-0.64257 0.76671-0.53052
   1  -8   9  292.09  151.95   1-0.71225 0.79115-0.12154-0.40796 0.69131-0.45567
   1   8  10 1795.39  294.72   1 0.75276-0.67381 0.45800 0.07193-0.47283 0.73539
  -1   8  10 1239.47  208.29   1 0.72286-0.80176 0.60769-0.07695-0.32890 0.59266
  -1  -8  10 1112.53  266.56   1-0.61924 0.54026 0.14041-0.66925 0.77253-0.51010
   1  -8  10 1681.63  256.66   1-0.70431 0.78321-0.09227-0.43723 0.70386-0.44204
   1   8  11  167.82   77.70   1 0.74996-0.67100 0.48371 0.04622-0.45119 0.74001
  -1   8  11  106.81  104.97   1 0.71618-0.79508 0.62585-0.09511-0.30885 0.59899
  -1  -8  11   56.36  114.81   1-0.60665 0.52766 0.16588-0.69472 0.77746-0.48879
   1  -8  11   39.49   97.16   1-0.69580 0.77470-0.06351-0.46599 0.71541-0.42741
   1   8  12 3127.98  513.27   1 0.74635-0.66739 0.50856 0.02137-0.42933 0.74439
  -1   8  12 3107.34  488.71   1 0.70822-0.78719 0.64337-0.11312-0.29066 0.60624
  -1  -8  12 2414.34  238.98   1-0.59416 0.51517 0.19006-0.71890 0.78156-0.46664
   1  -8  12 2792.46  258.79   1-0.68911 0.76809-0.03680-0.49287 0.72372-0.40877
   1   8  13 7694.98 1488.62   1 0.74346-0.66456 0.53269-0.00196-0.40433 0.74722
  -1   8  13 7771.09 1316.17   1 0.70066-0.77963 0.66012-0.12987-0.27073 0.61261
  -1  -8  13 7726.40  417.93   1-0.58188 0.50290 0.21289-0.74173 0.78490-0.44374
   1  -8  13 7433.68  373.43   1-0.67979 0.75878-0.00961-0.52006 0.73333-0.39214
   1   8  14   56.45   84.56   1 0.73820-0.65929 0.55586-0.02512-0.38219 0.75146
  -1   8  14  151.59  195.92   1 0.69270-0.77167 0.67618-0.14593-0.25086 0.61904
  -1  -8  14  122.75  125.99   1-0.56992 0.49093 0.23432-0.76317 0.78757-0.42017
   1  -8  14    0.38   91.73   1-0.67024 0.74923 0.01657-0.54624 0.74195-0.37452
   1   8  15 1997.92  392.89   1 0.73223-0.65333 0.57816-0.04742-0.35993 0.75558
  -1   8  15 2005.71  322.25   1 0.68435-0.76332 0.69156-0.16131-0.23107 0.62555
  -1  -8  15 2482.33  271.49   1-0.56151 0.48250 0.25296-0.78229 0.78785-0.39395
   1  -8  15 1724.85  235.23   1-0.66056 0.73955 0.04161-0.57128 0.74961-0.35593
   1   8  16 3456.10  627.95   1 0.72561-0.64670 0.59959-0.06885-0.33760 0.75962
  -1   8  16 3373.40  608.45   1 0.67563-0.75460 0.70629-0.17604-0.21135 0.63212
  -1  -8  16 3398.49  330.22   1-0.55041 0.47140 0.27151-0.80084 0.78950-0.36935
   1  -8  16 2983.08  244.02   1-0.65089 0.72987 0.06538-0.59505 0.75635-0.33642
   1   8  17  148.27  101.77   1 0.71835-0.63945 0.62016-0.08942-0.31521 0.76361
  -1   8  17  301.96  187.81   1 0.66655-0.74552 0.72038-0.19013-0.19170 0.63878
  -1  -8  17  185.16  198.26   1-0.53987 0.46086 0.28862-0.81796 0.79071-0.34429
   1  -8  17  151.36  133.31   1-0.64134 0.72033 0.08777-0.61744 0.76221-0.31604
   1   8  18 8034.25 1453.88   1 0.70974-0.63077 0.63980-0.10955-0.29481 0.76819
  -1   8  18 6976.38 1484.82   1 0.65739-0.73628 0.73321-0.20394-0.17388 0.64520
  -1  -8  18 8310.50  993.38   1-0.52996 0.45094 0.30431-0.83364 0.79153-0.31886
   1  -8  18 6452.30  374.77   1-0.63469 0.71368 0.10745-0.63629 0.76525-0.29287
   1   8  19 7508.46 1291.97   1 0.70133-0.62236 0.65871-0.12846-0.27244 0.77211
  -1   8  19 7749.39 1167.13   1 0.64767-0.72657 0.74609-0.21682-0.15448 0.65198
  -1  -8  19 6778.36  848.08   1-0.52071 0.44170 0.31859-0.84792 0.79205-0.29312
   1   8  20 1449.13  326.43   1 0.69237-0.61340 0.67681-0.14656-0.25007 0.77604
  -1   8  20 1715.01  391.18   1 0.63764-0.71653 0.75838-0.22911-0.13516 0.65884
  -1  -8  20 1679.53  338.82   1-0.51218 0.43317 0.33147-0.86081 0.79232-0.26713
   1   8  21  378.95  288.02   1 0.68290-0.60393 0.69409-0.16384-0.22773 0.78000
  -1   8  21  181.00  227.27   1 0.62730-0.70620 0.77010-0.24082-0.11593 0.66579
  -1  -8  21  246.74  232.52   1-0.50441 0.42540 0.34300-0.87233 0.79241-0.24095
   1   8  22 7236.88 1684.38   1 0.67294-0.59397 0.71059-0.18034-0.20544 0.78401
  -1   8  22 7220.94  625.34   1 0.61666-0.69556 0.78125-0.25198-0.09677 0.67282
  -1  -8  22 7197.35  490.63   1-0.49741 0.41840 0.35320-0.88253 0.79235-0.21463
   1   8  23 4878.37  655.38   1 0.66250-0.58353 0.72631-0.19606-0.18319 0.78806
  -1   8  23 4557.63  637.65   1 0.60573-0.68463 0.79186-0.26259-0.07770 0.67994
  -1  -8  23 4920.46  448.88   1-0.49121 0.41220 0.36210-0.89143 0.79220-0.18823
   1   8  24   22.30  201.31   1 0.65214-0.57324 0.74028-0.21101-0.16332 0.79174
  -1   8  24  177.40  135.87   1 0.59452-0.67342 0.80193-0.27266-0.05872 0.68713
  -1  -8  24  281.29  178.07   1-0.48581 0.40680 0.36974-0.89907 0.79200-0.16176
   1   8  25   92.71  138.06   1 0.64086-0.56196 0.75454-0.22526-0.14129 0.79589
  -1   8  25  -28.48  191.03   1 0.58297-0.66210 0.81159-0.28051-0.03823 0.69492
   1   8  26  241.79  239.99   1 0.62915-0.55025 0.76806-0.23879-0.11933 0.80012
  -1   8  26  386.14  243.94   1 0.57112-0.65026 0.82063-0.28955-0.01940 0.70236
   1   8  27 -176.92  212.37   1 0.61704-0.53814 0.78086-0.25159-0.09745 0.80442
  -1   8  27  281.58  335.44   1 0.55899-0.63813 0.82916-0.29808-0.00065 0.70987
   1   8  28 1248.72  378.78   1 0.60453-0.52563 0.79297-0.26370-0.07565 0.80880
  -1   8  28  433.08  288.85   1 0.54660-0.62573 0.83719-0.30611 0.01803 0.71745
  -1   9   0 -134.50  106.69   1 0.75585-0.83481 0.40342 0.19275-0.51568 0.51568
  -1   9  -1  674.10  173.34   1 0.75606-0.83502 0.38058 0.21560-0.53246 0.50621
  -1   9   1  826.79  140.03   1 0.75503-0.83399 0.42585 0.17033-0.49856 0.52481
   1   9   2 1404.61  299.39   1 0.74964-0.67075 0.26016 0.33619-0.60856 0.66110
  -1   9  -2 1548.89  279.46   1 0.75713-0.83602 0.35770 0.23865-0.54662 0.49407
  -1   9   2 1381.80  218.94   1 0.75363-0.83259 0.44782 0.14836-0.48113 0.53364
   1   9   3 3090.37  659.17   1 0.75270-0.67381 0.28732 0.30903-0.59235 0.67116
  -1   9  -3 2648.50  664.42   1 0.75624-0.83512 0.33430 0.26204-0.56243 0.48362
  -1   9   3 2910.94  697.09   1 0.75164-0.83060 0.46930 0.12688-0.46344 0.54221
  -1  -9   3 2812.99  347.23   1-0.71257 0.63367-0.12279-0.47290 0.69076-0.61221
  -1   9  -4 5888.85  780.05   1 0.75474-0.83363 0.31068 0.28567-0.57778 0.47269
   1   9   4 6130.38  897.20   1 0.75500-0.67612 0.31420 0.28215-0.57553 0.68062
  -1   9   4 6172.38 1311.35   1 0.74909-0.82805 0.49026 0.10591-0.44552 0.55054
  -1  -9   4 5029.20  691.79   1-0.70518 0.62628-0.09536-0.50033 0.70257-0.59784
   1   9   5 2994.99  472.88   1 0.75654-0.67765 0.34073 0.25562-0.55815 0.68951
  -1   9   5 2122.19  348.93   1 0.74762-0.82652 0.51084 0.08623-0.42436 0.55624
  -1  -9   5 2118.77  272.13   1-0.69726 0.61837-0.06830-0.52740 0.71354-0.58263
   1   9   6  498.38  163.58   1 0.75731-0.67843 0.36685 0.22950-0.54026 0.69789
  -1   9   6  790.51  214.82   1 0.74388-0.82278 0.53069 0.06638-0.40620 0.56446
  -1  -9   6  494.74  204.50   1-0.69070 0.61171-0.04164-0.55423 0.72193-0.56446
   1   9   7 2542.80  374.39   1 0.75602-0.67706 0.39290 0.20327-0.52349 0.70728
  -1   9   7 2619.50  546.21   1 0.73962-0.81852 0.54998 0.04709-0.38790 0.57253
  -1  -9   7 2643.47  327.27   1-0.68192 0.60293-0.01565-0.58023 0.73125-0.54754
   1   9   8 4190.92  688.66   1 0.75539-0.67643 0.41805 0.17812-0.50459 0.71463
  -1   9   8 4159.98  875.16   1 0.73487-0.81377 0.56872 0.02835-0.36947 0.58048
  -1  -9   8 3762.85  387.59   1-0.67281 0.59382 0.00967-0.60555 0.73974-0.52978
   1   9   9 2058.28  415.92   1 0.75402-0.67506 0.44264 0.15354-0.48530 0.72160
  -1   9   9 1538.47  386.05   1 0.72964-0.80854 0.58689 0.01018-0.35095 0.58834
  -1  -9   9 1889.17  281.33   1-0.66347 0.58448 0.03422-0.63011 0.74741-0.51120
   1   9  10  682.54  221.45   1 0.75192-0.67296 0.46663 0.12954-0.46567 0.72823
  -1   9  10  798.00  211.95   1 0.72396-0.80286 0.60449-0.00741-0.33235 0.59611
  -1  -9  10  475.98  163.30   1-0.65397 0.57498 0.05793-0.65382 0.75429-0.49184
   1   9  11 5961.09  976.31   1 0.74913-0.67017 0.49000 0.10618-0.44575 0.73456
  -1   9  11 5117.60  950.70   1 0.71783-0.79674 0.62153-0.02445-0.31368 0.60382
  -1  -9  11 4655.91  381.20   1-0.64439 0.56540 0.08072-0.67660 0.76042-0.47172
   1   9  12  674.67  164.60   1 0.74727-0.66836 0.51288 0.08419-0.42253 0.73904
  -1   9  12  797.23  234.26   1 0.71047-0.78944 0.63805-0.04152-0.29683 0.61241
  -1  -9  12  464.13  175.46   1-0.63673 0.55774 0.10296-0.69791 0.76417-0.44926
   1  -9  12  584.09  198.00   1-0.71014 0.78904-0.11351-0.48219 0.69484-0.38065
   1   9  13  -19.62  181.52   1 0.74298-0.66408 0.53499 0.06208-0.40218 0.74507
  -1   9  13  293.53  243.92   1 0.70352-0.78248 0.65399-0.05745-0.27812 0.62000
  -1  -9  13   17.65  126.42   1-0.62720 0.54822 0.12368-0.71863 0.76896-0.42780
   1  -9  13  -83.74  101.32   1-0.70398 0.78288-0.09110-0.50459 0.70434-0.36397
   1   9  14  100.89   95.54   1 0.73805-0.65915 0.55643 0.04064-0.38163 0.75090
  -1   9  14   80.81   85.33   1 0.69617-0.77514 0.66937-0.07283-0.25939 0.62757
  -1  -9  14  168.11  153.28   1-0.61784 0.53886 0.14330-0.73825 0.77312-0.40572
   1  -9  14  213.56  136.00   1-0.69762 0.77652-0.06946-0.52623 0.71308-0.34653
   1   9  15  261.04  173.33   1 0.73251-0.65361 0.57719 0.01988-0.36092 0.75656
  -1   9  15  204.49  192.38   1 0.68844-0.76741 0.68420-0.08766-0.24064 0.63512
  -1  -9  15   35.46  129.90   1-0.60872 0.52973 0.16177-0.75672 0.77671-0.38306
   1  -9  15  -40.10   87.21   1-0.69351 0.77250-0.05034-0.54553 0.71867-0.32499
   1   9  16  682.22  194.28   1 0.72637-0.64747 0.59727-0.00019-0.34006 0.76208
  -1   9  16  167.82  217.48   1 0.68034-0.75931 0.69848-0.10195-0.22190 0.64268
  -1  -9  16  217.51  137.97   1-0.59990 0.52091 0.17908-0.77403 0.77977-0.35988
   1  -9  16  214.37  142.42   1-0.68704 0.76603-0.03061-0.56526 0.72596-0.30604
   1   9  17 3440.72  754.96   1 0.71965-0.64075 0.61665-0.01957-0.31909 0.76749
  -1   9  17 3985.99  577.78   1 0.67189-0.75086 0.71223-0.11570-0.20316 0.65024
  -1  -9  17 3229.23  349.33   1-0.59144 0.51246 0.19519-0.79014 0.78236-0.33622
   1  -9  17 2159.25  540.76   1-0.68062 0.75960-0.01194-0.58394 0.73253-0.28636
   1   9  1812943.23 1709.05   1 0.71163-0.63266 0.63523-0.03870-0.30007 0.77345
  -1   9  1811751.65 1765.39   1 0.66309-0.74206 0.72545-0.12892-0.18443 0.65781
  -1  -9  1811269.62  570.47   1-0.58341 0.50442 0.21010-0.80505 0.78452-0.31215
   1   9  19   -2.65  198.27   1 0.70384-0.62487 0.65327-0.05674-0.27898 0.77865
  -1   9  19  254.49  117.11   1 0.65426-0.73316 0.73747-0.14204-0.16755 0.66505
  -1  -9  19  208.75  149.86   1-0.57585 0.49687 0.22379-0.81874 0.78632-0.28770
   1   9  20 1199.05  278.62   1 0.69554-0.61657 0.67062-0.07409-0.25782 0.78380
  -1   9  20  870.57  156.83   1 0.64483-0.72373 0.74967-0.15424-0.14894 0.67262
  -1  -9  20 1117.81  257.58   1-0.56882 0.48983 0.23627-0.83122 0.78779-0.26293
   1   9  21 -137.22  181.67   1 0.68674-0.60777 0.68730-0.09077-0.23663 0.78890
  -1   9  21  -57.44  212.61   1 0.63508-0.71398 0.76136-0.16593-0.13035 0.68021
  -1  -9  21  233.21  194.77   1-0.56234 0.48335 0.24753-0.84248 0.78898-0.23788
   1   9  22 2642.19  408.32   1 0.67746-0.59849 0.70330-0.10677-0.21541 0.79398
  -1   9  22 2399.88  517.69   1 0.62502-0.70392 0.77255-0.17712-0.11178 0.68783
  -1  -9  22 2221.98  297.35   1-0.55992 0.48091 0.25564-0.85114 0.78811-0.21039
   1   9  23  560.82  120.77   1 0.66771-0.58874 0.71864-0.12211-0.19417 0.79904
  -1   9  23  582.37  298.73   1 0.61466-0.69356 0.78325-0.18782-0.09324 0.69547
   1   9  24 1202.13  353.46   1 0.65804-0.57914 0.73230-0.13687-0.17523 0.80364
  -1   9  24 1070.44  355.56   1 0.60400-0.68290 0.79347-0.19804-0.07473 0.70315
   1   9  25  664.68  354.98   1 0.64746-0.56856 0.74635-0.15092-0.15407 0.80867
  -1   9  25  291.80  250.01   1 0.59304-0.67194 0.80320-0.20777-0.05625 0.71085
   1   9  26 -273.74  230.74   1 0.63645-0.55755 0.75977-0.16434-0.13292 0.81371
  -1   9  26   16.35  209.09   1 0.58165-0.66078 0.81263-0.21517-0.03611 0.71907
   1  10   0  126.97   68.82   1 0.74789-0.66900 0.24696 0.41565-0.61616 0.61616
  -1  10   0  -71.53  121.56   1 0.75503-0.83399 0.42591 0.23650-0.49851 0.49851
   1  10   1 2918.35  703.40   1 0.75095-0.67206 0.27100 0.39162-0.60218 0.62845
  -1  10   1 2980.61  600.75   1 0.75381-0.83277 0.44543 0.21698-0.48305 0.50931
  -1  10  -1 3201.91  612.14   1 0.75578-0.83474 0.40616 0.25625-0.51362 0.48737
   1  10   2 2079.72  452.77   1 0.75343-0.67454 0.29498 0.36763-0.58763 0.64017
  -1  10  -2 2194.59  413.76   1 0.75606-0.83502 0.38623 0.27619-0.52837 0.47586
  -1  10   2 2562.07  525.16   1 0.75212-0.83108 0.46469 0.19773-0.46729 0.51980
   1  10   3 1830.11  337.67   1 0.75533-0.67644 0.31886 0.34375-0.57253 0.65135
  -1  10  -3 1150.55  357.98   1 0.75731-0.83620 0.36656 0.29605-0.54046 0.46164
  -1  10   3 1571.57  323.20   1 0.74996-0.82892 0.48365 0.17877-0.45125 0.53001
  -1  10  -4 9984.34 1237.32   1 0.75678-0.83566 0.34653 0.31608-0.55425 0.44916
   1  10   4 9975.96 1674.72   1 0.75662-0.67773 0.34258 0.32003-0.55691 0.66200
  -1  10   4 9085.48 1319.76   1 0.74734-0.82630 0.50228 0.16014-0.43494 0.53997
   1  10   5 7731.88 1434.26   1 0.75730-0.67842 0.36607 0.29654-0.54080 0.67216
  -1  10  -5 7564.74 1059.85   1 0.75581-0.83469 0.32649 0.33613-0.56758 0.43622
  -1  10   5 8225.17 1606.30   1 0.74582-0.82473 0.52078 0.14264-0.41535 0.54724
  -1 -10   5 8008.15  530.63   1-0.71372 0.63482-0.12729-0.53460 0.68876-0.55785
  -1  10  -6 7587.83 1546.20   1 0.75442-0.83330 0.30649 0.35612-0.58043 0.42280
   1  10   6 9202.05 1916.56   1 0.75605-0.67709 0.38960 0.27282-0.52591 0.68345
  -1  10   6 8658.10 1510.67   1 0.74219-0.82109 0.53866 0.12475-0.39872 0.55698
  -1 -10   6 8059.91  488.77   1-0.70759 0.62870-0.10406-0.55782 0.69890-0.54181
   1  10   7  -58.97  183.43   1 0.75559-0.67663 0.41252 0.24990-0.50881 0.69260
  -1  10   7  266.93   97.70   1 0.73812-0.81702 0.55616 0.10725-0.38190 0.56653
  -1 -10   7  111.22  204.42   1-0.70114 0.62225-0.08129-0.58059 0.70836-0.52508
  -1  10  -8 4977.31  943.63   1 0.75047-0.82935 0.26691 0.39570-0.60460 0.39443
   1  10   8 5885.15  960.64   1 0.75452-0.67556 0.43507 0.22734-0.49132 0.70137
  -1  10   8 5551.44  829.76   1 0.73362-0.81252 0.57327 0.09015-0.36490 0.57591
  -1 -10   8 5109.30  404.43   1-0.69629 0.61730-0.05914-0.60295 0.71531-0.50535
   1  10   9 4689.05  872.97   1 0.75283-0.67388 0.45722 0.20519-0.47347 0.70977
  -1  10   9 4157.31  648.83   1 0.72869-0.80760 0.58997 0.07345-0.34775 0.58513
  -1 -10   9 4137.94  384.87   1-0.68936 0.61037-0.03755-0.62453 0.72344-0.48723
   1  10  10 1792.93  357.96   1 0.75055-0.67159 0.47894 0.18348-0.45528 0.71784
  -1  10  10 2010.57  420.88   1 0.72336-0.80226 0.60625 0.05717-0.33046 0.59422
  -1 -10  10 1638.26  256.07   1-0.68226 0.60327-0.01664-0.64544 0.73091-0.46846
   1  10  11  535.03  177.07   1 0.74766-0.66870 0.50020 0.16222-0.43679 0.72561
  -1  10  11  667.45  160.17   1 0.71762-0.79652 0.62210 0.04131-0.31305 0.60319
  -1 -10  11  291.06  176.09   1-0.67507 0.59608 0.00351-0.66561 0.73773-0.44904
   1  10  12 2194.92  495.28   1 0.74575-0.66684 0.52119 0.14222-0.41497 0.73149
  -1  10  12 2319.98  357.05   1 0.71069-0.78966 0.63753 0.02528-0.29743 0.61302
  -1 -10  12 1231.17  343.22   1-0.66785 0.58886 0.02288-0.68498 0.74394-0.42899
   1  10  13 4362.62  659.97   1 0.74157-0.66267 0.54150 0.12191-0.39603 0.73892
  -1  10  13 4338.73  607.41   1 0.70418-0.78315 0.65253 0.01027-0.27986 0.62174
  -1 -10  13 3624.53  399.54   1-0.66064 0.58165 0.04140-0.70349 0.74955-0.40836
   1  10  14 5590.43  453.57   1 0.73683-0.65792 0.56130 0.10212-0.37685 0.74612
  -1  10  14 5160.51  782.28   1 0.69730-0.77626 0.66709-0.00428-0.26220 0.63038
  -1 -10  14 5053.11  425.45   1-0.65352 0.57453 0.05902-0.72111 0.75459-0.38716
   1  10  15 1416.20  308.62   1 0.73153-0.65263 0.58056 0.08285-0.35748 0.75312
  -1  10  15 1517.67  427.43   1 0.69005-0.76902 0.68121-0.01840-0.24447 0.63895
  -1 -10  15 1556.40  328.61   1-0.64654 0.56755 0.07570-0.73779 0.75911-0.36543
   1  10  16  416.82  205.15   1 0.72571-0.64681 0.59928 0.06413-0.33792 0.75994
  -1  10  16  500.67  359.40   1 0.68244-0.76141 0.69489-0.03207-0.22668 0.64746
  -1 -10  16  255.55  167.33   1-0.63975 0.56076 0.09140-0.75349 0.76312-0.34320
   1  10  17 4651.13  859.39   1 0.71936-0.64046 0.61745 0.04596-0.31821 0.76661
  -1  10  17 4249.13  643.45   1 0.67449-0.75346 0.70812-0.04530-0.20884 0.65592
  -1 -10  17 4680.70  443.80   1-0.63518 0.55619 0.10638-0.76744 0.76499-0.31886
   1  10  18  526.92  136.98   1 0.71176-0.63279 0.63492 0.02789-0.30043 0.77381
  -1  10  18  783.51  218.01   1 0.66620-0.74517 0.72090-0.05809-0.19096 0.66433
  -1 -10  18  656.74  182.48   1-0.62891 0.54992 0.12002-0.78108 0.76815-0.29577
   1  10  19  948.14  217.78   1 0.70442-0.62545 0.65199 0.01081-0.28050 0.78018
  -1  10  19  723.98  296.04   1 0.65788-0.73678 0.73252-0.07093-0.17489 0.67239
  -1 -10  19  826.96  271.19   1-0.62298 0.54400 0.13262-0.79367 0.77090-0.27228
   1  10  20 2193.89  333.44   1 0.69660-0.61763 0.66850-0.00568-0.26046 0.78644
  -1  10  20 2093.05  351.67   1 0.64896-0.72786 0.74444-0.08285-0.15701 0.68069
  -1 -10  20 1534.04  281.93   1-0.61743 0.53845 0.14414-0.80520 0.77329-0.24843
   1  10  21  880.93  278.50   1 0.68831-0.60934 0.68444-0.02162-0.24033 0.79260
  -1  10  21  513.84  253.91   1 0.63971-0.71861 0.75591-0.09432-0.13911 0.68897
   1  10  22 8998.51 1856.00   1 0.67956-0.60059 0.69981-0.03699-0.22012 0.79869
  -1  10  22 8871.19 1780.95   1 0.63015-0.70905 0.76695-0.10536-0.12118 0.69723
   1  10  23  656.68  208.82   1 0.67036-0.59139 0.71461-0.05180-0.19984 0.80471
  -1  10  23  658.01  202.22   1 0.62028-0.69918 0.77754-0.11596-0.10323 0.70547
   1  10  24  238.82  201.27   1 0.66072-0.58175 0.72884-0.06603-0.17951 0.81067
  -1  10  24   38.78  240.29   1 0.61011-0.68901 0.78771-0.12612-0.08527 0.71369
   1  11   0  167.92   89.57   1 0.75269-0.67381 0.28724 0.44163-0.59239 0.59239
  -1  11   0  307.18  167.62   1 0.75343-0.83239 0.45025 0.27841-0.47916 0.47916
   1  11  -1  -28.37  136.69   1 0.75038-0.67149 0.26616 0.46272-0.60504 0.57877
   1  11   1  179.92  193.11   1 0.75457-0.67568 0.30839 0.42048-0.57923 0.60550
  -1  11   1   61.10   82.97   1 0.75185-0.83081 0.46731 0.26135-0.46510 0.49136
   1  11  -2 2869.19  538.23   1 0.74764-0.66876 0.24519 0.48368-0.61717 0.56462
   1  11   2 5539.27  934.58   1 0.75598-0.67710 0.32955 0.39932-0.56557 0.61811
  -1  11  -2 5002.10 1124.20   1 0.75547-0.83443 0.41588 0.31278-0.50625 0.45374
  -1  11   2 5227.77 1009.56   1 0.74989-0.82885 0.48424 0.24442-0.45074 0.50325
   1  11   3 6209.89 1052.82   1 0.75692-0.67804 0.35067 0.37820-0.55143 0.63025
  -1  11  -3 5255.11 1065.79   1 0.75594-0.83490 0.39865 0.33001-0.51924 0.44047
  -1  11   3 6401.76 1124.34   1 0.74754-0.82650 0.50101 0.22765-0.43607 0.51484
  -1  11  -4  189.38  111.78   1 0.75606-0.83502 0.38145 0.34721-0.53183 0.42681
   1  11   4   32.80  114.67   1 0.75738-0.67849 0.37171 0.35716-0.53684 0.64193
  -1  11   4  513.79  160.18   1 0.74636-0.82526 0.51790 0.21186-0.41798 0.52349
  -1  11  -5  450.32  105.58   1 0.75728-0.83617 0.36489 0.36398-0.54163 0.41027
   1  11   5  386.93  135.01   1 0.75602-0.67706 0.39283 0.33583-0.52354 0.65482
  -1  11   5  651.58  165.13   1 0.74314-0.82204 0.53422 0.19554-0.40290 0.53478
  -1  11  -6   42.54   92.02   1 0.75683-0.83572 0.34802 0.38086-0.55324 0.39561
   1  11   6   32.19  111.11   1 0.75556-0.67660 0.41359 0.31507-0.50800 0.66553
  -1  11   6  -14.32  143.26   1 0.73954-0.81844 0.55031 0.17944-0.38758 0.54584
  -1  11  -7  967.15  288.93   1 0.75608-0.83497 0.33133 0.39754-0.56440 0.38049
   1  11   7  770.19  214.43   1 0.75458-0.67562 0.43413 0.29453-0.49206 0.67585
  -1  11   7  544.87  152.08   1 0.73556-0.81446 0.56616 0.16360-0.37203 0.55667
   1  11   8  150.81   91.33   1 0.75308-0.67412 0.45442 0.27424-0.47576 0.68581
  -1  11   8  206.02  105.72   1 0.73119-0.81009 0.58173 0.14803-0.35628 0.56729
  -1 -11   8  226.02  286.64   1-0.71249 0.63359-0.12246-0.60561 0.69090-0.48145
   1  11   9  128.19  100.96   1 0.75108-0.67212 0.47443 0.25423-0.45912 0.69542
  -1  11   9  158.03  121.82   1 0.72645-0.80535 0.59701 0.13275-0.34034 0.57773
  -1 -11   9    2.43  152.61   1-0.70744 0.62854-0.10350-0.62457 0.69914-0.46350
  -1  11 -10 1316.73  307.22   1 0.75226-0.83115 0.28302 0.44585-0.59496 0.33225
   1  11  10 1547.82  367.31   1 0.74855-0.66960 0.49412 0.23454-0.44215 0.70471
  -1  11  10 1883.74  407.91   1 0.72134-0.80024 0.61199 0.11777-0.32422 0.58798
  -1 -11  10 1760.51  496.21   1-0.70226 0.62336-0.08511-0.64296 0.70681-0.44498
   1  11  11  858.49  294.75   1 0.74712-0.66821 0.51373 0.21603-0.42176 0.71190
  -1  11  11  680.06  182.86   1 0.71587-0.79477 0.62665 0.10310-0.30794 0.59808
  -1 -11  11  517.69  252.45   1-0.69697 0.61807-0.06734-0.66073 0.71392-0.42591
   1  11  12 3034.12  621.80   1 0.74345-0.66455 0.53275 0.19701-0.40428 0.72080
  -1  11  12 2407.76  495.68   1 0.70925-0.78821 0.64096 0.08812-0.29346 0.60905
  -1 -11  12 2466.40  348.17   1-0.69358 0.61459-0.05056-0.67774 0.71859-0.40365
   1  11  13  898.58  196.89   1 0.73928-0.66038 0.55139 0.17836-0.38654 0.72943
  -1  11  13  709.47  275.12   1 0.70306-0.78203 0.65498 0.07410-0.27693 0.61881
  -1 -11  13  649.07  254.18   1-0.68825 0.60926-0.03422-0.69407 0.72466-0.38347
   1  11  14 4329.16  973.93   1 0.73462-0.65572 0.56964 0.16012-0.36855 0.73782
  -1  11  14 4228.74  719.40   1 0.69652-0.77549 0.66866 0.06043-0.26027 0.62845
  -1 -11  14 3361.98  452.25   1-0.68296 0.60397-0.01865-0.70965 0.73021-0.36278
   1  11  15 2488.16  581.70   1 0.72947-0.65056 0.58747 0.14229-0.35035 0.74599
  -1  11  15 2446.80  473.03   1 0.68964-0.76861 0.68198 0.04711-0.24349 0.63797
  -1 -11  15 2325.60  363.95   1-0.67775 0.59876-0.00387-0.72442 0.73527-0.34159
   1  11  16  266.64  254.63   1 0.72383-0.64493 0.60487 0.12488-0.33194 0.75396
  -1  11  16  192.94  231.01   1 0.68241-0.76138 0.69494 0.03415-0.22661 0.64739
  -1 -11  16  127.10  152.72   1-0.67267 0.59368 0.01005-0.73835 0.73986-0.31994
   1  11  17  342.11  176.03   1 0.71772-0.63882 0.62183 0.10792-0.31335 0.76174
  -1  11  17  595.05  241.90   1 0.67485-0.75382 0.70754 0.02155-0.20964 0.65671
  -1 -11  17   -1.60  143.30   1-0.66776 0.58877 0.02311-0.75141 0.74401-0.29784
   1  11  18  675.13  282.50   1 0.71042-0.63145 0.63818 0.09091-0.29669 0.77006
  -1  11  18  516.46  255.36   1 0.66696-0.74593 0.71977 0.00932-0.19257 0.66595
  -1 -11  18  136.82  102.57   1-0.66306 0.58407 0.03527-0.76358 0.74773-0.27531
   1  11  19  173.70  110.05   1 0.70340-0.62443 0.65425 0.07484-0.27781 0.77748
  -1  11  19   -3.44  223.76   1 0.65874-0.73771 0.73162-0.00253-0.17543 0.67510
   1  11  20  180.76  221.84   1 0.69593-0.61696 0.66985 0.05923-0.25878 0.78476
  -1  11  20  179.44  184.38   1 0.65056-0.72946 0.74236-0.01461-0.16018 0.68386
   1  11  21  327.82  141.38   1 0.68801-0.60904 0.68498 0.04410-0.23963 0.79190
  -1  11  21  349.90  141.49   1 0.64173-0.72063 0.75348-0.02573-0.14297 0.69283
   1  12   0  179.31  100.34   1 0.75581-0.67692 0.32650 0.46864-0.56757 0.56757
  -1  12   0  348.16  183.74   1 0.75090-0.82986 0.47596 0.31894-0.45782 0.45782
   1  12  -1  786.35  175.26   1 0.75453-0.67564 0.30791 0.48723-0.57953 0.55326
   1  12   1  992.17  157.31   1 0.75673-0.67784 0.34518 0.44995-0.55516 0.58143
  -1  12  -1 1197.93  279.53   1 0.75248-0.83144 0.46101 0.33389-0.47034 0.44408
  -1  12   1  948.80  226.14   1 0.74900-0.82796 0.49090 0.30400-0.44496 0.47122
   1  12  -2  -25.46  218.57   1 0.75291-0.67402 0.28946 0.50567-0.59103 0.53849
   1  12   2    3.81   85.52   1 0.75727-0.67838 0.36392 0.43121-0.54230 0.59485
  -1  12  -2    0.78  157.61   1 0.75376-0.83272 0.44610 0.34880-0.48251 0.43000
  -1  12   2   32.50  123.27   1 0.74679-0.82575 0.50581 0.28909-0.43179 0.48430
   1  12   3   92.82  102.60   1 0.75607-0.67711 0.38278 0.41212-0.53087 0.60964
  -1  12  -3   27.73  109.06   1 0.75475-0.83370 0.43126 0.36364-0.49432 0.41556
  -1  12   3    9.13  124.94   1 0.74577-0.82467 0.52106 0.27503-0.41509 0.49422
   1  12  -4 3073.36  650.03   1 0.74873-0.66985 0.25318 0.54196-0.61260 0.50751
   1  12   4 2348.84  489.28   1 0.75589-0.67693 0.40154 0.39336-0.51708 0.62211
  -1  12  -4 1729.25  394.19   1 0.75545-0.83441 0.41653 0.37837-0.50575 0.40073
  -1  12   4 1891.63  408.13   1 0.74281-0.82172 0.53577 0.26033-0.40144 0.50695
   1  12   5  231.48  195.34   1 0.75530-0.67634 0.42024 0.37466-0.50290 0.63418
  -1  12  -5  187.28  188.04   1 0.75588-0.83484 0.40195 0.39295-0.51678 0.38550
  -1  12   5  398.99  169.61   1 0.73953-0.81843 0.55037 0.24572-0.38752 0.51940
  -1  12  -6  231.91   91.03   1 0.75606-0.83502 0.38756 0.40734-0.52740 0.36987
   1  12   6  -54.10  163.42   1 0.75428-0.67532 0.43884 0.35606-0.48833 0.64587
  -1  12   6   83.20  225.48   1 0.73590-0.81480 0.56484 0.23126-0.37334 0.53160
  -1  12  -7  101.10   86.18   1 0.75600-0.83496 0.37342 0.42148-0.53759 0.35380
   1  12   7  240.58  153.00   1 0.75283-0.67387 0.45730 0.33760-0.47341 0.65720
  -1  12   7   72.89  125.90   1 0.73194-0.81085 0.57915 0.21694-0.35892 0.54355
  -1  12  -8 4965.40  961.63   1 0.75719-0.83608 0.36039 0.43475-0.54476 0.33459
   1  12   8 6600.64 1332.10   1 0.75094-0.67198 0.47559 0.31931-0.45813 0.66818
  -1  12   8 6008.10 1295.18   1 0.72765-0.80655 0.59329 0.20281-0.34426 0.55527
  -1  12  -9  497.40  146.98   1 0.75679-0.83568 0.34700 0.44814-0.55393 0.31748
   1  12   9  640.99  316.97   1 0.74862-0.66966 0.49369 0.30122-0.44253 0.67883
  -1  12   9  372.06  179.55   1 0.72302-0.80192 0.60723 0.18887-0.32939 0.56678
   1  12  10  736.90  254.31   1 0.74744-0.66854 0.51187 0.28423-0.42344 0.68720
  -1  12  10  582.49  209.84   1 0.71805-0.79695 0.62096 0.17514-0.31432 0.57808
   1  12  11  132.73  122.79   1 0.74411-0.66521 0.52952 0.26658-0.40729 0.69743
  -1  12  11   21.06  122.59   1 0.71198-0.79095 0.63439 0.16098-0.30103 0.59032
   1  12  12  324.94  192.54   1 0.74034-0.66144 0.54690 0.24919-0.39086 0.70738
  -1  12  12  397.13  158.04   1 0.70635-0.78532 0.64767 0.14770-0.28562 0.60120
  -1 -12  12 1087.83  320.62   1-0.71146 0.63257-0.11853-0.67573 0.69264-0.37846
   1  12  13  377.99  208.74   1 0.73612-0.65722 0.56401 0.23209-0.37417 0.71706
  -1  12  13  137.62  115.92   1 0.70039-0.77936 0.66069 0.13467-0.27004 0.61192
  -1 -12  13  -57.93  154.16   1-0.70764 0.62874-0.10421-0.69005 0.69884-0.35847
   1  12  14 1945.20  339.77   1 0.73146-0.65256 0.58080 0.21529-0.35723 0.72650
  -1  12  14 1422.22  309.78   1 0.69411-0.77307 0.67345 0.12192-0.25430 0.62248
  -1 -12  14  964.77  216.26   1-0.70382 0.62492-0.09056-0.70370 0.70457-0.33802
   1  12  15  266.22  153.53   1 0.72636-0.64746 0.59728 0.19882-0.34005 0.73569
  -1  12  15  -37.58  228.06   1 0.68749-0.76646 0.68593 0.10944-0.23841 0.63289
  -1 -12  15   12.08  149.11   1-0.70006 0.62116-0.07761-0.71665 0.70984-0.31711
   1  12  16 2014.44  444.44   1 0.72083-0.64193 0.61342 0.18268-0.32266 0.74467
  -1  12  16 1498.29  382.94   1 0.68056-0.75952 0.69812 0.09724-0.22238 0.64316
   1  12  17  635.67  275.63   1 0.71486-0.63596 0.62920 0.16689-0.30505 0.75345
  -1  12  17  187.79  179.09   1 0.67330-0.75227 0.71002 0.08535-0.20622 0.65330
   1  13   0   -5.05  182.78   1 0.75728-0.67840 0.36496 0.49644-0.54158 0.54158
  -1  13   0  236.59  141.21   1 0.74728-0.82624 0.50271 0.35843-0.43456 0.43456
   1  13   1  376.76  196.49   1 0.75606-0.67710 0.38148 0.47966-0.53181 0.55807
   1  13  -1  256.17  106.65   1 0.75685-0.67796 0.34854 0.51286-0.55289 0.52661
  -1  13  -1    3.20  156.91   1 0.74917-0.82813 0.48968 0.37146-0.44602 0.41977
  -1  13   1  389.95  220.65   1 0.74664-0.82554 0.51637 0.34607-0.41938 0.44575
   1  13  -2 2542.47  595.75   1 0.75613-0.67724 0.33228 0.52912-0.56377 0.51123
   1  13   2 3105.96  438.44   1 0.75595-0.67699 0.39816 0.46298-0.51960 0.57211
  -1  13  -2 2642.02  605.68   1 0.75081-0.82976 0.47676 0.38439-0.45714 0.40463
  -1  13   2 2559.06  486.20   1 0.74413-0.82303 0.52944 0.33300-0.40737 0.46012
   1  13   3   34.06  140.44   1 0.75551-0.67655 0.41490 0.44625-0.50700 0.58577
  -1  13  -3   46.15  148.37   1 0.75219-0.83115 0.46397 0.39718-0.46789 0.38913
  -1  13   3   92.09  125.50   1 0.74134-0.82024 0.54253 0.31991-0.39505 0.47418
   1  13  -4  182.50   88.60   1 0.75391-0.67503 0.30040 0.56100-0.58426 0.47917
  -1  13  -4  227.55  102.74   1 0.75334-0.83230 0.45134 0.40980-0.47827 0.37325
  -1  13   4  224.89  162.94   1 0.73826-0.81716 0.55561 0.30683-0.38244 0.48794
   1  13  -5 2349.33  730.93   1 0.75245-0.67357 0.28486 0.57654-0.59385 0.46249
   1  13   5 3325.00  699.53   1 0.75358-0.67463 0.44838 0.41276-0.48068 0.61196
  -1  13  -5 2165.13  667.09   1 0.75427-0.83323 0.43892 0.42222-0.48827 0.35699
  -1  13   5 2659.29  499.67   1 0.73489-0.81379 0.56865 0.29379-0.36954 0.50142
  -1  13  -6  589.11  212.09   1 0.75499-0.83395 0.42675 0.43439-0.49785 0.34032
   1  13   6  769.72  260.48   1 0.75208-0.67312 0.46507 0.39607-0.46698 0.62451
  -1  13   6 1190.82  252.41   1 0.73122-0.81012 0.58164 0.28080-0.35637 0.51463
   1  13  -7  811.55  285.23   1 0.74894-0.67006 0.25476 0.60663-0.61169 0.42779
   1  13   7  797.77  335.74   1 0.75021-0.67125 0.48168 0.37946-0.45293 0.63672
  -1  13   7  991.65  310.77   1 0.72725-0.80615 0.59454 0.26790-0.34294 0.52758
   1  13   8  321.52  144.13   1 0.74796-0.66900 0.49820 0.36294-0.43856 0.64861
  -1  13   8  275.74   88.27   1 0.72298-0.80188 0.60735 0.25509-0.32927 0.54028
   1  13   9 1451.46  392.17   1 0.74690-0.66800 0.51495 0.34749-0.42066 0.65804
  -1  13   9 1316.37  296.64   1 0.71840-0.79730 0.62003 0.24241-0.31536 0.55275
   1  13  10  979.28  357.31   1 0.74377-0.66487 0.53120 0.33124-0.40573 0.66949
  -1  13  10  341.38  129.18   1 0.71276-0.79173 0.63245 0.22919-0.30324 0.56623
   1  13  11  110.86  120.88   1 0.74025-0.66135 0.54728 0.31516-0.39050 0.68064
  -1  13  11  364.05  165.68   1 0.70758-0.78655 0.64485 0.21679-0.28893 0.57821
   1  13  12  907.07  196.87   1 0.73634-0.65744 0.56317 0.29927-0.37500 0.69152
  -1  13  12  936.76  275.67   1 0.70209-0.78106 0.65708 0.20457-0.27440 0.58999
  -2   0   055144.37  609.67   1-0.07901-0.07901 0.76758-0.76758 0.63605-0.63605
  -2   0   1  169.09   66.99   1 0.01384-0.17196 0.81931-0.81931 0.57317-0.54694
  -2   0  -1  236.90   51.80   1-0.19784 0.03973 0.68310-0.68310 0.70301-0.72923
  -2   0   230232.16  446.65   1 0.08489-0.24301 0.84968-0.84968 0.52040-0.46794
  -2   0  -227959.45  356.57   1-0.34072 0.18275 0.55010-0.55010 0.76242-0.81484
   2   0   3  104.76   40.27   1-0.26812 0.42608 0.62096-0.62096 0.73655-0.65791
  -2   0  -3   47.59   38.27   1-0.49362 0.33560 0.35864-0.35864 0.79227-0.87105
  -2   0   4144501.0 1379.06   1 0.17814-0.33640 0.87987-0.87987 0.44055-0.33564
  -2   0  -4133936.7 1134.64   1-0.62540 0.46743 0.12752-0.12752 0.76981-0.87478
  -2   0   5  244.82  114.19   1 0.20881-0.36708 0.88643-0.88643 0.41307-0.28193
   2   0   5  139.20   44.27   1-0.52441 0.68243 0.31292-0.31292 0.79187-0.66057
  -2   0  -5  375.07   72.39   1-0.70993 0.55214-0.11272 0.11272 0.69518-0.82609
   2   0   648096.53  565.18   1 0.75223-0.59446 0.28272-0.28272-0.59515 0.75278
  -2   0   651296.53  720.07   1 0.23200-0.39027 0.89040-0.89040 0.39159-0.23422
   2   0   7   51.91   38.91   1 0.75428-0.59636 0.43881-0.43881-0.48836 0.67215
  -2   0   7  182.78  177.07   1 0.24943-0.40770 0.89282-0.89282 0.37503-0.19143
  -2   0   9   -9.52  111.69   1 0.26870-0.42735 0.89665-0.89665 0.35185-0.11565
   2   0  10  -18.09   57.22   1 0.68493-0.52700 0.69053-0.69053-0.23242 0.49541
  -2   0  10    5.38  134.22   1 0.27513-0.43377 0.89718-0.89718 0.34548-0.08303
   2   0  11  245.57   73.34   1 0.65674-0.49894 0.73410-0.73410-0.17256 0.46059
  -2   0  11  221.11  251.00   1 0.27923-0.43788 0.89748-0.89748 0.34138-0.05269
   2   0  12  894.22  190.80   1 0.62908-0.47128 0.76814-0.76814-0.11920 0.43341
   2   0  13  -49.09   85.77   1 0.60279-0.44499 0.79458-0.79458-0.07267 0.41306
  -2   0  13 -406.61  277.12   1 0.28201-0.44065 0.89767-0.89767 0.33860 0.00257
   2   0  1421872.14  489.32   1 0.57847-0.42020 0.81510-0.81510-0.03103 0.39878
  -2   0  1430067.13  730.43   1 0.28123-0.43987 0.89762-0.89762 0.33939 0.02803
   2   0  15   75.01   80.70   1 0.55461-0.39634 0.83208-0.83208 0.00601 0.38800
  -2   0  15  292.03  214.39   1 0.27927-0.43792 0.89748-0.89748 0.34134 0.05232
   2   0  16 1977.00  158.76   1 0.53187-0.37359 0.84589-0.84589 0.03964 0.38063
  -2   0  16 3822.09  274.59   1 0.27630-0.43495 0.89727-0.89727 0.34431 0.07560
   2   0  17  182.91  104.13   1 0.51007-0.35180 0.85723-0.85723 0.07053 0.37601
  -2   0  17  -10.99  150.23   1 0.27244-0.43108 0.89697-0.89697 0.34816 0.09800
   2   0  18 2171.00  192.76   1 0.49010-0.33185 0.86607-0.86607 0.09850 0.37386
  -2   0  18 4284.41  342.96   1 0.26778-0.42642 0.89657-0.89657 0.35276 0.11963
   2   0  19   41.99   90.92   1 0.46974-0.31149 0.87386-0.87386 0.12533 0.37327
  -2   0  19   83.42  170.78   1 0.26614-0.42440 0.89465-0.89465 0.35882 0.13951
   2   0  20 1046.66  155.10   1 0.44991-0.29167 0.88027-0.88027 0.15062 0.37422
  -2   0  20 1742.83  245.69   1 0.26017-0.41843 0.89405-0.89405 0.36465 0.15991
   2   0  21   19.59  116.42   1 0.43053-0.27228 0.88551-0.88551 0.17464 0.37645
  -2   0  21  169.69  174.42   1 0.25361-0.41188 0.89332-0.89332 0.37101 0.17978
  -2   0  22 2035.53  489.14   1 0.24651-0.40478 0.89245-0.89245 0.37783 0.19919
   2   0  24 2294.11  260.89   1 0.37390-0.21525 0.89567-0.89567 0.24074 0.38913
  -2   0  24 2435.07  516.02   1 0.23084-0.38911 0.89023-0.89023 0.39267 0.23680
   2   0  25  -22.40  124.89   1 0.35550-0.19685 0.89741-0.89741 0.26128 0.39483
  -2   0  25  -47.43  156.67   1 0.22233-0.38060 0.88885-0.88885 0.40062 0.25509
   2   0  26 2089.41  272.20   1 0.33719-0.17855 0.89844-0.89844 0.28122 0.40113
  -2   0  26 2830.71  517.31   1 0.21341-0.37167 0.88729-0.88729 0.40886 0.27307
   2   0  27 -142.36  120.75   1 0.31893-0.16029 0.89882-0.89882 0.30066 0.40795
  -2   0  27  135.96  195.16   1 0.20408-0.36235 0.88551-0.88551 0.41738 0.29079
   2   0  28  893.10  210.76   1 0.30068-0.14204 0.89856-0.89856 0.31963 0.41521
  -2   0  28  839.04  266.77   1 0.19437-0.35264 0.88352-0.88352 0.42614 0.30825
   2   0  29  108.17  130.03   1 0.28239-0.12375 0.89769-0.89769 0.33822 0.42287
  -2   0  29   56.09  206.22   1 0.18429-0.34256 0.88130-0.88130 0.43512 0.32550
   2   0  30  545.23  263.62   1 0.26999-0.11173 0.89501-0.89501 0.35503 0.43181
  -2   0  30  384.04  238.20   1 0.17385-0.33212 0.87883-0.87883 0.44431 0.34254
  -2   0  31  -83.21  177.85   1 0.16306-0.32133 0.87611-0.87611 0.45368 0.35939
  -2   0  32  224.92  195.76   1 0.15193-0.31019 0.87311-0.87311 0.46322 0.37608
  -2   0  33  355.41  215.15   1 0.14303-0.30115 0.86916-0.86916 0.47338 0.39223
  -2   0  34 4294.41  526.78   1 0.13123-0.28935 0.86561-0.86561 0.48321 0.40863
  -2   1   021173.61  331.28   1 0.28043-0.43908 0.89756-0.83155 0.34018-0.34018
  -2  -1   021827.76  367.33   1-0.32861 0.17064 0.56261-0.62881 0.75860-0.75860
  -2   1  -161376.15  630.36   1 0.20669-0.36496 0.88602-0.81982 0.41500-0.44123
  -2  -1   159997.30  742.42   1-0.24378 0.08581 0.64263-0.70882 0.72635-0.70014
   2  -1   252829.84  507.01   1 0.40826-0.25001 0.89037-0.95672 0.20139-0.14891
  -2   1   263128.87  706.99   1 0.35738-0.51603 0.89726-0.83125 0.25920-0.20671
  -2   1  -288738.67  777.34   1 0.07977-0.23790 0.84773-0.78144 0.52437-0.57684
  -2  -1   286904.88  922.98   1-0.16895 0.01085 0.70524-0.77154 0.68853-0.63608
  -2  -1  -282688.25  844.02   1-0.50698 0.34896 0.33921-0.40537 0.79240-0.84492
  -2   1   3  416.23   90.75   1 0.37743-0.53608 0.89526-0.82924 0.23674-0.15800
   2  -1   3  565.01   46.62   1 0.35725-0.19861 0.89727-0.96329 0.25934-0.18061
  -2  -1   3  830.76  121.43   1-0.10377-0.05425 0.75201-0.81827 0.65092-0.57226
  -2   1  -3  739.79   81.72   1-0.14689-0.01120 0.72129-0.65499 0.67686-0.75554
  -2  -1  -3  689.45   82.72   1-0.58758 0.42961 0.20241-0.26851 0.78343-0.86216
  -2   1   4145034.7 1376.32   1 0.39246-0.55071 0.89309-0.82674 0.21987-0.11490
  -2  -1   4231822.0 2031.54   1-0.04800-0.11002 0.78585-0.85211 0.61654-0.51165
  -2   1  -4225437.7 1668.57   1-0.52110 0.36308 0.31799-0.25183 0.79203-0.89707
  -2  -1   5 8101.25  312.78   1-0.00149-0.15653 0.81070-0.87697 0.58545-0.45433
  -2  -1  -5 6219.36  206.12   1-0.70101 0.54321-0.08082 0.01463 0.70855-0.83946
  -2  -1   6240132.3 2249.42   1 0.03578-0.19390 0.82945-0.89575 0.55742-0.40003
   2  -1   795894.67  767.20   1 0.57974-0.42147 0.81412-0.88050-0.03306 0.21693
   2   1   8 4593.88  532.32   1 0.75594-0.59803 0.39866-0.33242-0.51923 0.72928
   2  -1   8 2358.83   79.54   1 0.52768-0.36941 0.84820-0.91459 0.04567 0.16446
  -2   1   8 3041.43  223.57   1 0.40824-0.56649 0.89037-0.82402 0.20142 0.00852
  -2  -1   8 4838.54  338.77   1 0.09277-0.25090 0.85261-0.91890 0.51423-0.30438
   2   1   9  -11.26   66.22   1 0.75059-0.59267 0.47860-0.41236-0.45557 0.69187
  -2  -1   9   -6.13  110.33   1 0.11344-0.27157 0.85986-0.92616 0.49775-0.26167
   2   1  1011005.37  407.45   1 0.74081-0.58301 0.54486-0.47852-0.39283 0.65659
   2  -1  10 5214.05  146.16   1 0.47029-0.31204 0.87366-0.94001 0.12461 0.13781
  -2   1  10 6998.24  323.42   1 0.40444-0.56269 0.89108-0.82473 0.20590 0.05652
  -2  -1  1011428.79  437.58   1 0.13000-0.28812 0.86522-0.93152 0.48422-0.22192
   2   1  11  651.28  139.52   1 0.72518-0.56738 0.60086-0.53452-0.33624 0.62638
  -2   1  11  322.34  348.33   1 0.40085-0.55910 0.89172-0.82537 0.21011 0.07855
   2   1  1229318.58  611.53   1 0.70621-0.54827 0.64798-0.58170-0.28525 0.60084
   2  -1  1220244.46  472.71   1 0.43084-0.27259 0.88544-0.95179 0.17426 0.14064
  -2  -1  1234894.84  923.35   1 0.15126-0.30952 0.87293-0.93913 0.46379-0.14905
   2   1  13 5409.61  244.55   1 0.68675-0.52881 0.68729-0.62100-0.23665 0.57853
   2  -1  13 2699.70  179.66   1 0.41391-0.25567 0.88925-0.95560 0.19468 0.14647
  -2   1  13 3269.29  359.72   1 0.39112-0.54937 0.89330-0.82695 0.22142 0.11973
  -2  -1  13 6064.75  499.99   1 0.15888-0.31715 0.87501-0.94121 0.45728-0.11631
   2   1  1461785.19 1130.47   1 0.66654-0.50860 0.72040-0.65411-0.19168 0.55986
  -2   1  1445707.26  954.74   1 0.38416-0.54280 0.89439-0.82838 0.22906 0.13835
   2  -1  1440837.90  687.81   1 0.39796-0.23971 0.89221-0.95856 0.21349 0.15390
  -2  -1  1469469.66 1258.49   1 0.16438-0.32265 0.87645-0.94266 0.45254-0.08534
   2   1  15  322.02  124.11   1 0.64640-0.48860 0.74770-0.68154-0.15200 0.54476
  -2  -1  15 -105.89  136.41   1 0.16806-0.32632 0.87739-0.94360 0.44936-0.05593
   2   1  16  566.19  140.37   1 0.62578-0.46798 0.77174-0.70558-0.11316 0.53211
  -2   1  16  160.13  225.45   1 0.37073-0.52938 0.89602-0.83001 0.24431 0.17560
   2  -1  16  374.85   91.52   1 0.36854-0.20989 0.89625-0.96227 0.24678 0.17313
  -2  -1  16  639.41  201.74   1 0.17014-0.32840 0.87792-0.94412 0.44755-0.02789
   2   1  17  -36.39  112.43   1 0.60524-0.44744 0.79231-0.72615-0.07687 0.52200
   2  -1  17  -15.32   74.09   1 0.35378-0.19514 0.89753-0.96355 0.26317 0.18298
  -2   1  17  -25.44  145.69   1 0.36328-0.52192 0.89676-0.83075 0.25265 0.19350
  -2  -1  17  147.45   81.73   1 0.17083-0.32909 0.87809-0.94429 0.44695-0.00107
   2   1  18  188.64  168.46   1 0.58534-0.42706 0.80969-0.74331-0.04206 0.51488
  -2   1  18  709.31  250.24   1 0.35539-0.51404 0.89741-0.83140 0.26139 0.21100
  -2  -1  18  425.14  235.88   1 0.17029-0.32855 0.87795-0.94416 0.44742 0.02468
   2   1  1927929.71 1030.32   1 0.56499-0.40671 0.82503-0.75865-0.00986 0.50894
  -2   1  1933885.37 1283.07   1 0.34711-0.50575 0.89797-0.83195 0.27048 0.22816
   2  -1  1935391.47 1199.92   1 0.32464-0.16600 0.89877-0.96478 0.29463 0.20402
  -2  -1  1945414.03 1616.27   1 0.16866-0.32692 0.87754-0.94375 0.44884 0.04949
   2   1  20   34.14  115.43   1 0.54485-0.38657 0.83827-0.77189 0.02063 0.50471
  -2   1  20  505.87  198.36   1 0.33845-0.49709 0.89839-0.83238 0.27987 0.24501
  -2  -1  20  372.71  219.09   1 0.16605-0.32432 0.87688-0.94308 0.45110 0.07346
   2   1  21  930.92  182.61   1 0.52491-0.36664 0.84970-0.78332 0.04964 0.50197
  -2   1  21  913.54  239.81   1 0.32943-0.48808 0.89868-0.83267 0.28954 0.26160
   2  -1  21 1141.85  162.85   1 0.29556-0.13691 0.89838-0.96439 0.32488 0.22625
  -2  -1  21 1196.19  240.46   1 0.16256-0.32083 0.87598-0.94218 0.45411 0.09668
   2   1  22  590.99  202.90   1 0.50516-0.34689 0.85955-0.79316 0.07733 0.50055
  -2   1  22 1594.12  469.01   1 0.32009-0.47873 0.89881-0.83280 0.29944 0.27794
   2  -1  22 1136.09  201.25   1 0.28092-0.12227 0.89760-0.96361 0.33970 0.23768
  -2  -1  22 1268.15  272.72   1 0.15828-0.31654 0.87485-0.94105 0.45780 0.11922
   2   1  23  629.56  202.25   1 0.48655-0.32830 0.86752-0.80117 0.10325 0.50033
   2  -1  23 1281.35  189.44   1 0.27222-0.11395 0.89520-0.96140 0.35284 0.25041
  -2  -1  23 1826.47  477.91   1 0.15326-0.31153 0.87348-0.93969 0.46209 0.14116
   2   1  24  -10.02  126.95   1 0.46708-0.30883 0.87478-0.80843 0.12877 0.50105
  -2   1  24  -62.63  181.35   1 0.30045-0.45909 0.89855-0.83254 0.31987 0.31000
   2  -1  24   94.96  106.54   1 0.25733-0.09906 0.89374-0.95995 0.36741 0.26206
  -2  -1  24   74.78  174.55   1 0.14757-0.30584 0.87189-0.93810 0.46692 0.16256
   2   1  25 4220.56  330.67   1 0.44771-0.28947 0.88091-0.81456 0.15338 0.50267
  -2   1  25 7958.09  516.56   1 0.29018-0.44882 0.89813-0.83212 0.33036 0.32576
   2  -1  25 6975.14  779.96   1 0.24229-0.08402 0.89189-0.95809 0.38186 0.27384
  -2  -1  25 8204.84  487.55   1 0.14368-0.30181 0.86935-0.93565 0.47283 0.18293
   2   1  26 1195.94  244.37   1 0.42843-0.27018 0.88602-0.81967 0.17720 0.50510
   2  -1  26 1349.40  335.07   1 0.22706-0.06880 0.88963-0.95583 0.39621 0.28572
  -2  -1  26 1964.54  332.57   1 0.13681-0.29493 0.86731-0.93361 0.47858 0.20342
   2   1  27  227.49  168.87   1 0.40918-0.25093 0.89019-0.82384 0.20030 0.50824
  -2   1  27  278.62  299.85   1 0.26878-0.42742 0.89666-0.83064 0.35178 0.35683
   2  -1  27  229.66  131.68   1 0.21165-0.05338 0.88696-0.95316 0.41048 0.29768
  -2  -1  27   79.96  176.74   1 0.12939-0.28751 0.86503-0.93133 0.48473 0.22350
   2   1  28 2664.85  323.39   1 0.38995-0.23170 0.89347-0.82712 0.22277 0.51202
  -2   1  28 4391.09  496.49   1 0.26182-0.42008 0.89422-0.82802 0.36305 0.37134
   2  -1  28 3168.66  777.03   1 0.19601-0.03774 0.88387-0.95007 0.42467 0.30972
  -2  -1  28 4600.55  447.84   1 0.12145-0.27958 0.86251-0.92880 0.49124 0.24321
   2   1  29 2915.08  343.37   1 0.37004-0.21140 0.89610-0.83008 0.24509 0.51601
  -2   1  29 4100.44  656.29   1 0.25045-0.40872 0.89294-0.82674 0.37405 0.38657
  -2  -1  29 3949.81  420.52   1 0.11302-0.27115 0.85972-0.92602 0.49809 0.26260
   2   1  30  134.19  159.18   1 0.35078-0.19213 0.89774-0.83172 0.26647 0.52087
  -2   1  30  -56.61  213.44   1 0.23881-0.39708 0.89141-0.82520 0.38516 0.40169
  -2  -1  30   26.55   74.90   1 0.10413-0.26225 0.85667-0.92296 0.50523 0.28168
   2   1  31  440.71  226.79   1 0.33145-0.17280 0.89863-0.83261 0.28739 0.52619
  -2   1  31  155.48  194.36   1 0.22690-0.38516 0.88960-0.82340 0.39637 0.41671
  -2  -1  31  204.46  101.64   1 0.09478-0.25290 0.85334-0.91963 0.51265 0.30050
  -2   1  32  400.17   94.88   1 0.21471-0.37297 0.88752-0.82132 0.40767 0.43164
  -2  -1  32  564.12  256.59   1 0.08499-0.24312 0.84972-0.91601 0.52032 0.31906
  -2   1  33 4079.95  465.37   1 0.20224-0.36051 0.88515-0.81894 0.41905 0.44649
  -2  -1  33 4147.45 1139.46   1 0.07478-0.23291 0.84580-0.91209 0.52822 0.33739
  -2   1  34  -80.34  219.72   1 0.18949-0.34776 0.88247-0.81626 0.43050 0.46126
  -2  -1  34  146.78  135.03   1 0.06415-0.22228 0.84156-0.90785 0.53633 0.35551
  -2   2  -1259800.7 2076.65   1 0.55874-0.71701 0.82933-0.69656-0.00026-0.02600
  -2  -2   1432383.3 3477.75   1-0.40550 0.24751 0.47564-0.60799 0.78059-0.75437
  -2  -2  -1419729.2 3368.69   1-0.52694 0.36892 0.30900-0.44133 0.79173-0.81799
  -2   2   2110228.7 1210.48   1 0.55551-0.71378 0.83149-0.69872 0.00465 0.04788
  -2  -2   2188241.7 1737.54   1-0.34599 0.18802 0.54458-0.67696 0.76401-0.71159
   2  -2   3144741.3 1161.15   1 0.75548-0.59756 0.41564-0.54812-0.50644 0.58520
  -2  -2   3152112.2 1483.45   1-0.28822 0.13025 0.60231-0.73469 0.74441-0.66577
  -2  -2  -3141520.7 1498.16   1-0.63163 0.47366 0.11415-0.24636 0.76681-0.84554
  -2   2   494320.59 1159.52   1 0.54579-0.70406 0.83769-0.70492 0.01924 0.08582
  -2   2  -486803.64  704.55   1 0.49281-0.65106 0.86494-0.73224 0.09486-0.19983
  -2  -2  -4153480.3 1484.76   1-0.67183 0.51386 0.01230-0.14472 0.74059-0.84557
  -2   2   579980.16 1729.53   1 0.53978-0.69805 0.84133-0.70856 0.02811 0.10321
  -2  -2   5140546.9 1449.86   1-0.18863 0.03053 0.69030-0.82289 0.69849-0.56736
  -2  -2  -5131764.4 1315.66   1-0.70254 0.54474-0.08610-0.04627 0.70640-0.83732
  -2   2   6 1273.38  268.49   1 0.53321-0.69148 0.84514-0.71236 0.03770 0.11989
  -2  -2   6 2986.39  230.44   1-0.14564-0.01245 0.72218-0.85478 0.67618-0.51882
   2   2   766312.97  890.67   1 0.74827-0.59050 0.24976-0.11723-0.61457 0.79847
  -2   2   737706.55  731.09   1 0.52617-0.68444 0.84902-0.71625 0.04784 0.13603
  -2  -2   771955.60  938.18   1-0.10915-0.04887 0.74850-0.88103 0.65407-0.47051
   2   2   827311.85  711.51   1 0.75583-0.59805 0.32681-0.19428-0.56737 0.77754
  -2   2   814591.56  428.35   1 0.51873-0.67700 0.85293-0.72016 0.05841 0.15172
  -2  -2   827364.60  559.43   1-0.07650-0.08152 0.76911-0.90164 0.63451-0.42473
   2   2   915952.70 1085.73   1 0.75596-0.59804 0.39757-0.26508-0.52004 0.75635
  -2   2   9 7576.86  334.31   1 0.51093-0.66921 0.85681-0.72404 0.06933 0.16707
  -2  -2   914420.70  471.23   1-0.04844-0.10958 0.78560-0.91813 0.61683-0.38082
   2   2  10   45.17   48.87   1 0.75268-0.59476 0.45891-0.32643-0.47208 0.73463
  -2   2  10  -12.88  194.70   1 0.50282-0.66110 0.86062-0.72785 0.08054 0.18213
   2   2  11 3955.94  597.14   1 0.74728-0.58948 0.51278-0.38010-0.42262 0.71276
  -2  -2  11 4711.55  347.15   1-0.00432-0.15370 0.80928-0.94180 0.58740-0.29895
   2   2  1212419.62  468.24   1 0.73690-0.57910 0.56099-0.42830-0.37716 0.69367
   2  -2  1212538.18  270.88   1 0.03816 0.11995 0.83051-0.96310 0.55568-0.24091
  -2  -2  1213037.80  462.58   1 0.01258-0.17061 0.81763-0.95016 0.57559-0.26092
   2   2  1337176.47  774.18   1 0.72430-0.56650 0.60349-0.47080-0.33343 0.67632
   2  -2  1338122.50  601.79   1 0.07719 0.08092 0.84674-0.97933 0.52637-0.18536
  -2  -2  1339387.42 1540.89   1 0.02506-0.18319 0.82458-0.95717 0.56517-0.22417
   2   2  1431179.40  712.77   1 0.70916-0.55122 0.64117-0.50860-0.29323 0.66141
   2  -2  1432987.17  579.81   1 0.10247 0.05565 0.85609-0.98868 0.50656-0.13932
  -2  -2  1434335.25  819.82   1 0.03650-0.19462 0.82977-0.96236 0.55689-0.18966
   2   2  15  724.46  143.16   1 0.69366-0.53572 0.67433-0.54177-0.25319 0.64767
   2  -2  15  758.27  171.95   1 0.11871 0.03940 0.86161-0.99420 0.49348-0.10001
  -2  -2  15  891.22  169.31   1 0.04566-0.20379 0.83380-0.96639 0.55017-0.15670
   2   2  16 2489.11  396.99   1 0.67726-0.51932 0.70363-0.57107-0.21497 0.63575
  -2   2  16 1188.30  212.31   1 0.44907-0.60732 0.88052-0.74782 0.15169 0.26818
   2  -2  16 2286.57  153.40   1 0.12870 0.02941 0.86482-0.99741 0.48529-0.06560
  -2  -2  16 2689.05  344.45   1 0.05282-0.21094 0.83686-0.96945 0.54485-0.12516
   2   2  17  127.86  146.23   1 0.66022-0.50228 0.72955-0.59699-0.17846 0.62554
  -2   2  17  739.58  278.41   1 0.43924-0.59749 0.88328-0.75057 0.16393 0.28219
   2  -2  17  170.25  125.19   1 0.13417 0.02394 0.86651-0.99910 0.48077-0.03484
  -2  -2  17  207.80  156.59   1 0.05819-0.21631 0.83911-0.97169 0.54083-0.09491
   2   2  1813166.62 1142.65   1 0.64317-0.48537 0.75172-0.61940-0.14573 0.61704
  -2   2  18 8129.05  523.43   1 0.42920-0.58745 0.88584-0.75313 0.17625 0.29610
   2  -2  1813910.88  532.25   1 0.13625 0.02187 0.86714-0.99973 0.47904-0.00689
  -2  -2  1815687.42 1138.78   1 0.06196-0.22009 0.84066-0.97325 0.53799-0.06583
   2   2  19  298.58  156.11   1 0.62534-0.46754 0.77221-0.63989-0.11236 0.60986
  -2   2  19  365.86  174.26   1 0.41895-0.57720 0.88819-0.75548 0.18865 0.30995
   2  -2  19  455.96  170.79   1 0.13570 0.02242 0.86698-0.99957 0.47950 0.01888
  -2  -2  19  394.66  163.91   1 0.06431-0.22243 0.84162-0.97421 0.53621-0.03783
   2   2  20 3096.15  284.84   1 0.60728-0.44948 0.79041-0.65809-0.08037 0.60405
  -2   2  20 2117.79  261.15   1 0.40850-0.56674 0.89032-0.75762 0.20111 0.32373
   2  -2  20 3505.99  197.43   1 0.13306 0.02506 0.86617-0.99876 0.48169 0.04291
  -2  -2  20 4045.03  732.76   1 0.06537-0.22350 0.84205-0.97464 0.53541-0.01079
   2   2  21 3691.72  310.59   1 0.58904-0.43124 0.80657-0.67425-0.04963 0.59950
  -2   2  21 2996.88  328.96   1 0.39783-0.55608 0.89223-0.75953 0.21363 0.33745
   2  -2  21 5309.80  254.39   1 0.12871 0.02940 0.86482-0.99741 0.48528 0.06555
  -2  -2  21 5341.72  996.29   1 0.06527-0.22340 0.84201-0.97460 0.53548 0.01536
   2   2  22 1709.49  266.78   1 0.57090-0.41263 0.82079-0.68802-0.01906 0.59695
   2  -2  22 1616.12  183.64   1 0.12295 0.03517 0.86299-0.99558 0.49002 0.08705
  -2  -2  22 1802.92  277.13   1 0.06412-0.22225 0.84155-0.97413 0.53635 0.04072
   2   2  23 -134.02  147.36   1 0.55229-0.39401 0.83359-0.70082 0.00952 0.59463
  -2   2  23  -43.91  246.24   1 0.37480-0.53345 0.89557-0.76354 0.23972 0.36391
   2  -2  23  -49.57  105.32   1 0.11597 0.04214 0.86071-0.99330 0.49570 0.10760
  -2  -2  23  -93.68  172.51   1 0.06201-0.22014 0.84068-0.97327 0.53795 0.06535
   2   2  24 3499.52  311.27   1 0.53359-0.37532 0.84492-0.71215 0.03715 0.59327
  -2   2  24 5220.56  469.74   1 0.36355-0.52220 0.89674-0.76470 0.25235 0.37752
   2  -2  24 5798.93  615.97   1 0.10794 0.05017 0.85799-0.99058 0.50218 0.12736
  -2  -2  24 6471.25 1120.53   1 0.05902-0.21714 0.83945-0.97204 0.54021 0.08932
   2   2  25  215.83  159.27   1 0.51482-0.35655 0.85491-0.72214 0.06391 0.59277
  -2   2  25  252.86  295.31   1 0.35210-0.51074 0.89765-0.76562 0.26502 0.39109
   2  -2  25  451.07  108.54   1 0.09899 0.05912 0.85486-0.98744 0.50932 0.14644
  -2  -2  25  369.97  170.76   1 0.05521-0.21333 0.83786-0.97045 0.54307 0.11269
   2   2  26  708.23  211.60   1 0.49598-0.33770 0.86366-0.73089 0.08988 0.59307
  -2   2  26  895.47  279.80   1 0.34043-0.49908 0.89831-0.76628 0.27773 0.40463
   2  -2  26  669.99  162.17   1 0.08921 0.06891 0.85130-0.98388 0.51703 0.16496
  -2  -2  26  721.51  218.15   1 0.05064-0.20877 0.83594-0.96852 0.54647 0.13552
   2   2  27  277.36  162.78   1 0.47803-0.31978 0.87084-0.73813 0.11451 0.59404
  -2   2  27  196.72  299.25   1 0.32856-0.48720 0.89870-0.76667 0.29047 0.41813
  -2  -2  27  242.73  117.88   1 0.04538-0.20350 0.83367-0.96626 0.55038 0.15785
   2   2  28  -19.23  162.04   1 0.45903-0.30078 0.87746-0.74475 0.13909 0.59570
  -2   2  28  265.18  302.92   1 0.31647-0.47512 0.89882-0.76679 0.30324 0.43161
  -2  -2  28  201.85  124.75   1 0.03945-0.19757 0.83108-0.96367 0.55474 0.17971
   2   2  29 2265.85  382.68   1 0.43994-0.28169 0.88309-0.75039 0.16307 0.59796
  -2   2  29 3109.88  472.10   1 0.30417-0.46281 0.89866-0.76663 0.31604 0.44505
  -2  -2  29 3149.81  577.70   1 0.03289-0.19102 0.82816-0.96074 0.55952 0.20117
   2   2  30    5.47  148.37   1 0.42074-0.26249 0.88780-0.75509 0.18651 0.60077
  -2   2  30  299.26  248.56   1 0.29165-0.45029 0.89821-0.76618 0.32887 0.45847
  -2  -2  30  527.88  152.95   1 0.02575-0.18388 0.82490-0.95749 0.56468 0.22224
   2   2  31  -40.16  140.79   1 0.40142-0.24317 0.89162-0.75891 0.20944 0.60407
  -2   2  31   28.76  212.21   1 0.27890-0.43755 0.89746-0.76543 0.34171 0.47187
  -2  -2  31  -89.72  153.40   1 0.01805-0.17617 0.82131-0.95390 0.57019 0.24296
   2   2  32  473.49  285.85   1 0.38105-0.22240 0.89480-0.76277 0.23262 0.60720
  -2   2  32 1012.92  362.89   1 0.27025-0.42851 0.89503-0.76263 0.35478 0.48452
  -2  -2  32  332.24  253.97   1 0.01174-0.16977 0.81723-0.94975 0.57619 0.26294
  -2   2  33  136.97  211.63   1 0.25708-0.41534 0.89371-0.76131 0.36765 0.49788
  -2  -2  33  110.13  187.14   1 0.00302-0.16105 0.81296-0.94548 0.58230 0.28304
  -2   2  34  885.39  337.55   1 0.24366-0.40193 0.89207-0.75967 0.38055 0.51121
  -2  -2  34  434.71  209.86   1-0.00620-0.15182 0.80833-0.94085 0.58869 0.30288
  -2   3   0521566.8 1612.28   1 0.67871-0.83665 0.70123-0.50238-0.21821 0.21821
  -2  -3   0550299.6 4411.29   1-0.54856 0.39054 0.27455-0.47305 0.78974-0.78974
  -2   3   1  318.29   99.76   1 0.66722-0.82515 0.71938-0.52054-0.19312 0.21942
  -2  -3   1  283.06  105.19   1-0.50463 0.34661 0.34267-0.54117 0.79241-0.76615
  -2  -3  -1  506.69  128.15   1-0.58827 0.43029 0.20113-0.39945 0.78325-0.80949
  -2   3  -282380.97  903.62   1 0.70337-0.86131 0.65431-0.45546-0.27774 0.22514
  -2   3   276608.21  909.81   1 0.65583-0.81363 0.73534-0.53686-0.17073 0.22309
  -2  -3   285092.14 1035.48   1-0.46085 0.30286 0.40615-0.60467 0.78908-0.73663
  -2  -3  -282391.92 1013.12   1-0.62609 0.46812 0.12605-0.32436 0.76948-0.82197
  -2   3  -3 4470.43  321.39   1 0.71752-0.87532 0.62235-0.42333-0.31276 0.23364
  -2   3   3 4217.41  608.39   1 0.64502-0.80282 0.74943-0.55095-0.14931 0.22786
  -2  -3   3 4882.56  270.16   1-0.41580 0.25781 0.46329-0.66182 0.78259-0.70393
  -2  -3  -3 4785.40  513.47   1-0.65809 0.50011 0.04780-0.24643 0.75141-0.83015
  -2   3  -414517.40  261.23   1 0.73154-0.88934 0.58054-0.38151-0.35750 0.25199
  -2   3   412494.34  346.64   1 0.63442-0.79222 0.76212-0.56365-0.12910 0.23384
  -2  -3   414633.11  402.10   1-0.37179 0.21381 0.51434-0.71287 0.77279-0.66790
  -2  -3  -413761.54  386.77   1-0.68624 0.52826-0.02823-0.17039 0.72682-0.83180
  -2   3  -511336.56  191.33   1 0.74544-0.90324 0.52281-0.32378-0.41349 0.28161
  -2   3   5 9094.91  480.35   1 0.62396-0.78176 0.77369-0.57521-0.10985 0.24077
  -2  -3   511779.13  362.66   1-0.33151 0.17354 0.55964-0.75822 0.75953-0.62846
  -2  -3  -510860.07  336.49   1-0.70751 0.54971-0.10375-0.09481 0.69904-0.82995
  -2   3  -6  115.57   22.66   1 0.75458-0.91250 0.43405-0.23532-0.49213 0.33460
  -2   3   6  226.45  125.89   1 0.61359-0.77139 0.78431-0.58583-0.09137 0.24847
  -2  -3   6  288.90  195.58   1-0.29206 0.13410 0.59866-0.79724 0.74585-0.58857
  -2   3  -7  201.27   33.93   1 0.75493-0.91271 0.31324-0.11446-0.57614 0.39224
  -2   3   7  113.55  128.25   1 0.60328-0.76108 0.79412-0.59565-0.07351 0.25680
   2   3   8  255.21   73.17   1 0.75351-0.59573 0.29581-0.09702-0.58712 0.79729
  -2   3   8  -54.62  121.71   1 0.59299-0.75079 0.80324-0.60477-0.05616 0.26564
   2  -3   8  169.17   38.08   1-0.70212 0.85991-0.08463-0.11393 0.70701-0.49755
   2   3   951217.39  994.81   1 0.75704-0.59927 0.35453-0.15574-0.54880 0.78524
  -2   3   937140.31  814.16   1 0.58300-0.74127 0.81156-0.61240-0.03829 0.27469
  -2  -3   955229.66 1089.20   1-0.19501 0.03691 0.68532-0.88422 0.70163-0.46559
   2  -3   944668.29  613.00   1-0.63391 0.79189 0.10452-0.30315 0.76630-0.53009
   2   3  1037328.04  781.77   1 0.75568-0.59776 0.40991-0.21118-0.51079 0.77335
  -2  -3  1036990.30  844.24   1-0.16816 0.01005 0.70583-0.90473 0.68812-0.42586
   2  -3  1032173.07  488.42   1-0.54384 0.70181 0.27858-0.47690 0.79159-0.52916
   2   3  1111721.31  779.39   1 0.75263-0.59472 0.45939-0.26067-0.47168 0.76049
  -2   3  11 6959.62  383.03   1 0.56221-0.72048 0.82697-0.62781-0.00557 0.29452
  -2  -3  1111332.43  429.92   1-0.14439-0.01370 0.72307-0.92196 0.67551-0.38702
   2  -3  1110229.96  218.94   1-0.45088 0.60890 0.41709-0.61559 0.78913-0.50027
   2   3  12 3271.28  513.55   1 0.74698-0.58907 0.50459-0.30586-0.43288 0.74795
  -2   3  12 1854.59  225.69   1 0.55172-0.70999 0.83396-0.63480 0.01037 0.30483
  -2  -3  12 3573.78  271.70   1-0.12355-0.03455 0.73750-0.93640 0.66394-0.34922
   2  -3  12 2855.01  121.18   1-0.36743 0.52542 0.51917-0.71770 0.77165-0.45698
   2   3  1322562.49 1300.85   1 0.74063-0.58282 0.54567-0.34664-0.39205 0.73494
  -2   3  1313514.31  706.31   1 0.54114-0.69942 0.84052-0.64136 0.02610 0.31536
  -2  -3  1323751.68  676.78   1-0.10694-0.05108 0.74995-0.94874 0.65278-0.31189
   2  -3  1322124.39  409.49   1-0.29907 0.45703 0.59194-0.79052 0.74843-0.40766
   2   3  14 3607.55  611.46   1 0.73073-0.57292 0.58330-0.38427-0.35467 0.72393
  -2  -3  14 3272.23  269.04   1-0.09136-0.06666 0.75992-0.95871 0.64355-0.27643
   2  -3  14 2796.82  373.90   1-0.23857 0.39653 0.64713-0.84572 0.72408-0.35709
   2   3  15 5121.65  381.57   1 0.71935-0.56154 0.61748-0.41845-0.31818 0.71383
  -2   3  15 2716.67  297.69   1 0.51971-0.67798 0.85243-0.65327 0.05702 0.33698
  -2  -3  15 4930.53  906.41   1-0.07808-0.07994 0.76815-0.96694 0.63548-0.24214
   2  -3  15 4813.02  318.47   1-0.19913 0.35723 0.68208-0.88098 0.70363-0.31023
   2   3  16 9821.18  637.97   1 0.70592-0.54798 0.64864-0.44980-0.28447 0.70525
  -2   3  16 5484.20  378.14   1 0.50883-0.66710 0.85782-0.65867 0.07226 0.34802
  -2  -3  1611412.21  479.65   1-0.06691-0.09110 0.77487-0.97366 0.62856-0.20899
   2  -3  1610229.50  262.98   1-0.16114 0.31924 0.71101-0.90991 0.68446-0.26484
   2   3  17 9200.20  481.85   1 0.69233-0.53440 0.67688-0.47804-0.24998 0.69705
  -2   3  17 5148.77  416.39   1 0.49783-0.65611 0.86285-0.66370 0.08736 0.35918
  -2  -3  1710516.26  864.08   1-0.05767-0.10035 0.78030-0.97909 0.62273-0.17695
   2  -3  17 9273.93  420.80   1-0.13175 0.28986 0.73190-0.93079 0.66855-0.22270
   2   3  18  218.69  151.72   1 0.67794-0.52000 0.70251-0.50367-0.21648 0.68986
  -2   3  18  439.00  247.46   1 0.48720-0.64544 0.86726-0.66821 0.10238 0.36998
  -2  -3  18  -40.26  135.66   1-0.05019-0.10783 0.78460-0.98339 0.61795-0.14594
   2  -3  18   87.34   40.40   1-0.10925 0.26735 0.74703-0.94593 0.65574-0.18367
   2   3  1912120.46  908.12   1 0.66287-0.50494 0.72577-0.52692-0.18398 0.68365
  -2   3  19 6921.48  477.06   1 0.47595-0.63420 0.87162-0.67256 0.11724 0.38136
  -2  -3  1912986.91  507.33   1-0.04431-0.11371 0.78793-0.98672 0.61415-0.11592
   2  -3  1911538.15  318.67   1-0.09597 0.25400 0.75700-0.95579 0.64631-0.14808
   2   3  20 8120.37  417.84   1 0.64777-0.48997 0.74596-0.54748-0.15468 0.67836
  -2   3  20 4291.72  384.40   1 0.46456-0.62281 0.87564-0.67658 0.13200 0.39284
  -2  -3  20 8558.42  427.61   1-0.03989-0.11813 0.79040-0.98919 0.61128-0.08682
   2  -3  20 7700.20  310.08   1-0.08344 0.24147 0.76486-0.96365 0.63876-0.11431
   2   3  21 2721.10  350.56   1 0.63173-0.47393 0.76518-0.56671-0.12409 0.67396
  -2   3  21 3164.10  462.99   1 0.45304-0.61129 0.87933-0.68028 0.14669 0.40440
  -2  -3  21 2680.68  320.32   1-0.03682-0.12120 0.79210-0.99089 0.60927-0.05859
   2  -3  21 2542.99  502.42   1-0.07463 0.23266 0.77024-0.96903 0.63336-0.08268
   2   3  22  201.96  221.35   1 0.61530-0.45750 0.78262-0.58414-0.09437 0.67042
  -2   3  22 1279.05  363.34   1 0.44136-0.59961 0.88270-0.68365 0.16131 0.41602
  -2  -3  22  600.30  255.53   1-0.03497-0.12305 0.79312-0.99191 0.60805-0.03115
   2  -3  22  538.05  154.26   1-0.06892 0.22695 0.77367-0.97246 0.62982-0.05291
   2   3  23 1585.20  346.42   1 0.59854-0.44074 0.79840-0.59993-0.06546 0.66770
  -2   3  23 1190.25  230.07   1 0.42953-0.58778 0.88576-0.68670 0.17586 0.42772
  -2  -3  23 1814.32  273.07   1-0.03426-0.12376 0.79351-0.99230 0.60758-0.00446
   2  -3  23 1751.50  421.17   1-0.06583 0.22386 0.77551-0.97430 0.62788-0.02475
   2   3  24 2890.50  339.70   1 0.58171-0.42343 0.81258-0.61343-0.03620 0.66663
  -2   3  24 2276.08  317.83   1 0.41754-0.57579 0.88849-0.68943 0.19035 0.43947
  -2  -3  24 3990.92  343.94   1-0.03459-0.12342 0.79332-0.99211 0.60780 0.02154
   2   3  25 6683.64  476.22   1 0.56426-0.40599 0.82554-0.62638-0.00874 0.66543
  -2   3  25 6702.18  574.77   1 0.40538-0.56363 0.89091-0.69185 0.20479 0.45127
  -2  -3  25 9935.59  522.24   1-0.03589-0.12212 0.79261-0.99140 0.60866 0.04690
   2   3  26 1661.17  447.08   1 0.54659-0.38832 0.83720-0.63804 0.01805 0.66490
  -2   3  26 2602.05  371.48   1 0.39306-0.55131 0.89300-0.69395 0.21918 0.46312
  -2  -3  26 3413.72  355.55   1-0.03810-0.11992 0.79140-0.99019 0.61010 0.07168
   2   3  27  636.55  176.51   1 0.52869-0.37042 0.84765-0.64850 0.04422 0.66500
  -2   3  27  881.37  318.64   1 0.37938-0.53802 0.89502-0.69697 0.23453 0.47408
  -2  -3  27 1302.53  301.92   1-0.04114-0.11688 0.78971-0.98850 0.61209 0.09592
   2   3  28  537.73  245.24   1 0.51059-0.35232 0.85698-0.65782 0.06981 0.66568
  -2   3  28  181.61  218.60   1 0.36672-0.52536 0.89643-0.69839 0.24881 0.48603
  -2  -3  28  752.14  289.13   1-0.04497-0.11305 0.78756-0.98635 0.61458 0.11965
   2   3  29  110.21  175.29   1 0.49327-0.33502 0.86475-0.66569 0.09425 0.66678
  -2   3  29  702.84  326.78   1 0.35388-0.51252 0.89753-0.69948 0.26306 0.49803
  -2  -3  29  283.61  227.96   1-0.04954-0.10848 0.78497-0.98376 0.61753 0.14292
   2   3  30  997.08  248.50   1 0.47477-0.31652 0.87205-0.67300 0.11878 0.66849
  -2   3  30 1585.19  407.54   1 0.34084-0.49949 0.89829-0.70024 0.27728 0.51005
  -2  -3  30 2144.59  610.74   1-0.05481-0.10321 0.78195-0.98074 0.62091 0.16577
   2   3  31  713.01  266.37   1 0.45607-0.29782 0.87840-0.67934 0.14286 0.67066
  -2   3  31 -188.29  220.78   1 0.32761-0.48626 0.89872-0.70067 0.29148 0.52210
  -2  -3  31   -0.23   76.07   1-0.06075-0.09727 0.77850-0.97729 0.62468 0.18822
   2   3  32  104.67  168.42   1 0.43716-0.27891 0.88383-0.68477 0.16650 0.67326
  -2  -3  32  -24.82  160.47   1-0.06732-0.09069 0.77462-0.97341 0.62882 0.21031
   2   3  33  808.02  302.38   1 0.41804-0.25979 0.88838-0.68933 0.18975 0.67625
  -2   3  33 1512.19  369.53   1 0.30053-0.45918 0.89856-0.70051 0.31979 0.54628
  -2  -3  33 1436.96  484.66   1-0.07451-0.08351 0.77031-0.96910 0.63329 0.23206
  -2   4   042348.74  664.84   1 0.72235-0.88015 0.60915-0.34378-0.32731 0.32731
  -2  -4   042001.36  736.40   1-0.59993 0.44196 0.17901-0.44343 0.77976-0.77976
  -2   4  -126707.33  487.85   1 0.73158-0.88938 0.58040-0.31503-0.35764 0.33126
  -2   4   127557.92  520.03   1 0.71182-0.86976 0.63477-0.36964-0.30060 0.32690
  -2  -4   127023.64  646.54   1-0.56837 0.41040 0.23705-0.50147 0.78788-0.76163
  -2  -4  -125620.40  574.03   1-0.62935 0.47138 0.11907-0.38349 0.76793-0.79418
  -2   4  -281729.23  933.50   1 0.74022-0.89802 0.54742-0.28205-0.39037 0.33762
  -2   4   281338.74 1036.25   1 0.70196-0.85990 0.65736-0.39223-0.27407 0.32667
  -2  -4   280794.09 1073.95   1-0.53716 0.37914 0.29295-0.55762 0.79096-0.73844
  -2  -4  -280294.62 1070.51   1-0.65462 0.49665 0.05633-0.32117 0.75384-0.80633
  -2   4  -336010.77  545.78   1 0.74791-0.90571 0.50916-0.24379-0.42587 0.34675
  -2   4   335330.48  626.04   1 0.69194-0.84988 0.67764-0.41251-0.24902 0.32791
  -2  -4   334260.54  651.38   1-0.50306 0.34503 0.34498-0.60965 0.79241-0.71363
  -2  -4  -335097.61  740.40   1-0.67821 0.52023-0.00515-0.25968 0.73484-0.81358
  -2   4  -4 8568.03  223.83   1 0.75230-0.91022 0.46291-0.19794-0.46877 0.36375
  -2   4   4 7496.67  309.18   1 0.68180-0.83974 0.69599-0.43087-0.22522 0.33041
  -2  -4   4 8352.08  334.31   1-0.46870 0.31068 0.39338-0.65805 0.79092-0.68588
  -2  -4  -4 9177.85  370.31   1-0.69692 0.53912-0.06717-0.19758 0.71398-0.81871
  -2   4  -5 1859.65  336.53   1 0.75570-0.91362 0.40905-0.14408-0.51144 0.38017
  -2   4   5 1843.33  317.18   1 0.67158-0.82952 0.71271-0.44759-0.20249 0.33398
  -2  -4   5 2432.58  220.40   1-0.43639 0.27840 0.43783-0.70253 0.78604-0.65493
  -2   4  -6 1455.96  259.32   1 0.75682-0.91459 0.34771-0.08266-0.55345 0.39582
  -2   4   6 1624.45  267.64   1 0.66129-0.81923 0.72803-0.46291-0.18068 0.33848
  -2  -4   6 1754.80  203.86   1-0.40334 0.24535 0.47819-0.74289 0.78015-0.62282
  -2   4  -7 8710.12  219.10   1 0.75127-0.90904 0.27383-0.00879-0.60049 0.41659
  -2   4   7 8629.71  383.41   1 0.65076-0.80856 0.74210-0.47746-0.16058 0.34387
  -2  -4   7 8451.10  362.83   1-0.37162 0.21364 0.51453-0.77923 0.77275-0.58919
   2   4   8 9938.15  496.31   1 0.75251-0.59474 0.28547-0.02042-0.59348 0.80365
  -2   4   8 8779.26  393.93   1 0.64034-0.79814 0.75516-0.49052-0.14030 0.34978
  -2  -4   8 9472.49  394.65   1-0.34365 0.18569 0.54703-0.81181 0.76331-0.55360
   2   4   917416.32  619.14   1 0.75630-0.59853 0.33567-0.07062-0.56153 0.79797
  -2   4   915302.66  522.55   1 0.62985-0.78765 0.76728-0.50265-0.12062 0.35628
  -2  -4   917998.14  523.37   1-0.31559 0.15762 0.57574-0.84051 0.75426-0.51834
   2  -4   916418.41  323.92   1-0.69496 0.85276-0.06079-0.20396 0.71646-0.48082
   2   4  10 4157.38  665.16   1 0.75607-0.59815 0.38411-0.11914-0.52991 0.79247
  -2   4  10 3161.35  637.93   1 0.61929-0.77709 0.77857-0.51393-0.10146 0.36330
  -2  -4  10 3523.12  249.70   1-0.28959 0.13163 0.60100-0.86578 0.74493-0.48279
   2  -4  10 3415.50  337.95   1-0.66254 0.82052 0.03659-0.30143 0.74812-0.48567
   2   4  11 7781.21  386.35   1 0.75491-0.59699 0.42834-0.16337-0.49662 0.78543
  -2   4  11 6549.74  400.83   1 0.60865-0.76645 0.78910-0.52447-0.08275 0.37077
  -2  -4  11 8221.45  395.37   1-0.26575 0.10779 0.62311-0.88789 0.73559-0.44724
   2  -4  11 7152.83  332.95   1-0.62315 0.78112 0.13227-0.39669 0.77083-0.48215
   2   4  12 7700.36  437.76   1 0.75161-0.59369 0.46964-0.20467-0.46315 0.77822
  -2   4  12 5602.09  880.79   1 0.59793-0.75573 0.79895-0.53431-0.06443 0.37864
  -2  -4  12 7008.22  362.40   1-0.24409 0.08612 0.64236-0.90713 0.72649-0.41192
   2  -4  12 6070.91  195.00   1-0.57399 0.73196 0.22712-0.49154 0.78673-0.47181
   2   4  1310553.17  547.86   1 0.74642-0.58850 0.50810-0.24313-0.42974 0.77106
  -2   4  13 6913.52  379.13   1 0.58712-0.74492 0.80816-0.54352-0.04648 0.38687
  -2  -4  13 9834.06  415.89   1-0.22781 0.06970 0.65876-0.92395 0.71703-0.37608
   2  -4  13 9016.47  245.26   1-0.52932 0.68734 0.30531-0.56997 0.79158-0.45020
   2   4  14 2708.82  513.59   1 0.74104-0.58324 0.54384-0.27847-0.39380 0.76307
  -2   4  14 2228.94  276.92   1 0.57644-0.73471 0.81666-0.55112-0.02779 0.39554
  -2  -4  14 2700.28  234.57   1-0.21035 0.05224 0.67311-0.93831 0.70898-0.34181
   2  -4  14 2502.02  133.50   1-0.47951 0.63753 0.37855-0.64322 0.79168-0.42404
   2   4  15 4506.43  793.91   1 0.73253-0.57472 0.57713-0.31176-0.36098 0.75662
  -2   4  15 3041.80  312.79   1 0.56537-0.72365 0.82476-0.55922-0.01045 0.40447
  -2  -4  15 4746.24  661.42   1-0.19490 0.03679 0.68541-0.95061 0.70157-0.30818
   2  -4  15 4148.40  180.14   1-0.43866 0.59664 0.43496-0.69966 0.78637-0.39304
   2   4  1612097.63 1230.85   1 0.72276-0.56496 0.60796-0.34259-0.32860 0.75062
  -2   4  16 8204.32  506.69   1 0.55420-0.71247 0.83235-0.56681 0.00663 0.41364
  -2  -4  1611862.61  577.54   1-0.18135 0.02325 0.69589-0.96109 0.69486-0.27524
   2  -4  1610730.91  414.42   1-0.39719 0.55517 0.48542-0.75012 0.77884-0.35929
   2   4  17 1819.52  383.69   1 0.71111-0.55318 0.63650-0.37137-0.29862 0.74570
  -2  -4  17 1907.70  298.38   1-0.16961 0.01151 0.70475-0.96995 0.68887-0.24302
   2  -4  17 1839.92  164.19   1-0.36094 0.51892 0.52628-0.79098 0.76989-0.32412
   2   4  18 4683.77  639.31   1 0.69933-0.54139 0.66292-0.39779-0.26733 0.74070
  -2   4  18 2493.66  324.44   1 0.53149-0.68976 0.84610-0.58056 0.04019 0.43262
  -2  -4  18 4804.12  473.31   1-0.15956 0.00146 0.71216-0.97736 0.68363-0.21155
   2  -4  18 4176.82  202.97   1-0.33534 0.49331 0.55569-0.82047 0.76075-0.28890
   2   4  1921670.64  665.27   1 0.68673-0.52879 0.68731-0.42219-0.23661 0.73629
  -2   4  1911941.71  578.34   1 0.51995-0.67822 0.85231-0.58677 0.05669 0.44239
  -2  -4  1921883.64  869.03   1-0.15110-0.00699 0.71829-0.98348 0.67913-0.18083
   2  -4  1921410.46  427.17   1-0.30903 0.46699 0.58223-0.84701 0.75199-0.25393
   2   4  20 3094.29  460.94   1 0.67342-0.51548 0.70982-0.44470-0.20649 0.73246
  -2   4  20 2981.76  426.45   1 0.50827-0.66655 0.85809-0.59255 0.07303 0.45232
  -2  -4  20 3787.04  503.79   1-0.14412-0.01397 0.72326-0.98846 0.67536-0.15083
   2  -4  20 3361.68  227.40   1-0.28716 0.44513 0.60330-0.86808 0.74401-0.21973
   2   4  21  989.51  327.20   1 0.65949-0.50155 0.73058-0.46545-0.17696 0.72924
  -2   4  21 1299.17  358.94   1 0.49646-0.65473 0.86345-0.59791 0.08922 0.46239
  -2  -4  21 1550.04  419.37   1-0.13853-0.01956 0.72719-0.99239 0.67230-0.12154
   2   4  22  722.02  143.94   1 0.64557-0.48777 0.74874-0.48410-0.15039 0.72644
  -2   4  22  358.77  338.45   1 0.48506-0.64330 0.86812-0.60271 0.10523 0.47210
  -2  -4  22  881.34  235.23   1-0.13423-0.02386 0.73018-0.99538 0.66992-0.09294
   2   4  23 3677.23  388.05   1 0.63064-0.47284 0.76640-0.50176-0.12208 0.72432
  -2   4  23 2364.70  383.38   1 0.47296-0.63121 0.87271-0.60730 0.12114 0.48243
  -2  -4  23 3657.36  326.35   1-0.13114-0.02696 0.73232-0.99752 0.66820-0.06500
   2   4  24 4989.65  407.73   1 0.61528-0.45748 0.78263-0.51800-0.09434 0.72275
  -2   4  24 3967.31  469.79   1 0.46072-0.61896 0.87691-0.61150 0.13694 0.49288
  -2  -4  24 6873.02  430.96   1-0.12917-0.02893 0.73367-0.99887 0.66710-0.03767
   2   4  25  918.62  221.53   1 0.59952-0.44173 0.79753-0.53289-0.06713 0.72173
  -2   4  25  143.53  215.35   1 0.44831-0.60656 0.88074-0.61533 0.15264 0.50342
  -2  -4  25 1195.35  226.37   1-0.12826-0.02984 0.73429-0.99949 0.66659-0.01093
   2   4  26  548.01  224.48   1 0.58355-0.42527 0.81113-0.54559-0.03916 0.72212
  -2   4  26  309.06  222.55   1 0.43574-0.59399 0.88420-0.61879 0.16824 0.51406
  -2  -4  26  940.12  258.55   1-0.12834-0.02976 0.73424-0.99944 0.66664 0.01524
   2   4  27  814.22  208.88   1 0.56696-0.40869 0.82364-0.55809-0.01291 0.72214
  -2   4  27  639.40  218.19   1 0.42301-0.58126 0.88729-0.62188 0.18377 0.52477
  -2  -4  27 1746.63  375.19   1-0.12935-0.02875 0.73355-0.99874 0.66720 0.04090
   2   4  28 3982.85  454.25   1 0.55006-0.39179 0.83502-0.56948 0.01286 0.72262
  -2   4  28 3762.44  485.99   1 0.41010-0.56835 0.89001-0.62460 0.19922 0.53557
  -2  -4  28 4599.01 1043.83   1-0.13123-0.02686 0.73225-0.99745 0.66826 0.06607
   2   4  29 -135.94  161.35   1 0.53286-0.37458 0.84533-0.57979 0.03821 0.72354
  -2   4  29  -16.00  213.83   1 0.39701-0.55526 0.89237-0.62696 0.21459 0.54644
  -2  -4  29  243.51  164.22   1-0.13395-0.02414 0.73038-0.99557 0.66977 0.09079
   2   4  30 1890.39  344.70   1 0.51536-0.35709 0.85463-0.58909 0.06315 0.72487
  -2   4  30 1936.42  379.45   1 0.38250-0.54114 0.89462-0.63055 0.23096 0.55637
  -2  -4  30 2340.38  446.65   1-0.13746-0.02064 0.72794-0.99314 0.67171 0.11507
   2   4  31  153.42  179.71   1 0.49758-0.33931 0.86296-0.59742 0.08769 0.72659
  -2   4  31  425.29  259.41   1 0.36905-0.52770 0.89620-0.63214 0.24620 0.56738
  -2  -4  31  175.20  118.07   1-0.14171-0.01638 0.72496-0.99016 0.67404 0.13896
   2   4  32  359.24  258.77   1 0.48051-0.32226 0.86990-0.60449 0.11125 0.72851
  -2   4  32 1010.03  334.13   1 0.35541-0.51405 0.89741-0.63335 0.26138 0.57845
  -2  -4  32  920.86  229.85   1-0.14668-0.01141 0.72144-0.98664 0.67675 0.16249
   2   4  33 -144.69  182.22   1 0.46218-0.30393 0.87643-0.61103 0.13507 0.73093
  -2   4  33  184.25  249.79   1 0.34156-0.50020 0.89826-0.63420 0.27651 0.58956
  -2   5   0 2009.61  421.76   1 0.73848-0.89628 0.55470-0.22299-0.38332 0.38332
  -2  -5   0 1888.11  235.48   1-0.63734 0.47937 0.10159-0.43212 0.76385-0.76385
  -2   5  -1 9821.95  499.54   1 0.74479-0.90260 0.52612-0.19441-0.41045 0.38407
  -2   5   110303.94  417.05   1 0.73146-0.88926 0.58082-0.24910-0.35722 0.38359
  -2  -5   110337.37  423.36   1-0.61410 0.45613 0.15095-0.48148 0.77465-0.74840
  -2  -5  -1 9515.04  388.57   1-0.65729 0.49931 0.04978-0.38083 0.75198-0.77823
  -2   5  -211622.26  356.18   1 0.74854-0.90646 0.49422-0.16301-0.44206 0.38955
  -2   5   212049.03  445.02   1 0.72387-0.88167 0.60475-0.27304-0.33207 0.38482
  -2  -5   212130.82  454.21   1-0.58948 0.43151 0.19887-0.52940 0.78291-0.73042
  -2  -5  -210559.57  773.22   1-0.67677 0.51879-0.00114-0.32989 0.73619-0.78868
  -2   5  -376876.30 1337.95   1 0.75265-0.91056 0.45927-0.12806-0.47178 0.39301
  -2   5   376853.71 1474.28   1 0.71582-0.87362 0.62678-0.29507-0.30779 0.38692
  -2  -5   376777.45 1325.47   1-0.56383 0.40586 0.24495-0.57548 0.78872-0.70999
  -2  -5  -374996.85 1310.04   1-0.69408 0.53610-0.05212-0.27891 0.71800-0.79673
  -2   5  -422465.38  504.06   1 0.75528-0.91320 0.42064-0.08943-0.50259 0.39757
  -2   5   420336.65  699.40   1 0.70645-0.86439 0.64745-0.31604-0.28588 0.39108
  -2  -5   421788.66  608.04   1-0.53965 0.38163 0.28898-0.61982 0.79073-0.68569
  -2  -5  -421115.33  617.11   1-0.70746 0.54966-0.10357-0.22736 0.69911-0.80384
  -2   5  -585075.99 1247.61   1 0.75605-0.91396 0.37794-0.04673-0.53436 0.40308
  -2   5   580764.85 1378.05   1 0.69767-0.85561 0.66632-0.33492-0.26315 0.39464
  -2  -5   585122.09 1440.19   1-0.51299 0.35497 0.33026-0.66110 0.79231-0.66101
  -2   5  -6 1010.66  237.67   1 0.75615-0.91393 0.33271-0.00140-0.56349 0.40586
  -2   5   6  912.68  167.94   1 0.68862-0.84656 0.68386-0.35245-0.24108 0.39887
  -2  -5   6 1826.95  234.56   1-0.48643 0.32841 0.36887-0.69970 0.79203-0.63447
  -2   5  -7 3378.95  346.60   1 0.75213-0.90991 0.28176 0.04955-0.59573 0.41183
  -2   5   7 3315.30  544.79   1 0.67933-0.83726 0.70020-0.36879-0.21960 0.40369
  -2  -5   7 4258.19  289.59   1-0.46215 0.30416 0.40442-0.73529 0.78920-0.60565
   2   5   835394.78 1646.56   1 0.75269-0.59492 0.28724 0.04406-0.59240 0.80257
  -2   5   833495.88  815.81   1 0.66981-0.82775 0.71545-0.38404-0.19867 0.40905
  -2  -5   834815.71  829.50   1-0.43680 0.27882 0.43731-0.76818 0.78610-0.57632
   2   5   9   46.96   50.19   1 0.75604-0.59827 0.33066 0.00064-0.56484 0.80129
  -2   5   9  -80.45  143.48   1 0.66010-0.81804 0.72972-0.39831-0.17822 0.41491
  -2  -5   9  170.76  112.67   1-0.41243 0.25444 0.46736-0.79823 0.78196-0.54596
   2   5  10 8039.98  458.16   1 0.75738-0.59961 0.37215-0.04084-0.53653 0.79924
  -2   5  10 7359.84  876.00   1 0.65013-0.80793 0.74292-0.41212-0.15933 0.42117
  -2  -5  10 8125.57  380.33   1-0.38924 0.23125 0.49463-0.82550 0.77706-0.51484
   2  -5  10 7564.30  439.69   1-0.70074 0.85854-0.07993-0.25100 0.70891-0.44709
   2   5  11  912.80  170.04   1 0.75559-0.59767 0.41256-0.08135-0.50878 0.79759
  -2   5  11  525.62  184.58   1 0.64007-0.79787 0.75548-0.42469-0.13979 0.42782
  -2  -5  11  854.71  190.46   1-0.36738 0.20939 0.51923-0.85010 0.77163-0.48319
   2  -5  11  539.26   99.71   1-0.68267 0.84065-0.01781-0.31322 0.73050-0.44180
   2   5  12  945.87  230.99   1 0.75346-0.59554 0.44992-0.11871-0.47942 0.79449
  -2   5  12 1126.58  256.32   1 0.62985-0.78765 0.76729-0.43649-0.12061 0.43482
  -2  -5  12 1364.82  196.11   1-0.34927 0.19130 0.54110-0.87207 0.76499-0.45042
   2  -5  12  793.07  182.99   1-0.65809 0.81607 0.04778-0.37883 0.75141-0.43647
   2   5  13 3236.28  520.71   1 0.74976-0.59184 0.48525-0.15404-0.44987 0.79119
  -2   5  13 2628.26  506.95   1 0.61946-0.77726 0.77839-0.44760-0.10176 0.44216
  -2  -5  13 2824.10  266.04   1-0.33041 0.17245 0.56076-0.89173 0.75918-0.41840
   2  -5  13 2521.94  146.52   1-0.63081 0.78879 0.11135-0.44240 0.76789-0.42670
   2   5  14 5774.08  926.26   1 0.74624-0.58844 0.51856-0.18685-0.41738 0.78665
  -2   5  14 4905.42  854.64   1 0.60892-0.76672 0.78884-0.45805-0.08321 0.44979
  -2  -5  14 6083.82  410.57   1-0.31311 0.15514 0.57820-0.90917 0.75341-0.38642
   2  -5  14 5217.83  255.02   1-0.60559 0.76356 0.16797-0.49850 0.77784-0.41043
   2   5  15 1858.08  448.29   1 0.73960-0.58180 0.55006-0.21835-0.38782 0.78347
  -2   5  15  980.88  223.84   1 0.59823-0.75603 0.79868-0.46789-0.06494 0.45770
  -2  -5  15 1445.19  193.70   1-0.29735 0.13938 0.59359-0.92456 0.74781-0.35460
   2  -5  15 1582.75  145.97   1-0.57582 0.73379 0.22385-0.55438 0.78633-0.39268
   2   5  1625602.33 1164.10   1 0.73179-0.57399 0.57967-0.24796-0.35839 0.78041
  -2   5  1619213.67  667.58   1 0.58738-0.74518 0.80794-0.47715-0.04691 0.46585
  -2  -5  1624826.86  689.02   1-0.28314 0.12517 0.60709-0.93806 0.74247-0.32305
   2  -5  1621767.20  390.11   1-0.55211 0.71013 0.26871-0.59954 0.78928-0.36912
   2   5  17 3178.84  474.84   1 0.72294-0.56513 0.60746-0.27575-0.32914 0.77754
  -2   5  17 2421.24  302.14   1 0.57653-0.73481 0.81659-0.48466-0.02794 0.47450
  -2  -5  17 3057.78  304.26   1-0.27043 0.11246 0.61885-0.94982 0.73748-0.29185
   2  -5  17 2483.32  162.24   1-0.52361 0.68164 0.31414-0.64497 0.79191-0.34550
   2   5  18 5637.13 1176.18   1 0.71236-0.55442 0.63345-0.30205-0.30211 0.77548
  -2   5  18 3684.53  389.58   1 0.56532-0.72359 0.82480-0.49287-0.01037 0.48319
  -2  -5  18 6388.79  416.35   1-0.25919 0.10122 0.62903-0.96000 0.73289-0.26105
   2   5  19  148.63  124.09   1 0.70172-0.54378 0.65788-0.32648-0.27344 0.77311
  -2   5  19 1054.55  305.52   1 0.55395-0.71222 0.83251-0.50059 0.00701 0.49207
  -2  -5  19  139.64  102.17   1-0.24936 0.09139 0.63775-0.96872 0.72875-0.23070
   2   5  20  966.11  287.62   1 0.69031-0.53237 0.68073-0.34932-0.24509 0.77107
  -2   5  20  110.63  202.28   1 0.54242-0.70070 0.83975-0.50782 0.02422 0.50112
  -2  -5  20  405.42  129.94   1-0.24088 0.08292 0.64514-0.97611 0.72509-0.20082
   2   5  2122773.15  746.88   1 0.67821-0.52027 0.70206-0.37065-0.21709 0.76936
  -2   5  2114201.11  652.26   1 0.53074-0.68901 0.84652-0.51460 0.04128 0.51033
  -2  -5  2125065.82  760.06   1-0.23741 0.07930 0.65065-0.98215 0.72130-0.17054
   2   5  22  527.67  118.96   1 0.66548-0.50754 0.72196-0.39055-0.18945 0.76802
  -2   5  22  653.03  335.10   1 0.51888-0.67716 0.85285-0.52093 0.05819 0.51969
  -2  -5  22   96.11   56.06   1-0.23146 0.07336 0.65569-0.98718 0.71867-0.14169
   2   5  23 8002.59 1073.64   1 0.65277-0.49497 0.73946-0.40866-0.16457 0.76680
  -2   5  23 4687.48  505.78   1 0.50687-0.66514 0.85875-0.52682 0.07497 0.52918
  -2  -5  23 8856.90  493.82   1-0.22669 0.06859 0.65969-0.99118 0.71652-0.11332
   2   5  24  164.58  174.04   1 0.63899-0.48119 0.75677-0.42598-0.13773 0.76615
  -2   5  24  229.36  303.51   1 0.49468-0.65296 0.86422-0.53229 0.09163 0.53879
  -2  -5  24   71.76  148.20   1-0.22304 0.06493 0.66273-0.99422 0.71487-0.08543
   2   5  25  925.64  234.40   1 0.62473-0.46693 0.77286-0.44207-0.11125 0.76585
  -2   5  25  419.83  219.83   1 0.48292-0.64117 0.86896-0.53720 0.10806 0.54799
  -2  -5  25 1012.34  260.76   1-0.22045 0.06234 0.66487-0.99636 0.71368-0.05802
   2   5  26 1638.71  310.16   1 0.61003-0.45223 0.78778-0.45699-0.08514 0.76592
  -2   5  26 1012.00  295.36   1 0.47040-0.62864 0.87362-0.54187 0.12447 0.55783
  -2  -5  26 1638.44  551.99   1-0.21887 0.06076 0.66617-0.99766 0.71295-0.03107
   2   5  27 1599.08  425.86   1 0.59491-0.43711 0.80159-0.47079-0.05937 0.76634
  -2   5  27 2308.95  379.18   1 0.45769-0.61594 0.87788-0.54612 0.14079 0.56775
  -2  -5  27 2559.38  626.82   1-0.21824 0.06014 0.66668-0.99817 0.71267-0.00455
   2   5  28  877.82  301.05   1 0.57941-0.42114 0.81437-0.48245-0.03253 0.76803
  -2   5  28  636.07  243.36   1 0.44481-0.60306 0.88175-0.54999 0.15702 0.57777
  -2  -5  28  892.21  288.49   1-0.21854 0.06043 0.66644-0.99793 0.71280 0.02153
   2   5  29 -115.72  167.48   1 0.56339-0.40512 0.82615-0.49422-0.00740 0.76916
  -2   5  29  -87.54  208.45   1 0.43174-0.58998 0.88521-0.55346 0.17316 0.58787
  -2  -5  29  -80.71  139.41   1-0.21970 0.06160 0.66548-0.99698 0.71334 0.04722
   2   5  30 1248.24  342.56   1 0.54701-0.38874 0.83694-0.50501 0.01742 0.77060
  -2   5  30 1429.61  439.16   1 0.41847-0.57672 0.88829-0.55653 0.18923 0.59804
  -2  -5  30 2141.48  396.32   1-0.22170 0.06359 0.66384-0.99533 0.71425 0.07253
   2   5  31   94.68  198.28   1 0.53028-0.37200 0.84678-0.51485 0.04194 0.77235
  -2   5  31  101.75  243.57   1 0.40500-0.56325 0.89097-0.55922 0.20523 0.60828
  -2  -5  31  481.23  233.40   1-0.22449 0.06639 0.66152-0.99301 0.71553 0.09748
   2   5  32  209.38  271.10   1 0.51320-0.35493 0.85571-0.52378 0.06618 0.77438
  -2   5  32  183.38  245.27   1 0.39134-0.54958 0.89327-0.56151 0.22117 0.61859
  -2   6   020821.46  553.20   1 0.74489-0.90270 0.52561-0.12755-0.41092 0.41092
  -2  -6   019729.94  608.07   1-0.66361 0.50564 0.03386-0.43111 0.74730-0.74730
  -2   6  -1  716.87  146.76   1 0.74782-0.90573 0.49917-0.10172-0.43770 0.41144
  -2   6   1  566.85  106.33   1 0.73960-0.89740 0.55008-0.15202-0.38781 0.41418
  -2  -6   1  280.34  172.48   1-0.64630 0.48832 0.07626-0.47352 0.75926-0.73301
  -2  -6  -1  708.06  196.66   1-0.67961 0.52164-0.00910-0.38815 0.73350-0.75975
  -2   6  -212604.79  437.87   1 0.75145-0.90936 0.47110-0.07365-0.46192 0.40941
  -2   6   212965.37  453.47   1 0.73368-0.89148 0.57305-0.17499-0.36512 0.41787
  -2  -6   212162.54  483.85   1-0.62937 0.47140 0.11904-0.51567 0.76792-0.71544
  -2  -6  -211266.17  472.11   1-0.69414 0.53617-0.05232-0.34492 0.71792-0.77041
  -2   6  -318564.64  539.92   1 0.75412-0.91204 0.44111-0.04366-0.48652 0.40775
  -2   6   319517.65  655.59   1 0.72722-0.88503 0.59462-0.19657-0.34286 0.42199
  -2  -6   316687.58  574.42   1-0.60990 0.45193 0.15941-0.55604 0.77627-0.69754
  -2  -6  -317331.23  965.89   1-0.70544 0.54764-0.09626-0.30086 0.70220-0.78074
  -2   6  -436091.27  737.09   1 0.75570-0.91362 0.40909-0.01164-0.51141 0.40639
  -2   6   436699.87 1015.76   1 0.72029-0.87809 0.61492-0.21686-0.32101 0.42651
  -2  -6   435407.58  852.74   1-0.58973 0.43176 0.19840-0.59503 0.78284-0.67787
  -2   6  -5  815.07  201.71   1 0.75602-0.91394 0.37496 0.02249-0.53649 0.40522
  -2   6   5 1105.89  242.39   1 0.71202-0.86996 0.63429-0.23660-0.30115 0.43264
  -2  -6   5  903.29  162.47   1-0.56909 0.41112 0.23578-0.63241 0.78773-0.65652
  -2   6  -6 5399.24  716.85   1 0.75651-0.91429 0.34008 0.05748-0.55858 0.40095
  -2   6   6 5802.81  800.96   1 0.70427-0.86221 0.65233-0.25465-0.28009 0.43788
  -2  -6   6 5781.30  352.32   1-0.55057 0.39254 0.27125-0.66825 0.78948-0.63192
  -2   6  -7 5023.87  714.06   1 0.75406-0.91183 0.30210 0.09547-0.58320 0.39930
   2   6   7 5262.59  972.62   1 0.74930-0.59152 0.25748 0.14008-0.61012 0.79402
  -2   6   7 5259.96  826.54   1 0.69617-0.85411 0.66936-0.27167-0.25939 0.44348
  -2  -6   7 5390.34  335.79   1-0.52963 0.37161 0.30481-0.70181 0.79156-0.60774
   2   6   824210.74  654.57   1 0.75358-0.59581 0.29668 0.10089-0.58658 0.79675
  -2   6  -823037.45  426.42   1 0.74988-0.90766 0.26212 0.13544-0.60741 0.39724
  -2   6   824363.70  661.60   1 0.68776-0.84570 0.68545-0.28776-0.23903 0.44942
  -2  -6   824115.75  620.34   1-0.50892 0.35090 0.33634-0.73334 0.79238-0.58230
   2   6   915546.69  846.14   1 0.75625-0.59848 0.33464 0.06292-0.56221 0.79865
  -2   6   915911.77  564.84   1 0.67905-0.83699 0.70065-0.30296-0.21899 0.45568
  -2  -6   915851.98  518.48   1-0.48863 0.33061 0.36575-0.76275 0.79211-0.55578
   2   6  10 5059.88  852.60   1 0.75737-0.59960 0.37128 0.02628-0.53714 0.79986
  -2   6  10 4723.33  657.18   1 0.67008-0.82802 0.71504-0.31735-0.19925 0.46223
  -2  -6  10 4918.30  307.53   1-0.46895 0.31093 0.39304-0.79004 0.79094-0.52834
   2   6  11 1118.72  252.93   1 0.75575-0.59783 0.40734-0.00988-0.51274 0.80155
  -2   6  11 1069.01  230.99   1 0.66086-0.81879 0.72865-0.33096-0.17978 0.46907
  -2  -6  11 1188.04  196.10   1-0.45207 0.29409 0.41770-0.81475 0.78812-0.49968
   2  -6  11  743.05  102.10   1-0.70973 0.86753-0.11196-0.28517 0.69551-0.40750
   2   6  12  177.65  131.19   1 0.75413-0.59621 0.44105-0.04360-0.48657 0.80164
  -2   6  12  219.05  203.09   1 0.65140-0.80920 0.74126-0.34431-0.16185 0.47606
  -2  -6  12  -31.48   99.07   1-0.43407 0.27609 0.44075-0.83779 0.78569-0.47102
   2  -6  12  -11.15   50.53   1-0.69643 0.85423-0.06555-0.33157 0.71462-0.40043
   2   6  13  718.61  158.97   1 0.75120-0.59329 0.47329-0.07584-0.46008 0.80140
  -2   6  13  535.59  222.47   1 0.64173-0.79953 0.75348-0.35653-0.14296 0.48335
  -2  -6  13  613.01  185.38   1-0.41706 0.25907 0.46176-0.85881 0.78283-0.44194
   2  -6  13  441.40   91.10   1-0.68440 0.84237-0.02282-0.37442 0.72874-0.38755
   2   6  14   10.63  105.57   1 0.74707-0.58915 0.50404-0.10659-0.43337 0.80095
  -2   6  14   74.21   89.50   1 0.63184-0.78964 0.76506-0.36811-0.12430 0.49087
  -2  -6  14  354.92  204.53   1-0.40111 0.24312 0.48083-0.87787 0.77968-0.41257
   2   6  15 6387.48 1115.04   1 0.74331-0.58550 0.53344-0.13539-0.40363 0.79928
  -2   6  15 5932.90 1217.20   1 0.62174-0.77954 0.77603-0.37908-0.10584 0.49860
  -2  -6  15 6017.07  372.43   1-0.38627 0.22829 0.49803-0.89507 0.77637-0.38304
   2  -6  15 5300.67  598.28   1-0.65073 0.80871 0.06575-0.46301 0.75645-0.36277
   2   6  16 7506.97 1106.44   1 0.73680-0.57900 0.56138-0.16332-0.37677 0.79879
  -2   6  16 5856.07  417.31   1 0.61144-0.76924 0.78642-0.38947-0.08759 0.50653
  -2  -6  16 7237.63  394.28   1-0.37259 0.21461 0.51345-0.91050 0.77300-0.35345
   2  -6  16 7119.39  276.20   1-0.63278 0.79075 0.10703-0.50429 0.76689-0.34697
   2   6  17  287.88  158.96   1 0.72934-0.57153 0.58789-0.18983-0.34991 0.79831
  -2   6  17  846.06  278.48   1 0.60094-0.75874 0.79626-0.39931-0.06952 0.51464
  -2  -6  17  118.72  144.28   1-0.36009 0.20210 0.52721-0.92425 0.76966-0.32389
   2   6  18 3042.34  426.40   1 0.72098-0.56318 0.61300-0.21495-0.32311 0.79788
  -2   6  18 2111.46  343.56   1 0.59024-0.74804 0.80557-0.40861-0.05162 0.52293
  -2  -6  18 2036.34  249.38   1-0.35128 0.19331 0.53897-0.93613 0.76557-0.29373
   2   6  1911755.68 1732.82   1 0.71104-0.55310 0.63667-0.23899-0.29842 0.79809
  -2   6  19 7862.18  497.54   1 0.57944-0.73772 0.81435-0.41604-0.03258 0.53166
  -2  -6  1910519.18  477.02   1-0.34114 0.18318 0.54966-0.94683 0.76255-0.26449
   2   6  20 2737.10  520.08   1 0.70111-0.54317 0.65917-0.26148-0.27188 0.79786
  -2   6  20 2075.98  339.31   1 0.56830-0.72658 0.82267-0.42436-0.01500 0.54036
  -2  -6  20 2400.90  303.14   1-0.33216 0.17419 0.55897-0.95614 0.75974-0.23547
   2   6  21  550.61  193.71   1 0.69048-0.53254 0.68040-0.28271-0.24551 0.79778
  -2   6  21  487.39  283.79   1 0.55697-0.71524 0.83052-0.43221 0.00243 0.54918
  -2  -6  21  503.81  213.53   1-0.32430 0.16633 0.56699-0.96415 0.75719-0.20670
   2   6  22  901.22  248.55   1 0.67920-0.52126 0.70040-0.30272-0.21932 0.79789
  -2   6  22  894.55  324.76   1 0.54545-0.70372 0.83790-0.43959 0.01974 0.55814
  -2  -6  22  778.08  231.67   1-0.31753 0.15957 0.57379-0.97096 0.75493-0.17823
   2   6  23   54.31  195.77   1 0.66732-0.50938 0.71923-0.32154-0.19333 0.79820
  -2   6  23  528.63  238.95   1 0.53373-0.69201 0.84484-0.44653 0.03694 0.56721
  -2  -6  23  548.87  198.01   1-0.31184 0.15387 0.57946-0.97662 0.75297-0.15006
   2   6  24 3392.47  501.98   1 0.65547-0.49767 0.73583-0.33887-0.17000 0.79842
  -2   6  24 2397.45  401.10   1 0.52183-0.68010 0.85133-0.45302 0.05403 0.57639
  -2  -6  24 3563.21  391.46   1-0.30717 0.14920 0.58405-0.98122 0.75134-0.12221
   2   6  25  146.93  116.44   1 0.64254-0.48474 0.75249-0.35553-0.14453 0.79913
  -2   6  25   44.43  199.28   1 0.50972-0.66800 0.85739-0.45908 0.07102 0.58567
  -2  -6  25  -84.43  148.37   1-0.30350 0.14553 0.58764-0.98481 0.75003-0.09469
   2   6  26 2164.43  540.48   1 0.62912-0.47132 0.76809-0.37114-0.11927 0.80006
  -2   6  26 2519.85  465.34   1 0.49743-0.65570 0.86303-0.46472 0.08791 0.59504
  -2  -6  26 2262.99  294.73   1-0.30079 0.14282 0.59027-0.98744 0.74906-0.06750
   2   6  27 1361.27  364.21   1 0.61523-0.45743 0.78268-0.38573-0.09425 0.80122
  -2   6  27  970.83  289.27   1 0.48555-0.64380 0.86792-0.46981 0.10457 0.60397
  -2  -6  27 1511.08  275.83   1-0.29900 0.14104 0.59200-0.98916 0.74841-0.04064
   2   6  28  241.03  188.69   1 0.60090-0.44310 0.79629-0.39934-0.06945 0.80260
  -2   6  28  544.54  373.76   1 0.47286-0.63111 0.87274-0.47463 0.12127 0.61352
  -2  -6  28  249.02  204.13   1-0.29811 0.14014 0.59286-0.99002 0.74808-0.01410
   2   6  29 1565.41  361.37   1 0.58614-0.42834 0.80896-0.41200-0.04488 0.80421
  -2   6  29  867.47  336.65   1 0.45997-0.61822 0.87715-0.47904 0.13789 0.62314
  -2  -6  29 1486.67  267.46   1-0.29808 0.14011 0.59289-0.99006 0.74807 0.01211
   2   6  30  663.54  307.39   1 0.57084-0.41257 0.82083-0.42252-0.01897 0.80700
  -2   6  30  204.19  255.15   1 0.44687-0.60512 0.88116-0.48305 0.15444 0.63283
  -2  -6  30  488.87  170.73   1-0.29888 0.14091 0.59212-0.98929 0.74836 0.03803
   2   6  31 -175.34  187.58   1 0.55514-0.39687 0.83173-0.43342 0.00520 0.80909
  -2   6  31  149.54  255.16   1 0.43356-0.59181 0.88476-0.48665 0.17093 0.64259
  -2   7   0 2047.33  414.83   1 0.74726-0.90506 0.51293-0.04853-0.42249 0.42249
  -2  -7   0 3171.98  357.59   1-0.68518 0.52720-0.02510-0.43835 0.72793-0.72793
  -2   7  -1  732.12  151.14   1 0.74921-0.90713 0.48936-0.02566-0.44630 0.42005
  -2   7   1  576.34  157.15   1 0.74297-0.90077 0.53506-0.07066-0.40212 0.42849
  -2  -7   1  727.75  196.78   1-0.67209 0.51411 0.01161-0.47508 0.74037-0.71412
  -2  -7  -1  663.06  180.78   1-0.69558 0.53779-0.06281-0.40050 0.71568-0.74187
  -2   7  -2 1093.16  218.62   1 0.75209-0.91001 0.46495-0.00125-0.46708 0.41456
  -2   7   2 1062.42  236.99   1 0.73811-0.89592 0.55619-0.09180-0.38187 0.43462
  -2  -7   2  943.93  246.63   1-0.65809 0.50012 0.04779-0.51125 0.75141-0.69892
  -2  -7  -2  720.37  193.39   1-0.70649 0.54869-0.10005-0.36326 0.70060-0.75297
  -2   7  -313782.80  437.64   1 0.75424-0.91216 0.43942 0.02427-0.48787 0.40911
  -2   7   313710.89  501.31   1 0.73274-0.89055 0.57637-0.11198-0.36175 0.44088
  -2  -7   312949.12  495.87   1-0.64331 0.48533 0.08322-0.54669 0.76106-0.68232
  -2   7  -4  561.49  162.90   1 0.75558-0.91350 0.41275 0.05094-0.50864 0.40362
  -2   7   4  494.87  117.15   1 0.72690-0.88470 0.59564-0.13125-0.34178 0.44729
  -2  -7   4  613.15  167.97   1-0.62946 0.47149 0.11884-0.58158 0.76788-0.66291
  -2   7  -5 7930.10  814.10   1 0.75607-0.91398 0.38495 0.07873-0.52930 0.39802
  -2   7   5 7201.23 1196.32   1 0.72061-0.87841 0.61403-0.14964-0.32198 0.45386
  -2  -7   5 7296.99  401.05   1-0.61347 0.45550 0.15222-0.61496 0.77490-0.64368
  -2   7  -6 1660.26  325.49   1 0.75712-0.91489 0.35718 0.10665-0.54698 0.38935
  -2   7   6 1966.64  337.01   1 0.71302-0.87096 0.63180-0.16783-0.30399 0.46178
  -2  -7   6 1956.65  261.21   1-0.59715 0.43918 0.18437-0.64711 0.78065-0.62319
   2   7   7  919.09  154.63   1 0.75161-0.59384 0.27690 0.18693-0.59866 0.78256
  -2   7  -7  904.85  202.62   1 0.75587-0.91364 0.32755 0.13627-0.56688 0.38298
  -2   7   7 1006.66  185.35   1 0.70594-0.86388 0.64859-0.18462-0.28453 0.46862
  -2  -7   7  751.24  148.27   1-0.58065 0.42267 0.21514-0.67788 0.78521-0.60150
  -2   7  -810338.91  887.03   1 0.75361-0.91139 0.29701 0.16682-0.58638 0.37620
   2   7   811295.04 1057.61   1 0.75479-0.59701 0.31126 0.15257-0.57741 0.78758
  -2   7   8 9567.48  938.07   1 0.69851-0.85644 0.66462-0.20065-0.26524 0.47563
  -2  -7   8 9904.24  674.92   1-0.56412 0.40615 0.24444-0.70718 0.78867-0.57872
  -2   7  -9   86.86   83.45   1 0.75032-0.90809 0.26565 0.19817-0.60534 0.36890
   2   7   9  288.75  115.39   1 0.75671-0.59893 0.34476 0.11907-0.55544 0.79189
  -2   7   9   82.95  162.66   1 0.69074-0.84867 0.67992-0.21595-0.24612 0.48281
  -2  -7   9  493.06  208.13   1-0.55026 0.39224 0.27176-0.73493 0.78952-0.55318
   2   7  1013365.96 1786.36   1 0.75605-0.59813 0.37809 0.08559-0.53425 0.79681
  -2   7  1013406.50  547.76   1 0.68265-0.84059 0.69453-0.23056-0.22715 0.49014
  -2  -7  1013078.06  516.46   1-0.53408 0.37606 0.29783-0.76100 0.79122-0.52863
   2   7  11  246.19  135.77   1 0.75569-0.59777 0.40961 0.05408-0.51102 0.79983
  -2   7  11   -2.78  176.42   1 0.67427-0.83220 0.70848-0.24451-0.20835 0.49763
  -2  -7  11  -87.08  110.02   1-0.51831 0.36028 0.32225-0.78542 0.79215-0.50329
   2   7  12 3683.90  491.25   1 0.75419-0.59628 0.44007 0.02362-0.48735 0.80242
  -2   7  12 3204.80  480.31   1 0.66560-0.82354 0.72179-0.25782-0.18969 0.50527
  -2  -7  12 3880.87  316.70   1-0.50304 0.34502 0.34501-0.80817 0.79240-0.47729
   2   7  13  180.32  101.54   1 0.75163-0.59371 0.46944-0.00574-0.46333 0.80465
  -2   7  13  -27.40  168.74   1 0.65672-0.81452 0.73412-0.27101-0.17254 0.51293
  -2  -7  13  318.27  171.13   1-0.48839 0.33037 0.36610-0.82927 0.79211-0.45073
   2  -7  13  326.40  118.02   1-0.71079 0.86859-0.11597-0.34734 0.69376-0.35339
   2   7  14 6383.60  917.82   1 0.74804-0.59012 0.49769-0.03399-0.43901 0.80659
  -2   7  14 4752.75  392.07   1 0.64754-0.80534 0.74625-0.28314-0.15423 0.52081
  -2  -7  14 4773.08  352.03   1-0.47443 0.31641 0.38556-0.84872 0.79135-0.42372
   2  -7  14 4329.77  467.84   1-0.70145 0.85925-0.08235-0.38096 0.70793-0.34138
   2   7  15  590.62  235.50   1 0.74502-0.58722 0.52497-0.06057-0.41151 0.80715
  -2   7  15  528.04  299.40   1 0.63811-0.79591 0.75781-0.29470-0.13607 0.52883
  -2  -7  15  642.00  233.72   1-0.46341 0.30542 0.40274-0.86596 0.78933-0.39600
   2  -7  15  222.30  108.88   1-0.69140 0.84920-0.04950-0.41381 0.72076-0.32803
   2   7  1610934.30 1933.56   1 0.73936-0.58156 0.55107-0.08668-0.38685 0.80887
  -2   7  16 9374.08  745.63   1 0.62844-0.78624 0.76884-0.30573-0.11803 0.53697
  -2  -7  16 9452.45  472.96   1-0.45107 0.29308 0.41901-0.88223 0.78800-0.36845
   2   7  17 4846.27  877.79   1 0.73283-0.57503 0.57606-0.11166-0.36207 0.81047
  -2   7  17 3588.47  749.15   1 0.61854-0.77634 0.77934-0.31623-0.10011 0.54524
  -2  -7  17 4008.45  348.72   1-0.43960 0.28161 0.43377-0.89699 0.78650-0.34073
   2   7  18 7546.69 1392.93   1 0.72549-0.56769 0.59994-0.13554-0.33723 0.81200
  -2   7  18 5798.17  506.81   1 0.60840-0.76620 0.78934-0.32623-0.08231 0.55362
  -2  -7  18 6441.17  425.27   1-0.42902 0.27103 0.44707-0.91029 0.78489-0.31290
   2   7  19   90.70  132.04   1 0.71738-0.55958 0.62272-0.15832-0.31236 0.81350
  -2   7  19   35.36   97.55   1 0.59804-0.75584 0.79885-0.33574-0.06462 0.56211
  -2  -7  19    3.06  134.48   1-0.41935 0.26137 0.45897-0.92219 0.78324-0.28503
   2   7  20 1147.67  272.87   1 0.70781-0.54988 0.64431-0.18034-0.28956 0.81553
  -2   7  20  968.70  329.41   1 0.58746-0.74526 0.80788-0.34477-0.04703 0.57071
  -2  -7  20  770.30  209.41   1-0.41062 0.25263 0.46953-0.93275 0.78161-0.25717
   2   7  21 4731.69  794.22   1 0.69832-0.54038 0.66500-0.20103-0.26477 0.81704
  -2   7  21 3285.67  438.45   1 0.57665-0.73492 0.81650-0.35180-0.02813 0.57975
  -2  -7  21 3920.52  356.31   1-0.40281 0.24483 0.47882-0.94204 0.78004-0.22938
   2   7  22  299.92  205.72   1 0.68818-0.53025 0.68467-0.22070-0.24004 0.81861
  -2   7  22  257.15  232.25   1 0.56556-0.72384 0.82463-0.35993-0.01075 0.58864
  -2  -7  22  393.53  276.17   1-0.39593 0.23795 0.48688-0.95010 0.77857-0.20168
   2   7  2310012.16 1202.10   1 0.67744-0.51951 0.70332-0.23936-0.21538 0.82025
  -2   7  23 7447.17  604.50   1 0.55426-0.71253 0.83231-0.36761 0.00654 0.59761
  -2  -7  2310962.70  567.06   1-0.38997 0.23199 0.49378-0.95700 0.77723-0.17412
   2   7  24 2408.43  442.46   1 0.66613-0.50819 0.72100-0.25703-0.19082 0.82198
  -2   7  24 1388.29  359.93   1 0.54274-0.70101 0.83956-0.37486 0.02375 0.60666
  -2  -7  24 1548.69  292.40   1-0.38492 0.22693 0.49957-0.96279 0.77605-0.14672
   2   7  25   -1.24  220.98   1 0.65490-0.49710 0.73660-0.27349-0.16885 0.82346
  -2   7  25   -3.56  193.32   1 0.53101-0.68928 0.84637-0.38168 0.04089 0.61579
  -2  -7  25   32.79  125.15   1-0.38076 0.22277 0.50429-0.96751 0.77504-0.11950
   2   7  26   69.77  133.92   1 0.64258-0.48478 0.75244-0.28933-0.14460 0.82539
  -2   7  26  197.89  207.31   1 0.51905-0.67732 0.85277-0.38807 0.05796 0.62499
  -2  -7  26  129.84  128.77   1-0.37747 0.21948 0.50800-0.97122 0.77423-0.09246
   2   7  27   26.58  191.54   1 0.62977-0.47197 0.76737-0.30426-0.12047 0.82744
  -2   7  27   97.80  207.42   1 0.50688-0.66515 0.85874-0.39405 0.07496 0.63426
  -2  -7  27   -9.90  140.54   1-0.37504 0.21705 0.51073-0.97395 0.77362-0.06563
   2   7  28  364.14  197.86   1 0.61649-0.45869 0.78143-0.31831-0.09647 0.82962
  -2   7  28  521.58  348.29   1 0.49448-0.65276 0.86431-0.39961 0.09190 0.64359
  -2  -7  28  529.06  221.33   1-0.37344 0.21545 0.51251-0.97573 0.77321-0.03900
   2   7  29  186.62  213.18   1 0.60275-0.44495 0.79461-0.33150-0.07260 0.83193
  -2   7  29 -101.97  245.57   1 0.48251-0.64076 0.86912-0.40466 0.10860 0.65243
  -2   8   0 3676.26  763.59   1 0.74758-0.90538 0.51110 0.01963-0.42413 0.42413
  -2  -8   0 3705.51  365.38   1-0.70061 0.54281-0.07948-0.45003 0.70909-0.70909
  -2   8  -1  503.61  134.61   1 0.74909-0.90700 0.49030 0.03964-0.44549 0.41924
  -2   8   1  389.66  118.68   1 0.74385-0.90165 0.53083-0.00009-0.40607 0.43245
  -2  -8   1  301.67  164.91   1-0.69239 0.53442-0.04686-0.48281 0.71999-0.69374
  -2  -8  -1  289.40  221.44   1-0.70969 0.55189-0.11181-0.41769 0.69557-0.72176
  -2   8  -2 1156.80  231.77   1 0.75166-0.90958 0.46915 0.06078-0.46356 0.41105
  -2   8   2 1360.98  223.24   1 0.73963-0.89744 0.54992-0.01918-0.38796 0.44071
  -2  -8   2 1278.29  250.85   1-0.68175 0.52377-0.01517-0.51449 0.73142-0.67893
  -2   8  -3 7018.07  895.97   1 0.75366-0.91158 0.44737 0.08256-0.48150 0.40273
  -2   8   3 6990.31 1307.97   1 0.73496-0.89276 0.56838-0.03765-0.36981 0.44894
  -2  -8   3 6916.48  425.48   1-0.67046 0.51248 0.01598-0.54565 0.74176-0.66303
  -2   8  -4 7411.35  957.34   1 0.75508-0.91300 0.42497 0.10496-0.49924 0.39422
  -2   8   4 8160.22 1263.22   1 0.72985-0.88765 0.58622-0.05548-0.35164 0.45715
  -2  -8   4 7421.34  441.41   1-0.65861 0.50064 0.04649-0.57616 0.75103-0.64605
  -2   8  -5  276.30  102.83   1 0.75588-0.91380 0.40199 0.12794-0.51675 0.38547
  -2   8   5   79.50   55.45   1 0.72432-0.88212 0.60344-0.07270-0.33348 0.46536
  -2  -8   5   46.41  138.24   1-0.64632 0.48834 0.07621-0.60589 0.75924-0.62802
   2   8   6  712.23  184.38   1 0.75061-0.59284 0.26812 0.26196-0.60388 0.76151
  -2   8  -6  990.77  236.24   1 0.75605-0.91397 0.37847 0.15146-0.53398 0.37644
  -2   8   6  952.17  191.63   1 0.71839-0.87620 0.62005-0.08931-0.31534 0.47359
  -2  -8   6 1008.68  253.37   1-0.63532 0.47735 0.10607-0.63491 0.76492-0.60746
   2   8   7  691.92  155.46   1 0.75380-0.59602 0.29905 0.23103-0.58510 0.76900
  -2   8  -7  690.74  133.39   1 0.75707-0.91485 0.35562 0.17446-0.54805 0.36415
  -2   8   7 1131.91  221.14   1 0.71123-0.86916 0.63622-0.10597-0.29893 0.48302
  -2  -8   7  955.33  199.32   1-0.62238 0.46441 0.13387-0.66271 0.77117-0.58747
  -2   8  -8 3142.66  622.36   1 0.75609-0.91386 0.33149 0.19859-0.56429 0.35412
   2   8   8 3770.82  775.28   1 0.75598-0.59820 0.32945 0.20064-0.56564 0.77581
  -2   8   8 3373.43  569.56   1 0.70456-0.86250 0.65168-0.12143-0.28087 0.49126
  -2  -8   8 4065.57  365.02   1-0.60932 0.45135 0.16058-0.68942 0.77649-0.56654
  -2   8  -9 1709.95  406.10   1 0.75446-0.91224 0.30707 0.22301-0.58006 0.34362
   2   8   9 2201.61  410.88   1 0.75717-0.59939 0.35924 0.17085-0.54555 0.78200
  -2   8   9 1930.89  372.53   1 0.69755-0.85549 0.66657-0.13632-0.26285 0.49954
  -2  -8   9 1793.11  276.09   1-0.59623 0.43826 0.18611-0.71496 0.78093-0.54474
  -2   8 -10 2990.30  668.21   1 0.75221-0.90998 0.28248 0.24761-0.59529 0.33258
   2   8  10 4072.49  670.24   1 0.75605-0.59814 0.38901 0.14092-0.52634 0.78890
  -2   8  10 3235.37  720.22   1 0.69022-0.84816 0.68090-0.15065-0.24488 0.50786
  -2  -8  10 3292.04  319.95   1-0.58324 0.42526 0.21042-0.73926 0.78457-0.52214
  -2   8 -11   23.83   76.18   1 0.74934-0.90711 0.25782 0.27227-0.60992 0.32093
   2   8  11  146.88  108.34   1 0.75541-0.59750 0.41737 0.11256-0.50511 0.79392
  -2   8  11  135.88  192.32   1 0.68256-0.84050 0.69468-0.16443-0.22696 0.51624
  -2  -8  11  144.88  140.75   1-0.57043 0.41245 0.23343-0.76228 0.78747-0.49879
   2   8  12  224.35  171.73   1 0.75385-0.59593 0.44494 0.08499-0.48345 0.79852
  -2   8  12  436.30  182.63   1 0.67461-0.83254 0.70793-0.17768-0.20909 0.52468
  -2  -8  12  303.49  170.24   1-0.56065 0.40263 0.25442-0.78375 0.78799-0.47287
   2   8  13 9286.42  774.93   1 0.75138-0.59346 0.47170 0.05823-0.46142 0.80274
  -2   8  13 7826.61 1318.71   1 0.66635-0.82429 0.72067-0.19042-0.19129 0.53317
  -2  -8  13 8066.88  452.50   1-0.54846 0.39043 0.27472-0.80406 0.78975-0.44837
   2   8  14 5364.24  684.48   1 0.74805-0.59013 0.49762 0.03231-0.43907 0.80665
  -2   8  14 4469.42  849.12   1 0.65793-0.81573 0.73246-0.20319-0.17499 0.54156
  -2  -8  14 4878.52  415.00   1-0.53671 0.37869 0.29367-0.82301 0.79100-0.42336
   2   8  15 4949.84  768.70   1 0.74543-0.58762 0.52286 0.00787-0.41344 0.80909
  -2   8  15 4326.16  438.83   1 0.64914-0.80694 0.74420-0.21493-0.15737 0.55013
  -2  -8  15 4428.63  358.85   1-0.52547 0.36745 0.31128-0.84061 0.79182-0.39792
   2   8  16  395.76  223.59   1 0.74029-0.58248 0.54713-0.01639-0.39065 0.81267
  -2   8  16  132.55   83.16   1 0.64008-0.79788 0.75547-0.22620-0.13981 0.55875
  -2  -8  16  137.25   82.63   1-0.51481 0.35679 0.32754-0.85687 0.79226-0.37210
   2   8  17 3152.68  653.35   1 0.73438-0.57658 0.57052-0.03978-0.36767 0.81607
  -2   8  17 3588.60  453.33   1 0.63077-0.78856 0.76626-0.23699-0.12231 0.56744
  -2  -8  17 3370.28  339.97   1-0.50477 0.34675 0.34247-0.87180 0.79241-0.34599
   2   8  18 1269.63  315.56   1 0.72774-0.56993 0.59302-0.06228-0.34455 0.81932
  -2   8  18  867.77  225.84   1 0.62119-0.77899 0.77660-0.24733-0.10487 0.57618
  -2  -8  18  737.55  239.78   1-0.49539 0.33737 0.35610-0.88544 0.79231-0.31964
   2   8  19 5326.82  742.22   1 0.72039-0.56258 0.61464-0.08390-0.32131 0.82246
  -2   8  19 4432.98  451.50   1 0.61137-0.76917 0.78648-0.25721-0.08748 0.58498
  -2  -8  19 5606.60  435.90   1-0.48672 0.32870 0.36846-0.89779 0.79204-0.29310
   2   8  20 4531.02  611.28   1 0.71164-0.55370 0.63521-0.10496-0.30009 0.82606
  -2   8  20 3884.86  690.78   1 0.60131-0.75911 0.79592-0.26665-0.07015 0.59383
  -2  -8  20 5403.55  482.81   1-0.47877 0.32075 0.37958-0.90891 0.79163-0.26644
   2   8  21 4171.55  832.80   1 0.70300-0.54506 0.65512-0.12487-0.27677 0.82904
  -2   8  21 3192.51  396.43   1 0.59100-0.74880 0.80493-0.27565-0.05287 0.60274
  -2  -8  21 4094.11  433.79   1-0.47156 0.31354 0.38948-0.91882 0.79115-0.23969
   2   8  22   93.11  188.55   1 0.69374-0.53581 0.67416-0.14391-0.25341 0.83198
  -2   8  22  341.58  222.00   1 0.58039-0.73867 0.81361-0.28253-0.03410 0.61199
  -2  -8  22  160.86  157.53   1-0.46738 0.30939 0.39742-0.92681 0.78968-0.21280
   2   8  23  620.02  229.09   1 0.68390-0.52597 0.69234-0.16209-0.23004 0.83491
  -2   8  23  476.92  379.09   1 0.56954-0.72782 0.82178-0.29070-0.01694 0.62110
  -2  -8  23  436.24  163.01   1-0.46170 0.30371 0.40502-0.93441 0.78916-0.18606
   2   8  24 3581.89  786.41   1 0.67350-0.51557 0.70969-0.17944-0.20667 0.83784
  -2   8  24 2427.75  404.32   1 0.55846-0.71673 0.82953-0.29844 0.00017 0.63025
  -2  -8  24 4162.73  384.04   1-0.45679 0.29880 0.41152-0.94091 0.78865-0.15933
   2   8  25 1219.38  341.17   1 0.66256-0.50463 0.72621-0.19596-0.18333 0.84080
  -2   8  25  439.85  320.12   1 0.54713-0.70540 0.83686-0.30578 0.01724 0.63944
  -2  -8  25  690.21  260.50   1-0.45265 0.29466 0.41695-0.94634 0.78819-0.13264
   2   8  26 1180.76  336.04   1 0.65176-0.49396 0.74078-0.21151-0.16257 0.84335
  -2   8  26 1088.57  387.62   1 0.53557-0.69384 0.84379-0.31271 0.03427 0.64868
  -2  -8  26  417.16  238.38   1-0.44928 0.29129 0.42134-0.95074 0.78779-0.10602
   2   8  27   89.42  221.02   1 0.63986-0.48206 0.75574-0.22646-0.13939 0.84635
  -2   8  27  230.74  256.83   1 0.52377-0.68204 0.85031-0.31923 0.05127 0.65795
   2   8  28   67.13  212.35   1 0.62747-0.46967 0.76990-0.24063-0.11625 0.84940
  -2   8  28  -42.98  237.44   1 0.51173-0.67000 0.85643-0.32534 0.06823 0.66726
  -2   9   021992.47  985.65   1 0.74658-0.90438 0.51670 0.08037-0.41907 0.41907
  -2  -9   021069.83  726.31   1-0.71429 0.55649-0.12953-0.46616 0.68775-0.68775
  -2   9  -1 2204.16  505.88   1 0.74793-0.90585 0.49839 0.09779-0.43839 0.41214
  -2   9   1 2796.91  597.36   1 0.74315-0.90095 0.53418 0.06289-0.40294 0.42932
  -2  -9   1 2628.66  355.15   1-0.70684 0.54904-0.10131-0.49438 0.70007-0.67389
  -2   9  -2 9726.93 1110.68   1 0.75041-0.90833 0.48007 0.11611-0.45432 0.40181
  -2   9   2 9292.51 1163.12   1 0.73931-0.89711 0.55127 0.04580-0.38665 0.43940
  -2  -9   2 9024.73  518.85   1-0.69880 0.54100-0.07339-0.52230 0.71153-0.65916
  -2   9  -310290.69 1165.13   1 0.75244-0.91036 0.46142 0.13476-0.47001 0.39124
  -2   9   3 9625.86 1520.49   1 0.73507-0.89287 0.56797 0.02910-0.37022 0.44935
  -2  -9   3 8944.56  536.61   1-0.69193 0.53396-0.04543-0.55044 0.72052-0.64178
  -2   9  -4  543.59  182.13   1 0.75403-0.91195 0.44247 0.15371-0.48544 0.38041
  -2   9   4  687.24  238.17   1 0.73044-0.88824 0.58426 0.01282-0.35368 0.45918
  -2  -9   4  841.33  308.57   1-0.68288 0.52490-0.01842-0.57745 0.73029-0.62531
   2   9   5  429.87  139.18   1 0.75059-0.59282 0.26797 0.32838-0.60398 0.73533
  -2   9  -5  800.82  258.84   1 0.75516-0.91308 0.42326 0.17291-0.50057 0.36929
  -2   9   5  536.83  217.35   1 0.72543-0.88323 0.60012-0.00304-0.33703 0.46891
  -2  -9   5  835.33  264.53   1-0.67343 0.51546 0.00799-0.60387 0.73920-0.60797
   2   9   6  153.30  113.50   1 0.75350-0.59573 0.29573 0.30062-0.58717 0.74480
  -2   9  -6  -24.11   98.28   1 0.75584-0.91376 0.40384 0.19233-0.51537 0.35783
  -2   9   6   84.26   69.06   1 0.72005-0.87786 0.61556-0.01848-0.32030 0.47856
  -2  -9   6  195.53  156.62   1-0.66366 0.50569 0.03373-0.62961 0.74726-0.58979
   2   9   711644.25  924.20   1 0.75561-0.59783 0.32319 0.27316-0.56973 0.75363
  -2   9  -712545.03 1238.59   1 0.75607-0.91398 0.38428 0.21190-0.52979 0.34600
  -2   9   712853.31 2058.11   1 0.71432-0.87212 0.63058-0.03349-0.30350 0.48813
  -2  -9   711555.17  557.39   1-0.65365 0.49567 0.05871-0.65459 0.75451-0.57079
  -2   9  -8  656.21  199.61   1 0.75730-0.91507 0.36576 0.23059-0.54102 0.33085
   2   9   8  591.67  144.77   1 0.75691-0.59914 0.35027 0.24608-0.55171 0.76188
  -2   9   8  913.66  170.83   1 0.70739-0.86533 0.64528-0.04875-0.28842 0.49881
  -2  -9   8  855.29  263.46   1-0.64347 0.48550 0.08285-0.67873 0.76096-0.55100
  -2   9  -9 3592.10  715.46   1 0.75677-0.91454 0.34633 0.25002-0.55438 0.31794
   2   9   9 5433.93  690.45   1 0.75604-0.59813 0.37749 0.21868-0.53468 0.77098
  -2   9   9 5260.94  424.67   1 0.70098-0.85891 0.65946-0.06292-0.27154 0.50822
  -2  -9   9 4516.33  366.50   1-0.63490 0.47693 0.10700-0.70195 0.76514-0.52895
   2   9  10  477.21  199.21   1 0.75584-0.59793 0.40364 0.19253-0.51552 0.77807
  -2   9  10  312.24  192.19   1 0.69424-0.85217 0.67320-0.07666-0.25461 0.51760
  -2  -9  10  227.55  134.18   1-0.62459 0.46661 0.12924-0.72419 0.77018-0.50775
  -2   9 -11  782.13  226.72   1 0.75452-0.91230 0.30782 0.28853-0.57959 0.29060
   2   9  11 1269.15  228.47   1 0.75486-0.59694 0.42925 0.16693-0.49590 0.78472
  -2   9  11  988.12  274.93   1 0.68718-0.84511 0.68651-0.08997-0.23766 0.52695
  -2  -9  11 1091.41  305.29   1-0.61434 0.45637 0.15046-0.74541 0.77455-0.48588
  -2   9 -12   31.04   54.18   1 0.75286-0.91063 0.28894 0.30741-0.59136 0.27610
   2   9  12  140.93  113.54   1 0.75310-0.59518 0.45427 0.14190-0.47589 0.79096
  -2   9  12  -12.09  204.12   1 0.67981-0.83775 0.69939-0.10285-0.22069 0.53627
  -2  -9  12   87.97  129.34   1-0.60424 0.44627 0.17062-0.76557 0.77831-0.46339
   2   9  13 2791.67  515.08   1 0.75058-0.59266 0.47868 0.11749-0.45550 0.79683
  -2   9  13 2773.99  387.89   1 0.67214-0.83008 0.71184-0.11531-0.20370 0.54558
  -2  -9  13 3056.35  386.20   1-0.59436 0.43639 0.18968-0.78463 0.78150-0.44034
   2   9  14 1302.88  343.00   1 0.74732-0.58940 0.50245 0.09373-0.43479 0.80238
  -2   9  14 1061.73  228.67   1 0.66418-0.82212 0.72387-0.12734-0.18670 0.55488
  -2  -9  14  935.89  291.21   1-0.58475 0.42678 0.20763-0.80258 0.78418-0.41678
   2   9  15 2412.44  440.84   1 0.74486-0.58706 0.52579 0.07128-0.41075 0.80639
  -2   9  15 2131.32  554.58   1 0.65608-0.81388 0.73499-0.13956-0.17124 0.56400
  -2  -9  15 1967.83  318.24   1-0.57549 0.41751 0.22445-0.81940 0.78640-0.39275
   2   9  16  137.81  190.96   1 0.74002-0.58222 0.54828 0.04879-0.38954 0.81156
  -2   9  16   -8.25  211.95   1 0.64758-0.80538 0.74620-0.15077-0.15431 0.57325
  -2  -9  16  305.90   92.97   1-0.56661 0.40864 0.24012-0.83507 0.78821-0.36832
   2   9  17 2269.41  560.67   1 0.73450-0.57670 0.57008 0.02699-0.36811 0.81650
  -2   9  17 2267.20  414.51   1 0.63880-0.79660 0.75700-0.16157-0.13737 0.58250
  -2  -9  17 1755.55  323.43   1-0.56118 0.40316 0.25352-0.84902 0.78790-0.34149
   2   9  1815289.60 2409.27   1 0.72832-0.57051 0.59117 0.00590-0.34649 0.82126
  -2   9  1814806.37  832.12   1 0.62975-0.78755 0.76739-0.17196-0.12044 0.59175
  -2  -9  1815527.63  690.07   1-0.55323 0.39520 0.26686-0.86236 0.78912-0.31644
   2   9  19 1314.65  300.42   1 0.72150-0.56370 0.61155-0.01447-0.32470 0.82585
  -2   9  19 1128.28  336.53   1 0.62044-0.77824 0.77738-0.18195-0.10352 0.60101
  -2  -9  19  974.45  283.20   1-0.54580 0.38778 0.27906-0.87456 0.79007-0.29114
   2   9  20  279.68  119.11   1 0.71406-0.55626 0.63121-0.03413-0.30277 0.83030
  -2   9  20  -39.53  225.26   1 0.61087-0.76867 0.78697-0.19154-0.08660 0.61028
  -2  -9  20    6.72  146.80   1-0.53893 0.38091 0.29014-0.88564 0.79080-0.26560
   2   9  21 3495.00  886.88   1 0.70533-0.54739 0.64998-0.05345-0.28289 0.83516
  -2   9  21 2514.30  456.05   1 0.60104-0.75884 0.79616-0.20073-0.06969 0.61956
  -2  -9  21 3337.32  373.93   1-0.53264 0.37462 0.30010-0.89560 0.79134-0.23988
   2   9  22  -54.30  170.15   1 0.69674-0.53880 0.66823-0.07169-0.26080 0.83937
  -2   9  22  496.00  335.18   1 0.59096-0.74875 0.80497-0.20954-0.05280 0.62884
  -2  -9  22 -139.58  134.36   1-0.52696 0.36894 0.30897-0.90447 0.79173-0.21401
   2   9  23   82.99  106.71   1 0.68759-0.52965 0.68575-0.08922-0.23863 0.84350
  -2   9  23  155.97  225.20   1 0.58048-0.73875 0.81355-0.21608-0.03423 0.63839
  -2  -9  23  158.93  159.07   1-0.52190 0.36388 0.31676-0.91226 0.79200-0.18802
   2   9  24  321.22  335.27   1 0.67790-0.51996 0.70257-0.10603-0.21640 0.84757
  -2   9  24  182.39  234.91   1 0.56982-0.72809 0.82158-0.22411-0.01737 0.64779
  -2  -9  24  214.52  139.60   1-0.51749 0.35947 0.32349-0.91899 0.79218-0.16194
   2   9  25  316.66  193.54   1 0.66769-0.50976 0.71867-0.12214-0.19413 0.85160
  -2   9  25  324.84  329.06   1 0.55891-0.71718 0.82922-0.23175-0.00052 0.65721
   2   9  26 1527.75  443.38   1 0.65762-0.49982 0.73289-0.13746-0.17436 0.85514
  -2   9  26 1309.05  372.78   1 0.54775-0.70602 0.83648-0.23901 0.01632 0.66663
  -2  10   015694.05 1697.39   1 0.74451-0.90231 0.52757 0.13585-0.40911 0.40911
  -2  10  -1  954.69  176.50   1 0.74743-0.90523 0.51195 0.15146-0.42336 0.39699
  -2  10   1  892.95  143.66   1 0.74123-0.89904 0.54300 0.12041-0.39460 0.42098
  -2  10  -212728.12  568.67   1 0.74835-0.90626 0.49556 0.16685-0.44088 0.38837
  -2  10   213357.27 1610.40   1 0.73761-0.89541 0.55823 0.10519-0.37987 0.43263
  -2 -10   213092.28  668.83   1-0.71369 0.55590-0.12718-0.53470 0.68881-0.63644
   2  10   3 2717.23  460.30   1 0.74827-0.59049 0.24971 0.41290-0.61459 0.69341
  -2  10  -3 1939.32  407.27   1 0.75047-0.90839 0.47955 0.18287-0.45476 0.37599
  -2  10   3 2517.68  337.94   1 0.73363-0.89143 0.57323 0.09019-0.36494 0.44407
  -2 -10   3 2117.13  348.60   1-0.70725 0.54945-0.10280-0.55909 0.69944-0.62089
   2  10   4 3193.78  753.96   1 0.75136-0.59359 0.27467 0.38794-0.59999 0.70508
  -2  10  -4 2954.14  644.94   1 0.75225-0.91016 0.46344 0.19898-0.46833 0.36331
  -2  10   4 2754.52  572.78   1 0.72931-0.88711 0.58797 0.07544-0.34982 0.45533
  -2 -10   4 2479.07  320.45   1-0.70041 0.54262-0.07881-0.58307 0.70936-0.60463
   2  10   5   56.66   82.67   1 0.75384-0.59606 0.29955 0.36307-0.58479 0.71615
  -2  10  -5  269.20  149.40   1 0.75367-0.91159 0.44727 0.21514-0.48157 0.35029
  -2  10   5    8.38   56.10   1 0.72465-0.88245 0.60245 0.06096-0.33454 0.46642
  -2 -10   5  195.95  166.37   1-0.69499 0.53701-0.05497-0.60711 0.71691-0.58568
   2  10   6 7451.71 1575.02   1 0.75567-0.59790 0.32427 0.33834-0.56902 0.72665
  -2  10  -6 5898.55 1231.84   1 0.75475-0.91267 0.43110 0.23131-0.49445 0.33691
  -2  10   6 6351.07 1325.15   1 0.71965-0.87746 0.61665 0.04676-0.31910 0.47736
  -2 -10   6 7437.35  503.65   1-0.68752 0.52954-0.03203-0.63005 0.72545-0.56798
   2  10   7 2059.81  344.52   1 0.75686-0.59909 0.34879 0.31382-0.55271 0.73661
  -2  10  -7 1599.13  428.26   1 0.75551-0.91342 0.41499 0.24743-0.50693 0.32314
  -2  10   7 1763.24  347.80   1 0.71433-0.87213 0.63055 0.03286-0.30352 0.48816
  -2 -10   7 1842.27  324.90   1-0.67982 0.52185-0.00969-0.65239 0.73330-0.54959
   2  10   8  482.34  114.14   1 0.75600-0.59809 0.37354 0.28887-0.53750 0.74755
  -2  10  -8  141.27   71.70   1 0.75594-0.91386 0.39897 0.26344-0.51900 0.30895
  -2  10   8   58.82  173.28   1 0.70785-0.86579 0.64423 0.01858-0.28966 0.50005
  -2 -10   8  237.85  162.02   1-0.67196 0.51398 0.01196-0.67406 0.74048-0.53052
  -2  10  -9 3655.49  807.86   1 0.75607-0.91398 0.38314 0.27928-0.53062 0.29431
   2  10   9 3934.65  733.01   1 0.75596-0.59805 0.39749 0.26492-0.52010 0.75640
  -2  10   9 4262.70  428.46   1 0.70188-0.85982 0.65753 0.00528-0.27387 0.51056
  -2 -10   9 4443.60  908.23   1-0.66399 0.50601 0.03290-0.69499 0.74701-0.51080
  -2  10 -10  265.64  101.98   1 0.75591-0.91383 0.36754 0.29488-0.54175 0.27920
   2  10  10  636.14  195.83   1 0.75526-0.59734 0.42109 0.24133-0.50225 0.76481
  -2  10  10  651.26  192.95   1 0.69560-0.85354 0.67050-0.00769-0.25798 0.52096
  -2 -10  10  411.93  172.30   1-0.65596 0.49798 0.05306-0.71515 0.75292-0.49047
   2  10  11 2371.70  457.29   1 0.75390-0.59598 0.44428 0.21813-0.48398 0.77279
  -2  10  11 1816.98  346.07   1 0.68901-0.84695 0.68315-0.02033-0.24199 0.53128
  -2 -10  11 1623.92  278.65   1-0.64794 0.48997 0.07238-0.73447 0.75823-0.46953
   2  10  12 1177.39  292.72   1 0.75188-0.59396 0.46704 0.19537-0.46533 0.78040
  -2  10  12  646.30  247.83   1 0.68211-0.84005 0.69546-0.03264-0.22593 0.54151
  -2 -10  12  774.15  268.25   1-0.63999 0.48202 0.09084-0.75293 0.76298-0.44804
   2  10  13  271.71  128.84   1 0.74922-0.59130 0.48934 0.17308-0.44633 0.78765
  -2  10  13  301.82  110.35   1 0.67492-0.83286 0.70743-0.04461-0.20979 0.55167
  -2 -10  13  179.67  168.08   1-0.63390 0.47593 0.10919-0.77024 0.76566-0.42450
   2  10  14 1735.93  223.51   1 0.74592-0.58800 0.51114 0.15128-0.42700 0.79458
  -2  10  14 1688.10  293.23   1 0.66744-0.82537 0.71905-0.05624-0.19358 0.56177
  -2 -10  14 1074.71  332.32   1-0.62622 0.46825 0.12578-0.78683 0.76943-0.40202
   2  10  15  880.90  211.09   1 0.74346-0.58565 0.53272 0.13069-0.40430 0.79995
  -2  10  15 1020.59  264.68   1 0.65966-0.81760 0.73033-0.06752-0.17732 0.57180
  -2 -10  15  737.00  257.33   1-0.61876 0.46079 0.14141-0.80246 0.77274-0.37909
   2  10  16  155.60  152.37   1 0.73876-0.58096 0.55354 0.10987-0.38445 0.80647
  -2  10  16  184.53  214.93   1 0.65181-0.80961 0.74073-0.07914-0.16266 0.58160
  -2 -10  16  121.01  163.75   1-0.61157 0.45360 0.15606-0.81711 0.77563-0.35574
   2  10  17  999.46  183.52   1 0.73347-0.57567 0.57380 0.08961-0.36436 0.81275
  -2  10  17  379.30  291.02   1 0.64350-0.80129 0.75132-0.08973-0.14636 0.59149
  -2 -10  17  471.53  161.32   1-0.60470 0.44673 0.16972-0.83077 0.77815-0.33202
   2  10  18 1432.05  330.66   1 0.72758-0.56978 0.59350 0.06991-0.34404 0.81881
  -2  10  18 1318.61  422.60   1 0.63491-0.79271 0.76156-0.09997-0.13002 0.60134
  -2 -10  18 1558.63  295.44   1-0.59819 0.44022 0.18237-0.84342 0.78032-0.30794
   2  10  19  905.17  188.24   1 0.72112-0.56331 0.61262 0.05079-0.32352 0.82467
  -2  10  19  121.47  237.85   1 0.62605-0.78385 0.77145-0.10986-0.11365 0.61114
  -2 -10  19   38.15  160.02   1-0.59207 0.43410 0.19401-0.85507 0.78217-0.28356
   2  10  20 1754.97  319.89   1 0.71408-0.55628 0.63116 0.03226-0.30283 0.83036
  -2  10  20 1617.38  374.84   1 0.61692-0.77472 0.78099-0.11940-0.09724 0.62092
  -2 -10  20 2033.71  315.95   1-0.58637 0.42840 0.20464-0.86570 0.78375-0.25889
   2  10  21 2678.87  627.36   1 0.70581-0.54787 0.64890 0.01391-0.28417 0.83644
  -2  10  21 2213.71  526.75   1 0.60752-0.76532 0.79017-0.12858-0.08079 0.63066
  -2 -10  21 2610.45  383.02   1-0.58113 0.42316 0.21426-0.87531 0.78509-0.23398
   2  10  22  773.12  246.04   1 0.69771-0.53977 0.66626-0.00344-0.26323 0.84180
  -2  10  22   22.69  178.17   1 0.59786-0.75566 0.79900-0.13741-0.06432 0.64037
  -2 -10  22  -82.61  139.16   1-0.57637 0.41840 0.22286-0.88392 0.78620-0.20885
   2  10  23   96.72  136.58   1 0.68908-0.53114 0.68301-0.02020-0.24216 0.84703
  -2  10  23  161.66  239.78   1 0.58794-0.74574 0.80748-0.14589-0.04782 0.65006
  -2  11   011374.30 2090.68   1 0.74140-0.89920 0.54226 0.18750-0.39531 0.39531
  -2  11  -1 -104.02  149.85   1 0.74430-0.90210 0.52861 0.20114-0.40814 0.38176
  -2  11   1  135.15  112.21   1 0.73820-0.89600 0.55586 0.17390-0.38219 0.40857
   2  11   2 1567.49  308.31   1 0.75020-0.59243 0.26470 0.46418-0.60590 0.65845
  -2  11  -2 1625.77  346.89   1 0.74690-0.90470 0.51495 0.21481-0.42066 0.36791
  -2  11   2 1537.49  340.51   1 0.73469-0.89249 0.56938 0.16038-0.36881 0.42157
   2  11   3  455.31  174.97   1 0.75266-0.59489 0.28693 0.44194-0.59258 0.67140
  -2  11  -3  432.57  144.38   1 0.74761-0.90553 0.50054 0.22812-0.43649 0.35772
  -2  11   3  888.78  220.99   1 0.73088-0.88868 0.58279 0.14697-0.35519 0.43432
   2  11   4 2509.57  437.63   1 0.75463-0.59685 0.30918 0.41969-0.57873 0.68382
  -2  11  -4 2378.45  528.91   1 0.74955-0.90747 0.48681 0.24185-0.44852 0.34349
  -2  11   4 2401.52  524.94   1 0.72676-0.88456 0.59607 0.13369-0.34133 0.44684
   2  11   5  -62.70  158.00   1 0.75608-0.59831 0.33139 0.39748-0.56436 0.69571
  -2  11  -5  122.16  122.09   1 0.75122-0.90914 0.47316 0.25549-0.46019 0.32891
  -2  11   5   25.47  112.32   1 0.72233-0.88013 0.60920 0.12056-0.32726 0.45914
  -2 -11   5   69.57  191.05   1-0.71029 0.55249-0.11407-0.61400 0.69459-0.56368
   2  11   6  322.18  126.32   1 0.75701-0.59924 0.35353 0.37535-0.54948 0.70711
  -2  11  -6  174.70   81.41   1 0.75261-0.91053 0.45965 0.26901-0.47147 0.31394
  -2  11   6  777.86  257.77   1 0.71760-0.87540 0.62215 0.10761-0.31299 0.47125
  -2 -11   6  601.65  296.97   1-0.70469 0.54689-0.09360-0.63447 0.70331-0.54621
   2  11   7 1562.26  346.29   1 0.75603-0.59811 0.37592 0.35274-0.53581 0.71960
  -2  11  -7 1465.68  314.21   1 0.75374-0.91166 0.44631 0.28235-0.48235 0.29856
  -2  11   7 1673.43  348.27   1 0.71176-0.86970 0.63493 0.09416-0.30042 0.48451
  -2 -11   7 1624.59  374.32   1-0.69888 0.54108-0.07365-0.65442 0.71143-0.52815
   2  11   8  360.01  198.71   1 0.75596-0.59804 0.39775 0.33091-0.51991 0.72995
  -2  11  -8  217.97  104.31   1 0.75463-0.91255 0.43321 0.29545-0.49279 0.28275
  -2  11   8  234.69  149.29   1 0.70642-0.86436 0.64751 0.08158-0.28581 0.49620
  -2 -11   8    9.63  183.94   1-0.69470 0.53672-0.05408-0.67421 0.71725-0.50729
   2  11   9 2181.49  450.23   1 0.75533-0.59742 0.41937 0.30929-0.50357 0.73988
  -2  11   9 2202.20  535.15   1 0.70078-0.85872 0.65986 0.06922-0.27104 0.50773
  -2 -11   9 2429.85  437.63   1-0.68862 0.53064-0.03532-0.69297 0.72426-0.48805
   2  11  10  -90.89  202.06   1 0.75415-0.59623 0.44072 0.28794-0.48683 0.74939
  -2  11  10  117.80  190.93   1 0.69485-0.85279 0.67199 0.05710-0.25613 0.51911
  -2 -11  10   96.52  180.68   1-0.68246 0.52448-0.01721-0.71108 0.73071-0.46826
   2  11  11 2927.47  569.64   1 0.75241-0.59449 0.46179 0.26687-0.46970 0.75852
  -2  11  11 2066.34  352.26   1 0.68862-0.84656 0.68386 0.04522-0.24107 0.53036
  -2 -11  11 2091.58  570.47   1-0.67628 0.51831 0.00019-0.72849 0.73663-0.44793
   2  11  12 4620.04  909.09   1 0.75011-0.59219 0.48253 0.24613-0.45221 0.76728
  -2  11  12 4283.76  499.76   1 0.68210-0.84004 0.69548 0.03360-0.22589 0.54148
  -2 -11  12 3039.20  356.26   1-0.67013 0.51215 0.01686-0.74516 0.74205-0.42710
   2  11  13  565.21  209.61   1 0.74725-0.58933 0.50291 0.22574-0.43438 0.77570
  -2  11  13  951.80  202.96   1 0.67529-0.83322 0.70684 0.02224-0.21059 0.55247
   2  11  14 1035.23  260.63   1 0.74536-0.58755 0.52323 0.20653-0.41311 0.78238
  -2  11  14  687.10  225.92   1 0.66819-0.82612 0.71792 0.01116-0.19518 0.56336
  -2 -11  14  986.65  320.95   1-0.65806 0.50008 0.04787-0.77617 0.75143-0.38400
   2  11  15  290.67  170.29   1 0.74126-0.58345 0.54289 0.18686-0.39470 0.79035
  -2  11  15  210.62  233.67   1 0.66080-0.81874 0.72873 0.00036-0.17967 0.57415
  -2 -11  15  -24.10  148.21   1-0.65223 0.49425 0.06215-0.79045 0.75546-0.36178
   2  11  16 -110.43  199.35   1 0.73661-0.57881 0.56214 0.16762-0.37602 0.79804
  -2  11  16  181.41  104.13   1 0.65336-0.81116 0.73866-0.01092-0.16576 0.58471
  -2 -11  16  427.07  233.47   1-0.64659 0.48861 0.07557-0.80388 0.75908-0.33915
   2  11  17   72.76  128.91   1 0.73142-0.57362 0.58094 0.14881-0.35709 0.80548
  -2  11  17    6.29  166.19   1 0.64544-0.80324 0.74890-0.02115-0.15014 0.59526
  -2 -11  17  358.17  243.40   1-0.64118 0.48320 0.08813-0.81643 0.76230-0.31614
   2  11  18 1911.35  436.35   1 0.72570-0.56790 0.59929 0.13046-0.33791 0.81268
  -2  11  18 1503.85  361.66   1 0.63725-0.79505 0.75883-0.03109-0.13443 0.60574
  -2 -11  18 1403.53  285.30   1-0.63787 0.47989 0.10042-0.82758 0.76356-0.29119
   2  11  19  375.44  165.68   1 0.71946-0.56166 0.61718 0.11258-0.31852 0.81967
  -2  11  19   80.54  236.30   1 0.62878-0.78658 0.76847-0.04072-0.11864 0.61614
  -2 -11  19 -114.32  149.11   1-0.63300 0.47503 0.11116-0.83832 0.76612-0.26750
   2  11  20  708.13  215.90   1 0.71200-0.55406 0.63434 0.09474-0.30109 0.82706
  -2  11  20  727.38  300.84   1 0.62003-0.77783 0.77780-0.05006-0.10278 0.62646
  -2 -11  20 1135.80  369.35   1-0.62847 0.47050 0.12097-0.84813 0.76836-0.24350
  -2  12   0 9468.08 2080.84   1 0.73720-0.89501 0.55982 0.23628-0.37831 0.37831
   2  12   1 1856.03  346.53   1 0.75237-0.59459 0.28401 0.51113-0.59437 0.62064
  -2  12  -1 1749.81  407.10   1 0.74011-0.89791 0.54791 0.24819-0.38990 0.36352
  -2  12   1 2276.27  417.41   1 0.73404-0.89184 0.57177 0.22433-0.36641 0.39279
   2  12   2  252.55  106.09   1 0.75420-0.59642 0.30378 0.49136-0.58214 0.63469
  -2  12   2  173.40  130.56   1 0.73060-0.88840 0.58373 0.21237-0.35422 0.40697
  -2  12  -2  160.74  129.62   1 0.74275-0.90055 0.53608 0.26002-0.40115 0.34840
   2  12   3  686.77  167.89   1 0.75563-0.59786 0.32364 0.47150-0.56944 0.64825
  -2  12  -3  481.87  156.54   1 0.74514-0.90294 0.52436 0.27173-0.41206 0.33293
  -2  12   3  410.11  107.16   1 0.72689-0.88469 0.59567 0.20042-0.34175 0.42088
   2  12   4  353.41  165.69   1 0.75666-0.59889 0.34354 0.45159-0.55626 0.66135
  -2  12  -4  110.19  128.24   1 0.74728-0.90508 0.51280 0.28330-0.42260 0.31710
  -2  12   4  184.61  177.64   1 0.72290-0.88070 0.60758 0.18852-0.32902 0.43452
   2  12   5  920.88  278.11   1 0.75726-0.59948 0.36346 0.43168-0.54263 0.67399
  -2  12  -5  582.17  172.21   1 0.74763-0.90555 0.50040 0.29451-0.43662 0.30534
  -2  12   5  617.03  162.32   1 0.71863-0.87643 0.61941 0.17668-0.31604 0.44792
   2  12   6  785.44  250.75   1 0.75607-0.59815 0.38363 0.41127-0.53026 0.68779
  -2  12  -6  498.25  170.93   1 0.74925-0.90717 0.48910 0.30580-0.44653 0.28900
  -2  12   6 1016.48  257.59   1 0.71330-0.87123 0.63112 0.16425-0.30476 0.46256
   2  12   7  203.25  104.16   1 0.75585-0.59793 0.40345 0.39145-0.51566 0.69945
  -2  12   7  586.93  207.91   1 0.70847-0.86641 0.64278 0.15258-0.29135 0.47544
   2  12   8  -18.47  188.52   1 0.75517-0.59725 0.42316 0.37174-0.50065 0.71069
  -2  12   8  287.20  127.95   1 0.70336-0.86130 0.65432 0.14105-0.27772 0.48811
  -2 -12   8  103.55  178.79   1-0.71087 0.55308-0.11627-0.67799 0.69363-0.48417
   2  12   9 2604.95  651.01   1 0.75401-0.59609 0.44271 0.35219-0.48524 0.72154
  -2  12   9 2541.74  551.93   1 0.69797-0.85591 0.66571 0.12965-0.26390 0.50059
  -2 -12   9 2953.67  391.39   1-0.70634 0.54854-0.09951-0.69475 0.70083-0.46519
   2  12  10 2052.46  413.75   1 0.75238-0.59446 0.46209 0.33281-0.46945 0.73201
  -2  12  10 1677.14  347.23   1 0.69230-0.85024 0.67694 0.11842-0.24990 0.51289
  -2 -12  10 1916.22  358.76   1-0.70173 0.54394-0.08331-0.71095 0.70754-0.44572
   2  12  11  783.07  182.55   1 0.75026-0.59235 0.48125 0.31365-0.45330 0.74212
  -2  12  11  253.43  227.02   1 0.68635-0.84429 0.68800 0.10737-0.23572 0.52501
  -2 -12  11  510.73  230.20   1-0.69709 0.53929-0.06771-0.72655 0.71377-0.42577
   2  12  12  162.84  150.56   1 0.74767-0.58975 0.50018 0.29472-0.43681 0.75188
  -2  12  12  296.24  250.80   1 0.68012-0.83806 0.69887 0.09650-0.22139 0.53697
  -2 -12  12  247.23  240.03   1-0.69430 0.53632-0.05281-0.74169 0.71773-0.40279
   2  12  13  715.92  180.29   1 0.74613-0.58832 0.51917 0.27693-0.41683 0.75972
  -2  12  13  911.69  257.96   1 0.67360-0.83154 0.70953 0.08583-0.20689 0.54878
  -2 -12  13  128.81  169.23   1-0.68969 0.53172-0.03857-0.75593 0.72307-0.38188
   2  12  14  467.74  228.35   1 0.74243-0.58462 0.53758 0.25851-0.39974 0.76901
  -2  12  14  704.51  242.69   1 0.66681-0.82475 0.71999 0.07538-0.19226 0.56044
  -2 -12  14  465.59  257.38   1-0.68515 0.52717-0.02503-0.76947 0.72796-0.36053
   2  12  15 1033.81  248.80   1 0.73824-0.58043 0.55569 0.24041-0.38236 0.77800
  -2  12  15 1266.91  357.16   1 0.65974-0.81768 0.73022 0.06514-0.17748 0.57196
  -2 -12  15 1568.06  390.58   1-0.68071 0.52274-0.01222-0.78229 0.73244-0.33876
   2  12  16 6862.26  944.10   1 0.73356-0.57576 0.57347 0.22263-0.36470 0.78672
  -2  12  16 6448.71  979.70   1 0.65265-0.81045 0.73961 0.05428-0.16433 0.58328
  -2 -12  16 4701.74 1287.31   1-0.67641 0.51844-0.00016-0.79434 0.73651-0.31659
   2  13   0 2736.00  502.37   1 0.75445-0.59668 0.30696 0.55444-0.58013 0.58013
  -2  13   0 2180.47  498.65   1 0.73183-0.88963 0.57956 0.28288-0.35850 0.35850
   2  13  -1  130.45  103.40   1 0.75293-0.59515 0.28962 0.57178-0.59094 0.56467
   2  13   1  247.93  128.70   1 0.75569-0.59791 0.32449 0.53691-0.56888 0.59516
  -2  13  -1   85.68   89.02   1 0.73473-0.89254 0.56921 0.29323-0.36898 0.34260
  -2  13   1   95.96  111.70   1 0.72868-0.88648 0.59002 0.27242-0.34769 0.37406
   2  13  -2  -32.30  185.76   1 0.75112-0.59335 0.27250 0.58890-0.60129 0.54875
   2  13   2  166.22  189.90   1 0.75660-0.59883 0.34216 0.51924-0.55719 0.60974
  -2  13  -2   93.95  103.73   1 0.73741-0.89521 0.55901 0.30343-0.37911 0.32636
   2  13  -3 1971.97  392.67   1 0.74906-0.59128 0.25564 0.60576-0.61119 0.53237
   2  13   3 2892.03  758.06   1 0.75718-0.59941 0.35994 0.50146-0.54507 0.62388
  -2  13   3 2311.69  552.13   1 0.72164-0.87944 0.61116 0.25128-0.32513 0.40426
   2  13   4  341.00  233.50   1 0.75605-0.59813 0.37798 0.48317-0.53433 0.63936
  -2  13   4  392.42  138.06   1 0.71774-0.87554 0.62178 0.24066-0.31341 0.41891
   2  13   5  204.87  147.80   1 0.75599-0.59807 0.39589 0.46525-0.52128 0.65256
  -2  13   5  393.46  281.31   1 0.71283-0.87076 0.63230 0.22935-0.30343 0.43492
   2  13   6  444.81  198.18   1 0.75555-0.59763 0.41381 0.44733-0.50783 0.66537
  -2  13   6  182.55  141.92   1 0.70841-0.86635 0.64292 0.21873-0.29119 0.44898
   2  13   7 7335.62 1411.97   1 0.75472-0.59680 0.43169 0.42945-0.49399 0.67778
  -2  13   7 6752.97 1019.04   1 0.70374-0.86168 0.65350 0.20815-0.27870 0.46279
   2  13   8  -34.32  237.91   1 0.75349-0.59558 0.44951 0.41163-0.47976 0.68981
  -2  13   8  297.68  120.10   1 0.69880-0.85674 0.66402 0.19763-0.26598 0.47637
   2  13   9 1451.11  328.23   1 0.75186-0.59394 0.46724 0.39390-0.46516 0.70147
  -2  13   9 1769.96  428.85   1 0.69359-0.85153 0.67445 0.18720-0.25304 0.48973
   2  13  10  893.36  247.44   1 0.74981-0.59189 0.48484 0.37630-0.45022 0.71277
  -2  13  10 1458.89  322.93   1 0.68812-0.84606 0.68478 0.17687-0.23989 0.50288
   2  13  11  271.40  250.47   1 0.74734-0.58942 0.50230 0.35884-0.43492 0.72374
  -2  13  11  422.57  333.71   1 0.68238-0.84032 0.69500 0.16665-0.22654 0.51582
  -3   0   0   -1.84   79.88   1-0.11857-0.11857 0.74085-0.74085 0.66111-0.66111
  -3   0   1  -47.26   82.28   1-0.05151-0.18552 0.78385-0.78385 0.61880-0.59258
  -3   0  -1 -121.45   69.20   1-0.19776-0.03938 0.68316-0.68316 0.70297-0.72920
  -3   0   2  -55.63   86.37   1 0.00431-0.24135 0.81359-0.81359 0.58141-0.52896
  -3   0  -2  106.52  103.59   1-0.28905 0.05210 0.60152-0.60152 0.74472-0.79715
  -3   0   3  -96.97   95.64   1 0.04985-0.28704 0.83560-0.83560 0.54706-0.46837
  -3   0  -3   -0.46   54.57   1-0.38951 0.15253 0.49432-0.49432 0.77712-0.85579
  -3   0   4 2675.49  170.51   1 0.08750-0.32469 0.85066-0.85066 0.51836-0.41344
  -3   0  -4 2582.68  131.64   1-0.49287 0.25584 0.35972-0.35972 0.79225-0.89729
  -3   0   5   58.59   69.56   1 0.11823-0.35542 0.86145-0.86145 0.49387-0.36271
  -3   0  -5   52.87   66.45   1-0.58849 0.35154 0.20071-0.20071 0.78318-0.91440
  -3   0   615615.73  416.71   1 0.14320-0.38039 0.86921-0.86921 0.47323-0.31585
  -3   0  -614234.27  275.34   1-0.66611 0.42914 0.02742-0.02742 0.74534-0.90281
   3   0   8140389.7 1257.41   1 0.75011-0.51345 0.26399-0.26399-0.60632 0.81649
  -3   0   8153801.7 1672.43   1 0.17804-0.41544 0.87984-0.87984 0.44064-0.23081
   3   0   9  574.27   97.71   1 0.75598-0.51910 0.39636-0.39636-0.52094 0.75724
   3   0  10 6382.46  250.70   1 0.74758-0.51071 0.50072-0.50072-0.43633 0.69889
   3   0  11  -36.91   46.13   1 0.73067-0.49397 0.58347-0.58347-0.35448 0.64462
  -3   0  11 -194.45  250.76   1 0.20842-0.44582 0.88636-0.88636 0.41342-0.12491
   3   0  12 7022.56  234.47   1 0.70526-0.46836 0.65012-0.65012-0.28272 0.59830
  -3   0  12 8445.81 1355.10   1 0.21400-0.45140 0.88739-0.88739 0.40831-0.09357
   3   0  13   68.95   63.89   1 0.67811-0.44120 0.70222-0.70222-0.21687 0.55875
  -3   0  13  210.40   96.21   1 0.21783-0.45523 0.88808-0.88808 0.40479-0.06382
   3   0  14   35.64   66.58   1 0.65069-0.41400 0.74219-0.74219-0.16045 0.52702
  -3   0  14  101.37  133.90   1 0.22013-0.45753 0.88848-0.88848 0.40266-0.03546
   3   0  15   -2.24   54.67   1 0.62269-0.38599 0.77503-0.77503-0.10756 0.50032
  -3   0  15  148.09  157.01   1 0.22111-0.45851 0.88864-0.88864 0.40176-0.00833
   3   0  16 2879.95  322.41   1 0.59528-0.35858 0.80127-0.80127-0.05999 0.47893
  -3   0  16 4255.37  321.99   1 0.22091-0.45831 0.88861-0.88861 0.40194 0.01771
   3   0  17   34.65   78.89   1 0.56903-0.33162 0.82215-0.82215-0.01614 0.46269
  -3   0  17   -7.35  169.69   1 0.21966-0.45706 0.88840-0.88840 0.40309 0.04278
   3   0  18 1974.48  456.66   1 0.54301-0.30560 0.83939-0.83939 0.02335 0.44946
  -3   0  18 4069.30  998.57   1 0.21749-0.45489 0.88802-0.88802 0.40510 0.06700
   3   0  19  -23.03   85.37   1 0.51783-0.28042 0.85339-0.85339 0.05968 0.43940
  -3   0  19  331.50  178.09   1 0.21447-0.45187 0.88748-0.88748 0.40788 0.09045
   3   0  2018821.30  462.26   1 0.49464-0.25727 0.86416-0.86416 0.09239 0.43246
  -3   0  2040413.92  968.23   1 0.21069-0.44809 0.88678-0.88678 0.41135 0.11321
   3   0  21  533.10  169.44   1 0.47088-0.23351 0.87345-0.87345 0.12384 0.42725
  -3   0  21  761.13  360.34   1 0.20621-0.44361 0.88593-0.88593 0.41544 0.13535
   3   0  22  480.02  188.60   1 0.44772-0.21034 0.88091-0.88091 0.15338 0.42395
  -3   0  22  724.99  290.76   1 0.20110-0.43849 0.88492-0.88492 0.42008 0.15694
   3   0  23   35.30  106.36   1 0.42505-0.18767 0.88682-0.88682 0.18130 0.42227
  -3   0  23 -170.71  203.27   1 0.19539-0.43278 0.88374-0.88374 0.42523 0.17802
   3   0  24  896.98  171.87   1 0.40280-0.16542 0.89137-0.89137 0.20783 0.42199
  -3   0  24 1900.44  443.63   1 0.18912-0.42652 0.88239-0.88239 0.43083 0.19865
   3   0  25  289.18  162.02   1 0.38055-0.14258 0.89487-0.89487 0.23319 0.42293
  -3   0  25  469.66  305.87   1 0.18234-0.41974 0.88085-0.88085 0.43685 0.21886
   3   0  26 7160.11  390.20   1 0.35891-0.12095 0.89714-0.89714 0.25750 0.42485
  -3   0  2611601.02  604.28   1 0.17508-0.41248 0.87913-0.87913 0.44324 0.23869
  -3   0  27  -81.81  229.04   1 0.16735-0.40475 0.87721-0.87721 0.44997 0.25819
  -3   0  28 1745.18  347.86   1 0.15918-0.39658 0.87509-0.87509 0.45702 0.27737
  -3   0  29  -94.87  236.10   1 0.15059-0.38799 0.87274-0.87274 0.46436 0.29626
  -3   0  30  192.85  315.02   1 0.14396-0.38114 0.86943-0.86943 0.47260 0.31432
  -3   0  31  108.89  211.65   1 0.13459-0.37177 0.86664-0.86664 0.48042 0.33272
  -3   0  32 1533.44  371.84   1 0.12483-0.36202 0.86359-0.86359 0.48847 0.35090
  -3   0  33 -182.96  216.26   1 0.11470-0.35189 0.86028-0.86028 0.49673 0.36888
  -3   0  34 1051.47  381.24   1 0.10420-0.34139 0.85670-0.85670 0.50517 0.38667
  -3   1   0   66.78   75.40   1 0.11237-0.34956 0.85950-0.79321 0.49861-0.49861
  -3  -1   0  121.18   89.94   1-0.29435 0.05740 0.59647-0.66267 0.74670-0.74670
  -3   1   147794.80  648.55   1 0.16502-0.40241 0.87662-0.81041 0.45199-0.42577
  -3   1  -150083.15  602.20   1 0.04218-0.27937 0.83228-0.76599 0.55273-0.57896
  -3  -1   147364.14  700.24   1-0.23275-0.00439 0.65460-0.72090 0.71924-0.69301
  -3  -1  -145803.13  634.33   1-0.36124 0.12426 0.52595-0.59213 0.76998-0.79620
  -3   1   2 2111.08  140.57   1 0.20527-0.44266 0.88575-0.81954 0.41630-0.36384
  -3   1  -2 2793.27  274.42   1-0.05131-0.18572 0.78396-0.71770 0.61867-0.67112
  -3  -1   2 2797.94  185.91   1-0.17618-0.06097 0.69982-0.76612 0.69224-0.63979
  -3   1   3 6777.65  256.36   1 0.23603-0.47343 0.89101-0.82480 0.38779-0.30910
  -3  -1   3 7484.55  299.85   1-0.12591-0.11124 0.73590-0.80220 0.66527-0.58659
  -3   1  -3 7077.39  171.60   1-0.17413-0.06302 0.70137-0.63507 0.69119-0.76987
  -3  -1  -3 6329.37  219.75   1-0.50124 0.26421 0.34763-0.41380 0.79240-0.87118
  -3   1   4111942.2 1215.03   1 0.25959-0.49699 0.89399-0.82779 0.36521-0.26030
  -3  -1   4120695.8 1362.57   1-0.08254-0.15449 0.76541-0.83168 0.63821-0.53332
  -3   1  -4117677.1 1016.08   1-0.33006 0.09312 0.56112-0.49493 0.75907-0.86392
  -3  -1  -4111017.6 1137.17   1-0.56693 0.32997 0.23956-0.30567 0.78815-0.89312
  -3   1   544465.83 1080.23   1 0.27510-0.51306 0.89718-0.83116 0.34551-0.21429
  -3  -1   547852.76  758.10   1-0.04450-0.19254 0.78783-0.85409 0.61428-0.48316
  -3   1  -544627.40  467.29   1-0.50930 0.27227 0.33577-0.26960 0.79237-0.92367
  -3  -1  -543000.76  616.75   1-0.62566 0.38870 0.12696-0.19307 0.76968-0.90090
  -3   1   637073.66  723.45   1 0.28857-0.52654 0.89805-0.83204 0.33198-0.17451
  -3  -1   642320.33  721.54   1-0.01184-0.22519 0.80544-0.87170 0.59255-0.43522
  -3  -1  -638090.83  571.70   1-0.67346 0.43650 0.00790-0.07411 0.73917-0.89664
  -3   1  -639520.32  409.36   1-0.66807 0.43111 0.02229 0.04391 0.74375-0.90122
  -3   1   738585.76  693.25   1 0.29860-0.53657 0.89849-0.83248 0.32176-0.13805
  -3  -1   745068.82  780.27   1 0.01499-0.25218 0.81986-0.88616 0.57235-0.38873
  -3  -1  -742041.99  598.14   1-0.70853 0.47183-0.10749 0.04130 0.69744-0.88071
   3  -1   8 7331.02  165.64   1 0.74971-0.51301 0.49807-0.56441-0.43571 0.64672
  -3   1   8 7883.56  362.05   1 0.30585-0.54382 0.89870-0.83268 0.31430-0.10434
  -3  -1   8 7975.86  371.26   1 0.03853-0.27571 0.83067-0.89697 0.55541-0.34556
   3   1   9  -34.01   56.46   1 0.75313-0.51647 0.29174-0.22548-0.58963 0.82608
   3   1  10 3942.71  419.51   1 0.75606-0.51919 0.38142-0.31518-0.53185 0.79441
  -3   1  10 4737.61  303.20   1 0.31389-0.55186 0.89881-0.83279 0.30594-0.04349
   3   1  11 3156.39  363.11   1 0.75281-0.51593 0.45752-0.39127-0.47322 0.76204
   3  -1  11 1970.94  100.91   1 0.59053-0.35312 0.80542-0.87181-0.05052 0.33947
  -3   1  11 2412.62  277.35   1 0.31537-0.55334 0.89882-0.83280 0.30440-0.01570
  -3  -1  11 3177.52  322.09   1 0.08846-0.32565 0.85102-0.91731 0.51762-0.22908
   3   1  12  408.58  111.04   1 0.74541-0.50870 0.52297-0.45663-0.41335 0.72986
   3  -1  12  287.36   71.10   1 0.54561-0.30820 0.83780-0.90419 0.01950 0.29570
  -3   1  12  419.73  195.17   1 0.31549-0.55346 0.89882-0.83280 0.30427 0.01066
  -3  -1  12  668.51  147.88   1 0.09958-0.33677 0.85507-0.92136 0.50885-0.19408
   3   1  13   83.96   61.63   1 0.73161-0.49491 0.58029-0.51394-0.35776 0.70065
   3  -1  13  225.58   83.09   1 0.50805-0.27065 0.85819-0.92457 0.07333 0.26814
  -3   1  13  497.10  244.17   1 0.31444-0.55241 0.89881-0.83280 0.30537 0.03581
  -3  -1  13  244.96  133.73   1 0.10849-0.34568 0.85818-0.92448 0.50173-0.16073
   3   1  14 1429.31  294.84   1 0.71388-0.47697 0.62965-0.56337-0.30642 0.67460
   3  -1  14  685.72   90.11   1 0.47757-0.24019 0.87101-0.93736 0.11512 0.25227
  -3   1  14 1315.48  241.02   1 0.31237-0.55034 0.89880-0.83278 0.30753 0.05989
  -3  -1  14 1445.06  358.03   1 0.11546-0.35265 0.86054-0.92683 0.49612-0.12888
   3   1  1510810.27  408.95   1 0.69491-0.45800 0.67187-0.60559-0.25627 0.65075
   3  -1  15 5676.66  204.62   1 0.44922-0.21184 0.88048-0.94683 0.15150 0.24213
  -3   1  15 9279.60  431.19   1 0.30941-0.54738 0.89876-0.83275 0.31061 0.08305
  -3  -1  1511171.80  456.23   1 0.12070-0.35789 0.86226-0.92856 0.49185-0.09839
   3   1  16 2778.10  512.14   1 0.67457-0.43767 0.70799-0.64171-0.20902 0.62980
   3  -1  16 1313.58  119.44   1 0.42370-0.18633 0.88713-0.95348 0.18293 0.23694
  -3   1  16 2760.69  308.70   1 0.30566-0.54362 0.89869-0.83268 0.31450 0.10540
  -3  -1  16 3080.05  297.53   1 0.12442-0.36161 0.86346-0.92976 0.48881-0.06912
   3   1  17 7732.50  716.81   1 0.65398-0.41728 0.73783-0.67168-0.16701 0.61213
   3  -1  17 4994.32  209.79   1 0.40024-0.16287 0.89182-0.95817 0.21082 0.23529
  -3   1  17 8045.45  470.59   1 0.30119-0.53916 0.89858-0.83256 0.31911 0.12704
  -3  -1  17 8062.41  404.35   1 0.12677-0.36396 0.86421-0.93051 0.48688-0.04095
   3   1  1843449.46 1463.73   1 0.63228-0.39558 0.76456-0.69840-0.12512 0.59644
   3  -1  1833947.64  500.73   1 0.37907-0.14111 0.89506-0.96107 0.23487 0.23753
  -3  -1  1854693.57 1891.63   1 0.12790-0.36509 0.86457-0.93086 0.48595-0.01379
   3   1  19 2235.32  231.74   1 0.61032-0.37362 0.78750-0.72134-0.08565 0.58314
  -3  -1  19 3565.22  357.58   1 0.12793-0.36512 0.86458-0.93087 0.48593 0.01245
   3   1  20  884.80  173.83   1 0.58826-0.35156 0.80722-0.74106-0.04835 0.57203
   3  -1  20  912.03  140.08   1 0.33810-0.10014 0.89841-0.96442 0.28024 0.24464
  -3   1  20 1143.82  244.91   1 0.28415-0.52212 0.89780-0.83179 0.33645 0.18844
  -3  -1  20 1312.68  325.27   1 0.12696-0.36415 0.86427-0.93056 0.48673 0.03788
   3   1  21 2713.57  262.79   1 0.56640-0.32899 0.82403-0.75765-0.01204 0.56366
   3  -1  21 3306.48  234.82   1 0.31863-0.08066 0.89882-0.96483 0.30098 0.25016
  -3   1  21 5901.97  547.89   1 0.27742-0.51539 0.89735-0.83134 0.34319 0.20794
  -3  -1  21 4480.68  410.99   1 0.12508-0.36226 0.86367-0.92997 0.48827 0.06256
   3   1  22 1997.41  383.43   1 0.54419-0.30678 0.83868-0.77229 0.02161 0.55627
  -3   1  22 3217.25  382.81   1 0.27023-0.50820 0.89678-0.83077 0.35034 0.22703
   3  -1  22 2906.15  592.82   1 0.29958-0.06162 0.89853-0.96454 0.32076 0.25662
  -3  -1  22 3290.48  390.85   1 0.12236-0.35955 0.86280-0.92909 0.49050 0.08657
   3   1  23 2112.03  229.73   1 0.52207-0.28466 0.85120-0.78482 0.05368 0.55047
  -3   1  23 3476.85  375.98   1 0.26636-0.50376 0.89467-0.82847 0.35861 0.24464
   3  -1  23 3338.50  250.69   1 0.28084-0.04287 0.89759-0.96360 0.33978 0.26385
  -3  -1  23 3644.64  629.70   1 0.11888-0.35607 0.86167-0.92796 0.49334 0.10996
   3   1  24 5604.22  366.28   1 0.50005-0.26264 0.86187-0.79549 0.08433 0.54608
   3  -1  24 8906.16  358.58   1 0.26958-0.03218 0.89497-0.96117 0.35544 0.27404
  -3   1  2410085.21  554.03   1 0.25836-0.49575 0.89386-0.82765 0.36641 0.26306
  -3  -1  2411062.04  573.58   1 0.11469-0.35187 0.86028-0.92657 0.49674 0.13279
   3   1  25  683.34  205.75   1 0.47926-0.24188 0.87038-0.80402 0.11290 0.54316
  -3   1  25 1560.57  407.69   1 0.24996-0.48736 0.89288-0.82668 0.37452 0.28118
  -3  -1  25 1033.39  276.33   1 0.10983-0.34702 0.85864-0.92494 0.50066 0.15511
   3   1  26 -109.69  120.96   1 0.45741-0.22003 0.87798-0.81162 0.14116 0.54114
  -3   1  26 -159.38  212.36   1 0.24120-0.47859 0.89174-0.82554 0.38290 0.29903
  -3  -1  26  102.98   93.77   1 0.10436-0.34155 0.85675-0.92305 0.50504 0.17695
   3   1  27  337.31  169.02   1 0.43562-0.19825 0.88423-0.81788 0.16840 0.54015
  -3   1  27  820.86  198.57   1 0.23207-0.46947 0.89041-0.82421 0.39152 0.31664
  -3  -1  27  486.95  248.17   1 0.09832-0.33550 0.85462-0.92091 0.50986 0.19837
   3   1  28  265.05  174.22   1 0.41387-0.17650 0.88926-0.82290 0.19473 0.54006
  -3   1  28  953.97  348.00   1 0.22259-0.45999 0.88890-0.82269 0.40038 0.33401
  -3  -1  28 1004.21  326.21   1 0.09172-0.32890 0.85222-0.91852 0.51506 0.21939
  -3   1  29  -17.37  238.57   1 0.21278-0.45018 0.88717-0.82097 0.40943 0.35119
  -3   1  30 3035.16  449.94   1 0.20264-0.44004 0.88523-0.81902 0.41868 0.36817
  -3  -1  30 2533.45  491.26   1 0.07698-0.31417 0.84666-0.91295 0.52653 0.26039
  -3   1  31 1035.25  203.89   1 0.19218-0.42958 0.88305-0.81685 0.42810 0.38497
  -3  -1  31  973.59  286.94   1 0.06889-0.30608 0.84347-0.90976 0.53273 0.28042
  -3   1  32  -16.54  205.02   1 0.18140-0.41879 0.88063-0.81443 0.43768 0.40162
  -3  -1  32   64.45  125.58   1 0.06034-0.29753 0.84000-0.90629 0.53921 0.30017
  -3   1  33  623.51  283.57   1 0.17030-0.40770 0.87796-0.81175 0.44741 0.41812
  -3  -1  33  928.02  225.70   1 0.05134-0.28853 0.83623-0.90253 0.54595 0.31966
  -3   2   0   16.63   69.36   1 0.34273-0.58070 0.89820-0.76617 0.27524-0.27524
  -3  -2   0   47.17   98.50   1-0.41483 0.17785 0.46446-0.59681 0.78242-0.78242
  -3   2  -121737.78  362.37   1 0.30705-0.54501 0.89872-0.76669 0.31307-0.33931
  -3  -2  -124528.46  497.64   1-0.46671 0.22973 0.39831-0.53066 0.78963-0.81585
  -3   2   298344.17 1116.04   1 0.38506-0.62303 0.89427-0.76224 0.22803-0.17554
  -3   2  -2143331.9 1257.82   1 0.25530-0.49270 0.89352-0.76111 0.36937-0.42183
  -3  -2   2150318.9 1557.92   1-0.31587 0.07892 0.57546-0.70785 0.75436-0.70193
  -3  -2  -2143735.2 1498.55   1-0.51744 0.28041 0.32356-0.45589 0.79218-0.84470
  -3   2   3158047.6 1605.77   1 0.39985-0.63722 0.89189-0.75919 0.21128-0.13255
  -3   2  -3266510.0 2098.13   1 0.17450-0.41190 0.87899-0.74659 0.44375-0.52243
  -3  -2   3255889.9 2358.00   1-0.26987 0.03292 0.61937-0.75175 0.73725-0.65861
  -3  -2  -3242420.2 2184.78   1-0.56547 0.32852 0.24210-0.37431 0.78842-0.86715
  -3   2  -4188893.1 1513.03   1 0.04147-0.27865 0.83197-0.69938 0.55326-0.65818
  -3  -2   4182050.4 1876.41   1-0.22912-0.00803 0.65766-0.79026 0.71762-0.61271
  -3  -2  -4173106.5 1683.93   1-0.61058 0.37362 0.15806-0.29027 0.77601-0.88099
  -3   2  -5  251.29   47.48   1-0.20073-0.03641 0.68081-0.54821 0.70441-0.83554
  -3  -2   6157675.0 1723.53   1-0.15550-0.08164 0.71512-0.84771 0.68148-0.52412
  -3  -2  -6148131.1 1503.04   1-0.68286 0.44589-0.01836-0.11405 0.73031-0.88778
  -3  -2  -713073.95  379.10   1-0.70799 0.47130-0.10552-0.02685 0.69828-0.88156
  -3   2   8   46.30  184.02   1 0.41704-0.65441 0.88860-0.75589 0.19095 0.01898
   3   2   918855.02  492.27   1 0.74821-0.51155 0.24930-0.11678-0.61483 0.85127
  -3   2   912239.25  467.05   1 0.41550-0.65287 0.88892-0.75622 0.19279 0.04338
  -3  -2   919526.01  648.20   1-0.07384-0.16319 0.77072-0.90325 0.63287-0.39686
   3   2  10 2160.89  458.50   1 0.75547-0.51881 0.32105-0.18853-0.57112 0.83383
  -3   2  10 1572.48  381.34   1 0.41293-0.65030 0.88945-0.75674 0.19585 0.06657
  -3  -2  10 2522.91  491.89   1-0.05288-0.18415 0.78306-0.91559 0.61968-0.35745
   3   2  1145283.11 1017.23   1 0.75605-0.51918 0.38879-0.25630-0.52651 0.81532
  -3   2  1127173.85  730.16   1 0.40948-0.64685 0.89013-0.75743 0.19995 0.08871
  -3  -2  1147736.48  978.96   1-0.03478-0.20226 0.79322-0.92575 0.60792-0.31947
   3   2  12 2294.54  624.17   1 0.75358-0.51671 0.44839-0.31590-0.48067 0.79574
  -3   2  12 1589.08  200.82   1 0.40527-0.64264 0.89093-0.75822 0.20492 0.10998
  -3  -2  12 2454.33  256.29   1-0.01927-0.21777 0.80156-0.93409 0.59759-0.28291
   3   2  13 2640.95  570.21   1 0.74736-0.51048 0.50220-0.36971-0.43502 0.77634
  -3   2  13 1759.10  222.11   1 0.40038-0.63776 0.89180-0.75909 0.21065 0.13049
  -3  -2  13 2565.08  239.00   1-0.00611-0.23092 0.80837-0.94090 0.58863-0.24773
   3   2  14  974.56  204.04   1 0.73952-0.50281 0.55042-0.41773-0.38748 0.75674
  -3   2  14  283.71  166.47   1 0.39490-0.63227 0.89271-0.76001 0.21704 0.15035
  -3  -2  14  606.93  175.93   1 0.00491-0.24195 0.81389-0.94642 0.58098-0.21386
   3   2  15 8192.42  780.90   1 0.72743-0.49072 0.59399-0.46130-0.34353 0.73917
  -3   2  15 6073.09  381.10   1 0.38888-0.62626 0.89363-0.76093 0.22400 0.16963
  -3  -2  15 7966.04  442.99   1 0.01402-0.25106 0.81832-0.95085 0.57458-0.18124
   3  -2  15 7805.65  306.36   1 0.06711 0.17007 0.84275-0.97534 0.53409-0.14063
   3   2  16  117.95   99.86   1 0.71254-0.47564 0.63299-0.50043-0.30263 0.72341
  -3   2  16  272.90  255.81   1 0.38098-0.61895 0.89481-0.76278 0.23270 0.18721
   3  -2  16  157.14   40.62   1 0.09130 0.14588 0.85207-0.98466 0.51539-0.09570
   3   2  17 5632.25  619.32   1 0.69696-0.46005 0.66777-0.53521-0.26136 0.70844
  -3   2  17 3461.14  333.04   1 0.37407-0.61204 0.89565-0.76362 0.24054 0.20561
   3  -2  17 4756.44  339.31   1 0.10454 0.13264 0.85682-0.98940 0.50490-0.05898
  -3  -2  17 6236.20 1227.03   1 0.02572-0.26291 0.82489-0.95748 0.56470-0.11877
   3   2  18 8675.23  686.22   1 0.68019-0.44328 0.69874-0.56618-0.22155 0.69493
  -3   2  18 6602.59  507.78   1 0.36674-0.60471 0.89643-0.76440 0.24879 0.22361
   3  -2  18 8312.73  332.02   1 0.11097 0.12621 0.85903-0.99161 0.49975-0.02759
  -3  -2  18 9453.47  525.47   1 0.03006-0.26725 0.82688-0.95946 0.56157-0.08941
   3   2  19 3592.59  644.51   1 0.66251-0.42560 0.72629-0.59373-0.18321 0.68288
  -3   2  19 3054.73  337.41   1 0.35903-0.59699 0.89713-0.76510 0.25738 0.24126
   3  -2  19 2918.83  457.68   1 0.11278 0.12440 0.85964-0.99223 0.49829 0.00009
  -3  -2  19 3500.96  398.46   1 0.03310-0.27029 0.82825-0.96084 0.55937-0.06098
   3   2  20 2392.71  466.16   1 0.64476-0.40806 0.74975-0.61743-0.14881 0.67249
  -3   2  20 2414.82  372.47   1 0.35094-0.58891 0.89773-0.76570 0.26629 0.25860
  -3  -2  20 2667.77  667.74   1 0.03496-0.27214 0.82908-0.96167 0.55802-0.03340
   3   2  21 8586.10  705.38   1 0.62586-0.38916 0.77165-0.63934-0.11330 0.66317
  -3  -2  21 8654.70  477.07   1 0.03572-0.27290 0.82942-0.96201 0.55746-0.00662
   3   2  2248995.71 1170.60   1 0.60654-0.36984 0.79110-0.65879-0.07909 0.65514
  -3   2  2254562.85 1178.70   1 0.33376-0.57173 0.89856-0.76653 0.28491 0.29247
  -3  -2  2269103.08 1298.88   1 0.03548-0.27267 0.82932-0.96191 0.55764 0.01943
   3   2  23  129.84  137.76   1 0.58717-0.34976 0.80820-0.67543-0.04503 0.64919
  -3  -2  23  110.92  208.14   1 0.03432-0.27151 0.82880-0.96139 0.55848 0.04482
   3   2  24  486.39  191.65   1 0.56708-0.32967 0.82355-0.69078-0.01310 0.64352
  -3   2  24  647.30  200.53   1 0.31532-0.55329 0.89882-0.76679 0.30445 0.32542
  -3  -2  24  815.45  263.00   1 0.03230-0.26949 0.82789-0.96048 0.55995 0.06959
   3   2  25 1083.40  255.33   1 0.54678-0.30937 0.83708-0.70431 0.01776 0.63892
  -3   2  25 1078.85  317.81   1 0.30565-0.54362 0.89869-0.76666 0.31451 0.34160
  -3  -2  25  765.35  280.42   1 0.02949-0.26668 0.82662-0.95920 0.56198 0.09378
   3   2  26 6336.81  410.13   1 0.52630-0.28889 0.84895-0.71618 0.04765 0.63530
  -3   2  2611763.15  815.40   1 0.29570-0.53366 0.89838-0.76635 0.32474 0.35762
  -3  -2  2613626.03 1932.26   1 0.02594-0.26313 0.82499-0.95758 0.56454 0.11745
   3   2  27   87.91  146.14   1 0.50566-0.26825 0.85931-0.72654 0.07664 0.63258
  -3   2  27  117.48  246.40   1 0.28546-0.52343 0.89788-0.76585 0.33513 0.37347
  -3  -2  27   24.22  113.88   1 0.02169-0.25888 0.82302-0.95561 0.56758 0.14064
   3   2  28  653.48  292.77   1 0.48597-0.24860 0.86775-0.73505 0.10401 0.63078
  -3   2  28 1173.01  383.25   1 0.27495-0.51292 0.89717-0.76514 0.34566 0.38919
  -3  -2  28  788.85  265.83   1 0.01679-0.25398 0.82072-0.95330 0.57108 0.16338
   3   2  29  388.75  228.22   1 0.46504-0.22767 0.87548-0.74277 0.13139 0.62964
  -3   2  29 1189.95  362.03   1 0.26818-0.50558 0.89484-0.76244 0.35681 0.40380
  -3  -2  29 1189.63  331.85   1 0.01300-0.25005 0.81783-0.95036 0.57530 0.18516
  -3   2  30  654.07  360.27   1 0.25716-0.49456 0.89372-0.76132 0.36757 0.41927
  -3  -2  30  262.32  187.63   1 0.00692-0.24397 0.81488-0.94741 0.57958 0.20710
  -3   2  31  377.42  255.85   1 0.24587-0.48326 0.89236-0.75996 0.37845 0.43463
  -3  -2  31  612.29  268.28   1 0.00028-0.23732 0.81159-0.94412 0.58421 0.22869
  -3   2  32  -48.97  221.16   1 0.23430-0.47170 0.89075-0.75835 0.38942 0.44988
  -3  -2  32   63.89  190.44   1-0.00689-0.23014 0.80797-0.94050 0.58917 0.24996
  -3   2  33 1269.99  387.33   1 0.22247-0.45987 0.88887-0.75647 0.40049 0.46504
  -3  -2  33 1616.59  397.67   1-0.01459-0.22245 0.80401-0.93654 0.59442 0.27092
  -3   3   0  -14.95   73.29   1 0.51489-0.75230 0.85487-0.65572 0.06381-0.06381
  -3  -3   0  149.52  163.44   1-0.49741 0.26038 0.35319-0.55169 0.79235-0.79235
  -3   3   1  104.86  119.08   1 0.51844-0.75585 0.85308-0.65393 0.05882-0.03255
  -3  -3   1  -14.94  118.87   1-0.45857 0.22159 0.40917-0.60769 0.78884-0.76262
  -3  -3  -1  -78.84  114.02   1-0.53668 0.29965 0.29371-0.49221 0.79100-0.81726
  -3   3  -210596.69  250.05   1 0.49619-0.73356 0.86350-0.66444 0.09030-0.14279
  -3   3   210529.23  311.70   1 0.51967-0.75708 0.85245-0.65329 0.05708-0.00454
  -3  -3   219958.08  500.23   1-0.41899 0.18201 0.45942-0.65794 0.78318-0.73073
  -3  -3  -219303.06  472.58   1-0.57306 0.33610 0.22878-0.42710 0.78692-0.83941
  -3   3   3 5921.18  240.09   1 0.51917-0.75658 0.85271-0.65355 0.05778 0.02101
  -3   3  -3 6230.39  179.16   1 0.47695-0.71432 0.87124-0.67219 0.11593-0.19466
  -3  -3   311631.90  400.13   1-0.38032 0.14334 0.50479-0.70331 0.77494-0.69627
  -3  -3  -311426.69  364.99   1-0.60846 0.37150 0.16229-0.36060 0.77680-0.85553
  -3   3   4  -52.86  142.10   1 0.51733-0.75474 0.85364-0.65449 0.06038 0.04468
  -3   3  -4  -17.88   35.00   1 0.44452-0.68190 0.88183-0.68277 0.15737-0.26234
  -3  -3  -4  396.77  165.85   1-0.63973 0.40276 0.09145-0.29008 0.76313-0.86812
  -3  -3   566428.39 1191.62   1-0.30947 0.07252 0.58179-0.78037 0.75215-0.62108
  -3  -3  -560688.32 1067.61   1-0.66822 0.43126 0.02189-0.22052 0.74363-0.87485
  -3   3   6 1461.04  185.55   1 0.51063-0.74804 0.85696-0.65780 0.06975 0.08784
  -3   3  -6 3436.47  181.78   1 0.22954-0.46694 0.89002-0.69142 0.39390-0.55127
  -3  -3   6 4947.19  333.11   1-0.27661 0.03966 0.61316-0.81175 0.73993-0.58265
  -3  -3  -6 4103.89  297.24   1-0.69258 0.45562-0.04745-0.15117 0.71976-0.87724
  -3   3   7 3301.24  282.01   1 0.50611-0.74352 0.85910-0.65995 0.07602 0.10785
  -3  -3   7 4874.64  314.21   1-0.24621 0.00927 0.64050-0.83908 0.72741-0.54391
  -3  -3  -7 4410.52  277.95   1-0.71110 0.47441-0.11715-0.08141 0.69325-0.87653
  -3   3   8 3167.75  288.95   1 0.50096-0.73837 0.86146-0.66231 0.08309 0.12704
  -3  -3   8 5472.16  305.67   1-0.22071-0.01643 0.66465-0.86354 0.71380-0.50399
  -3   3   914855.40  510.81   1 0.49527-0.73268 0.86397-0.66481 0.09084 0.14556
  -3  -3   932194.56  801.49   1-0.19542-0.04173 0.68501-0.88390 0.70183-0.46579
   3   3  1083955.26 1472.69   1 0.75336-0.51670 0.29421-0.09543-0.58811 0.85082
  -3  -3  1088168.35 1530.96   1-0.17263-0.06451 0.70249-0.90139 0.69043-0.42816
   3   3  1123833.85  762.72   1 0.75693-0.52027 0.35076-0.15197-0.55138 0.84037
  -3   3  1112646.14  680.89   1 0.48275-0.72013 0.86903-0.66997 0.10828 0.18038
  -3  -3  1124413.16  702.33   1-0.15226-0.08488 0.71745-0.91635 0.67975-0.39126
   3   3  1290531.67 1721.27   1 0.75581-0.51893 0.40504-0.20632-0.51446 0.82953
  -3  -3  1295499.92 1715.58   1-0.13420-0.10294 0.73020-0.92910 0.66991-0.35519
   3   3  1314597.26 1352.22   1 0.75313-0.51625 0.45387-0.25514-0.47621 0.81754
  -3   3  13 6852.41  541.86   1 0.46843-0.70580 0.87431-0.67526 0.12702 0.21413
  -3  -3  1313839.53  530.40   1-0.11831-0.11884 0.74102-0.93992 0.66096-0.32002
   3   3  14 3258.56  465.94   1 0.74784-0.51097 0.49899-0.30026-0.43786 0.80544
  -3   3  14 1508.34  253.65   1 0.46075-0.69813 0.87690-0.67784 0.13689 0.23050
  -3  -3  14 3146.24  294.36   1-0.10578-0.13126 0.75071-0.94950 0.65210-0.28498
   3   3  15 5742.45  431.93   1 0.74179-0.50509 0.54048-0.34145-0.39700 0.79264
  -3   3  15 3055.27  300.42   1 0.45276-0.69013 0.87942-0.68036 0.14704 0.24659
  -3  -3  15 5969.90  392.91   1-0.09384-0.14319 0.75836-0.95715 0.64504-0.25169
   3   3  1622448.25 1105.92   1 0.73204-0.49533 0.57883-0.37980-0.35925 0.78127
  -3   3  1613243.56  679.40   1 0.44447-0.68185 0.88184-0.68279 0.15744 0.26244
  -3  -3  1624025.36  987.57   1-0.08366-0.15338 0.76472-0.96351 0.63889-0.21933
   3   3  17 2098.49  278.05   1 0.72064-0.48394 0.61394-0.41491-0.32208 0.77048
  -3   3  17 1163.11  289.67   1 0.43590-0.67327 0.88416-0.68510 0.16805 0.27807
  -3  -3  17 2316.95  505.83   1-0.07510-0.16193 0.76996-0.96875 0.63365-0.18786
   3   3  18 4776.95  386.55   1 0.70705-0.47015 0.64607-0.44722-0.28750 0.76088
  -3   3  18 2664.58  340.57   1 0.42706-0.66443 0.88635-0.68729 0.17886 0.29350
  -3  -3  18 4451.42  345.62   1-0.06804-0.16899 0.77420-0.97299 0.62927-0.15726
   3   3  1918313.33  775.24   1 0.69310-0.45619 0.67541-0.47657-0.25183 0.75150
  -3   3  1910947.40  579.21   1 0.41796-0.65533 0.88840-0.68935 0.18985 0.30876
  -3  -3  1919920.22  683.99   1-0.06238-0.17465 0.77755-0.97634 0.62571-0.12748
   3   3  20  534.53  137.25   1 0.67816-0.44125 0.70215-0.50330-0.21697 0.74295
  -3  -3  20  688.46  227.68   1-0.05800-0.17903 0.78011-0.97890 0.62294-0.09848
   3   3  21 1251.21  335.35   1 0.66239-0.42548 0.72647-0.52762-0.18296 0.73523
  -3   3  21  600.24  318.48   1 0.39900-0.63637 0.89203-0.69298 0.21227 0.33881
  -3  -3  21 1456.97  386.22   1-0.05481-0.18222 0.78195-0.98074 0.62091-0.07023
   3   3  22 5704.82  968.45   1 0.64659-0.40989 0.74745-0.54898-0.15237 0.72842
  -3   3  22 4278.45  402.13   1 0.38915-0.62653 0.89359-0.69454 0.22369 0.35364
  -3  -3  22 7112.85 1426.98   1-0.05273-0.18430 0.78315-0.98194 0.61958-0.04268
   3   3  23  168.52  150.71   1 0.62956-0.39286 0.76761-0.56913-0.12008 0.72231
  -3   3  23  427.72  294.09   1 0.37773-0.61569 0.89522-0.69718 0.23640 0.36722
  -3  -3  23  394.76  175.28   1-0.05168-0.18535 0.78375-0.98254 0.61891-0.01578
   3   3  24 2445.78  304.70   1 0.61201-0.37531 0.78586-0.58738-0.08859 0.71701
  -3   3  24 3524.52  464.04   1 0.36744-0.60541 0.89636-0.69832 0.24801 0.38186
  -3  -3  24 3414.54  521.97   1-0.05159-0.18544 0.78380-0.98259 0.61885 0.01049
   3   3  25  220.10  160.11   1 0.59402-0.35732 0.80236-0.60388-0.05788 0.71249
  -3   3  25 -117.77  220.62   1 0.35692-0.59489 0.89730-0.69925 0.25971 0.39640
  -3  -3  25  349.20  192.22   1-0.05239-0.18464 0.78334-0.98213 0.61937 0.03620
   3   3  26  987.31  230.66   1 0.57572-0.33831 0.81721-0.61805-0.02665 0.70961
  -3   3  26 1293.16  320.05   1 0.34617-0.58414 0.89802-0.69997 0.27150 0.41086
  -3  -3  26 1616.90  391.92   1-0.05403-0.18300 0.78240-0.98119 0.62042 0.06137
   3   3  27 -165.11  165.19   1 0.55681-0.31940 0.83063-0.63147 0.00267 0.70655
  -3   3  27 -134.28  209.90   1 0.33519-0.57316 0.89851-0.70047 0.28338 0.42522
  -3  -3  27   13.89  151.41   1-0.05647-0.18057 0.78100-0.97979 0.62197 0.08604
   3   3  28 1316.05  312.80   1 0.53758-0.30017 0.84262-0.64346 0.03133 0.70415
  -3   3  28 1916.25  388.66   1 0.32398-0.56195 0.89878-0.70073 0.29533 0.43952
  -3  -3  28 1366.92  312.40   1-0.05964-0.17739 0.77915-0.97794 0.62398 0.11025
   3   3  29  -86.19  145.31   1 0.51805-0.28064 0.85328-0.65412 0.05937 0.70239
  -3   3  29  115.82  216.03   1 0.31254-0.55050 0.89880-0.70075 0.30736 0.45373
  -3  -3  29  252.21  188.05   1-0.06352-0.17351 0.77687-0.97566 0.62643 0.13402
   3   3  30 2068.82  304.48   1 0.49823-0.26082 0.86268-0.66352 0.08681 0.70121
  -3   3  30 4751.08  608.61   1 0.30086-0.53883 0.89857-0.70052 0.31945 0.46789
  -3  -3  30 4624.44  460.10   1-0.06807-0.16896 0.77418-0.97297 0.62928 0.15739
   3   3  31  470.98  244.90   1 0.47922-0.24185 0.87039-0.67133 0.11294 0.70057
  -3   3  31  491.79  358.46   1 0.28895-0.52692 0.89807-0.70003 0.33160 0.48198
  -3  -3  31  456.59  154.49   1-0.07326-0.16377 0.77107-0.96986 0.63251 0.18039
  -3   3  32  247.36  245.32   1 0.27680-0.51477 0.89731-0.69926 0.34381 0.49601
  -3  -3  32  194.27  197.82   1-0.07906-0.15797 0.76755-0.96634 0.63609 0.20304
  -3   3  33  257.66  257.89   1 0.26857-0.50597 0.89488-0.69627 0.35643 0.50910
  -3  -3  33  108.02  181.88   1-0.08545-0.15158 0.76361-0.96240 0.63998 0.22536
  -3   4   0  231.99  139.20   1 0.61216-0.84886 0.78571-0.52108-0.08886 0.08886
  -3  -4   0  118.90  115.14   1-0.55708 0.32005 0.26043-0.52510 0.78856-0.78856
  -3   4   1 2639.25  357.96   1 0.60719-0.84388 0.79049-0.52586-0.08021 0.10639
  -3   4  -1 2355.29  208.02   1 0.61654-0.85324 0.78137-0.51673-0.09657 0.07038
  -3  -4   1 3362.65  259.09   1-0.52625 0.28921 0.31008-0.57475 0.79177-0.76551
  -3  -4  -1 2530.30  235.83   1-0.58516 0.34820 0.20688-0.47130 0.78407-0.81032
  -3   4  -2 4693.15  771.81   1 0.62017-0.85687 0.77767-0.51303-0.10302 0.05066
  -3   4   2 5478.18  278.13   1 0.60171-0.83841 0.79556-0.53092-0.07083 0.12320
  -3  -4  -2 6237.85  327.73   1-0.61343 0.37647 0.15231-0.41673 0.77491-0.82740
  -3   4  -3101478.7 1421.46   1 0.62281-0.85951 0.77490-0.51027-0.10778 0.02923
  -3  -4   3129259.9 1968.24   1-0.46491 0.22793 0.40073-0.66543 0.78947-0.71080
  -3  -4  -3124536.3 1896.63   1-0.63976 0.40281 0.09618-0.36060 0.76252-0.84125
  -3   4  -459725.76  902.34   1 0.62410-0.86080 0.77354-0.50890-0.11011 0.00537
  -3   4   456741.05 1064.78   1 0.58953-0.82623 0.80616-0.54153-0.05044 0.15518
  -3  -4   477715.11 1357.16   1-0.43407 0.19709 0.44075-0.70544 0.78569-0.68080
  -3  -4  -477040.07 1328.40   1-0.66243 0.42546 0.03688-0.30172 0.74821-0.85319
  -3   4  -510598.23  285.23   1 0.62338-0.86008 0.77430-0.50966-0.10881-0.02210
  -3   4   510699.79  538.27   1 0.58300-0.82041 0.81156-0.54602-0.03829 0.16963
  -3  -4   515981.16  521.58   1-0.40406 0.16708 0.47735-0.74204 0.78030-0.64919
  -3  -4  -515662.35  531.76   1-0.68366 0.44670-0.02069-0.24414 0.72949-0.86072
  -3   4  -636434.07  556.86   1 0.61939-0.85608 0.77847-0.51384-0.10163-0.05547
  -3   4   630478.27  716.62   1 0.57610-0.81351 0.81692-0.55138-0.02725 0.18486
  -3  -4   646711.84  960.01   1-0.37518 0.13820 0.51056-0.77526 0.77366-0.61633
  -3  -4  -644185.68  915.96   1-0.70055 0.46385-0.07927-0.18548 0.70918-0.86627
  -3   4  -7    2.77   15.16   1 0.60922-0.84592 0.78856-0.52392-0.08373-0.09955
  -3   4   7  -54.50  134.65   1 0.56891-0.80632 0.82224-0.55670-0.01594 0.19982
  -3  -4   7  -52.21  120.88   1-0.34944 0.11250 0.54092-0.80569 0.76504-0.58154
  -3   4   8 1370.74  195.38   1 0.56144-0.79885 0.82750-0.56195-0.00439 0.21454
  -3  -4   8 2297.43  216.94   1-0.32361 0.08667 0.56768-0.83246 0.75696-0.54726
  -3   4   9 8705.26  410.18   1 0.55373-0.79114 0.83266-0.56712 0.00734 0.22905
  -3  -4   912886.67  484.86   1-0.29950 0.06255 0.59152-0.85630 0.74859-0.51267
   3   4  10  781.67  150.45   1 0.75247-0.51581 0.28502-0.01998-0.59375 0.85646
  -3   4  10  552.36  149.80   1 0.54577-0.78318 0.83771-0.57217 0.01927 0.24340
  -3  -4  10  640.38  175.26   1-0.27717 0.04022 0.61265-0.87742 0.74015-0.47802
   3   4  11 1164.47  241.46   1 0.75622-0.51956 0.33397-0.06892-0.56265 0.85164
  -3   4  11  557.95  173.60   1 0.53758-0.77499 0.84262-0.57708 0.03134 0.25759
   3   4  1265576.82 1039.47   1 0.75606-0.51919 0.38184-0.11687-0.53155 0.84662
  -3   4  1236680.51  783.44   1 0.52916-0.76657 0.84739-0.58185 0.04354 0.27166
  -3  -4  1267148.82 1152.20   1-0.24082 0.00366 0.64774-0.91293 0.72279-0.40807
   3   4  1319523.47  688.51   1 0.75505-0.51817 0.42564-0.16067-0.49872 0.84004
  -3   4  1311656.08  631.30   1 0.52053-0.75794 0.85201-0.58647 0.05586 0.28561
  -3  -4  1318172.08  580.69   1-0.22391-0.01324 0.66200-0.92720 0.71526-0.37432
   3   4  14  708.48  158.03   1 0.75190-0.51502 0.46687-0.20190-0.46547 0.83305
  -3   4  14  442.17  157.65   1 0.51169-0.74909 0.85645-0.59091 0.06829 0.29945
  -3  -4  14  524.30  156.14   1-0.20874-0.02841 0.67441-0.93961 0.70822-0.34105
   3   4  1510428.22 1501.30   1 0.74683-0.50996 0.50555-0.24058-0.43203 0.82586
  -3  -4  1511311.00  643.78   1-0.19524-0.04191 0.68515-0.95034 0.70174-0.30834
   3   4  1632116.24 2192.97   1 0.74150-0.50480 0.54179-0.27642-0.39576 0.81777
  -3   4  1616012.05  781.21   1 0.49338-0.73079 0.86478-0.59924 0.09340 0.32688
   3   4  17 8242.95  543.38   1 0.73293-0.49623 0.57571-0.31034-0.36243 0.81082
  -3   4  17 4189.69  430.02   1 0.48431-0.72169 0.86841-0.60301 0.10621 0.33990
  -3  -4  17 8660.13  690.38   1-0.17294-0.06420 0.70226-0.96745 0.69059-0.24474
   3   4  18  364.82  103.70   1 0.72300-0.48630 0.60728-0.34191-0.32934 0.80411
  -3   4  18 -139.92  197.22   1 0.47467-0.71204 0.87209-0.60668 0.11892 0.35344
  -3  -4  18  108.82   84.04   1-0.16399-0.07316 0.70892-0.97411 0.68595-0.21388
   3   4  1926555.60 1019.77   1 0.71109-0.47418 0.63655-0.37142-0.29856 0.79823
  -3   4  1915123.99  693.15   1 0.46482-0.70219 0.87555-0.61014 0.13168 0.36692
  -3  -4  1926307.85  772.13   1-0.15640-0.08075 0.71447-0.97966 0.68195-0.18365
   3   4  2012721.06 1303.36   1 0.69890-0.46199 0.66381-0.39868-0.26624 0.79221
  -3  -4  2012326.21  846.85   1-0.15008-0.08706 0.71902-0.98421 0.67858-0.15405
   3   4  21  331.09  224.88   1 0.68577-0.44886 0.68904-0.42391-0.23437 0.78664
  -3   4  21  -71.83  232.16   1 0.44453-0.68190 0.88182-0.61642 0.15736 0.39372
  -3  -4  21  -44.94  133.13   1-0.14498-0.09217 0.72266-0.98785 0.67582-0.12507
   3   4  2224208.01 1080.83   1 0.67181-0.43490 0.71236-0.44723-0.20298 0.78155
  -3   4  2215455.19  713.97   1 0.43409-0.67146 0.88462-0.61922 0.17028 0.40705
  -3  -4  2225422.66  784.74   1-0.14100-0.09614 0.72546-0.99066 0.67366-0.09667
   3   4  2310293.17  841.28   1 0.65779-0.42109 0.73265-0.46802-0.17470 0.77694
  -3   4  23 6377.00  559.88   1 0.42345-0.66082 0.88719-0.62178 0.18323 0.42034
  -3  -4  2310682.87  548.72   1-0.13809-0.09905 0.72750-0.99269 0.67206-0.06885
   3   4  24 1681.04  314.96   1 0.64248-0.40578 0.75256-0.48793-0.14440 0.77282
  -3   4  24 1064.14  321.28   1 0.41261-0.64998 0.88951-0.62410 0.19623 0.43359
  -3  -4  24 1486.36  337.05   1-0.13619-0.10095 0.72882-0.99402 0.67101-0.04158
   3   4  25  967.26  230.23   1 0.62658-0.38988 0.77087-0.50624-0.11462 0.76922
  -3   4  25 1100.41  363.64   1 0.40157-0.63895 0.89159-0.62618 0.20926 0.44680
  -3  -4  25 1616.51  356.05   1-0.13524-0.10190 0.72948-0.99468 0.67049-0.01482
   3   4  26  120.39  125.49   1 0.61015-0.37345 0.78767-0.52303-0.08535 0.76613
  -3   4  26  309.38  289.29   1 0.39033-0.62770 0.89342-0.62801 0.22233 0.45997
  -3  -4  26  -55.88  100.20   1-0.13519-0.10196 0.72952-0.99472 0.67045 0.01142
   3   4  27   72.95  163.74   1 0.59323-0.35653 0.80303-0.53840-0.05657 0.76354
  -3   4  27  407.46  228.29   1 0.37753-0.61549 0.89525-0.63119 0.23663 0.47197
  -3  -4  27  142.59   83.78   1-0.13598-0.10117 0.72897-0.99417 0.67089 0.03721
   3   4  28 1387.03  310.92   1 0.57586-0.33845 0.81709-0.55155-0.02688 0.76238
  -3   4  28 1716.89  404.20   1 0.36590-0.60386 0.89651-0.63245 0.24973 0.48511
  -3  -4  28 2218.20  440.45   1-0.13757-0.09957 0.72786-0.99306 0.67177 0.06256
   3   4  29 -164.91  159.00   1 0.55792-0.32051 0.82989-0.56435 0.00098 0.76077
  -3   4  29   70.91  223.20   1 0.35406-0.59202 0.89751-0.63345 0.26287 0.49823
  -3  -4  29  147.94   90.79   1-0.13993-0.09721 0.72621-0.99141 0.67307 0.08749
   3   4  30 1419.09  307.25   1 0.53958-0.30217 0.84145-0.57591 0.02841 0.75961
  -3   4  30 2640.70  527.53   1 0.34201-0.57997 0.89824-0.63417 0.27603 0.51131
  -3  -4  30 2029.82  308.00   1-0.14302-0.09412 0.72404-0.98923 0.67476 0.11202
   3   4  31  363.67  254.67   1 0.52085-0.28344 0.85184-0.58630 0.05541 0.75888
  -3   4  31  181.84  262.69   1 0.32974-0.56770 0.89867-0.63461 0.28921 0.52437
  -3  -4  31   92.14  123.01   1-0.14681-0.09034 0.72135-0.98655 0.67682 0.13619
  -3   4  32 1856.06  398.50   1 0.31725-0.55522 0.89882-0.63476 0.30243 0.53740
  -3  -4  32 1911.47  419.32   1-0.15127-0.08588 0.71817-0.98337 0.67922 0.16002
  -3   5   0  -47.41   91.68   1 0.66358-0.90049 0.72474-0.39333-0.18545 0.18545
  -3  -5   0  103.49  125.60   1-0.59960 0.36264 0.17965-0.51018 0.77986-0.77986
  -3   5   1 1360.44  158.32   1 0.65647-0.89317 0.73447-0.40367-0.17202 0.19821
  -3   5  -1 1124.68  386.66   1 0.67028-0.90719 0.71473-0.38332-0.19968 0.17338
  -3  -5   1 2498.83  256.96   1-0.57576 0.33880 0.22396-0.55448 0.78634-0.76009
  -3  -5  -1 1678.85  194.32   1-0.62244 0.38548 0.13376-0.46428 0.77115-0.79739
  -3   5  -287269.91 1401.16   1 0.67679-0.91369 0.70440-0.37300-0.21392 0.16132
  -3   5   283684.36 1413.31   1 0.64939-0.88609 0.74388-0.41309-0.15786 0.21023
  -3  -5   292672.74 1633.69   1-0.55310 0.31607 0.26706-0.59789 0.78914-0.73662
  -3  -5  -292727.15 1623.04   1-0.64264 0.40567 0.08477-0.41582 0.76146-0.81395
  -3   5  -3  848.75  191.47   1 0.68309-0.92000 0.69376-0.36235-0.22817 0.14928
  -3   5   3 1142.97  243.28   1 0.64212-0.87882 0.75300-0.42221-0.14371 0.22227
  -3  -5   3 1873.35  253.75   1-0.52811 0.29108 0.30718-0.63801 0.79166-0.71288
  -3  -5  -3 2396.22  273.46   1-0.66253 0.42557 0.03661-0.36766 0.74813-0.82686
  -3   5  -425092.79  528.51   1 0.68920-0.92611 0.68279-0.35138-0.24245 0.13726
  -3   5   422746.60  619.52   1 0.63467-0.87137 0.76183-0.43103-0.12958 0.23432
  -3  -5   425991.78  709.01   1-0.50304 0.26601 0.34500-0.67583 0.79240-0.68737
  -3  -5  -426415.97  729.25   1-0.68065 0.44369-0.01205-0.31899 0.73250-0.83748
  -3   5  -5 6095.43  548.97   1 0.69510-0.93201 0.67149-0.34008-0.25675 0.12526
  -3   5   5 5887.87  357.55   1 0.62704-0.86374 0.77037-0.43957-0.11547 0.24639
  -3  -5   5 6381.72  366.11   1-0.47818 0.24115 0.38039-0.71122 0.79160-0.66030
  -3  -5  -5 6576.99  355.54   1-0.69682 0.45986-0.06083-0.27020 0.71465-0.84588
  -3   5  -6 1678.01  313.64   1 0.70080-0.93770 0.65984-0.32844-0.27107 0.11328
  -3   5   6 1941.07  237.24   1 0.61924-0.85594 0.77862-0.44783-0.10136 0.25847
  -3  -5   6 1876.10  213.35   1-0.45537 0.21839 0.41338-0.74425 0.78850-0.63117
  -3  -5  -6 2469.21  263.60   1-0.70934 0.47265-0.11051-0.22043 0.69614-0.85323
  -3   5  -717953.41  397.95   1 0.70627-0.94318 0.64784-0.31644-0.28541 0.10132
  -3   5   715142.06  532.26   1 0.61125-0.84795 0.78660-0.45580-0.08727 0.27056
  -3  -5   718862.98  627.60   1-0.43174 0.19476 0.44368-0.77455 0.78533-0.60177
  -3   5  -8 2904.11  373.18   1 0.71153-0.94844 0.63548-0.30407-0.29979 0.08940
  -3   5   8 2771.15  255.68   1 0.60309-0.83979 0.79430-0.46350-0.07319 0.28266
  -3  -5   8 3583.51  319.69   1-0.40899 0.17201 0.47148-0.80235 0.78129-0.57152
  -3   5  -9 5978.93  240.94   1 0.71656-0.95347 0.62274-0.29133-0.31419 0.07750
  -3   5   9 5151.81  750.14   1 0.59476-0.83146 0.80172-0.47092-0.05912 0.29477
  -3  -5   9 6312.71  375.28   1-0.38730 0.15032 0.49686-0.82773 0.77661-0.54061
   3   5  10 4204.23  957.31   1 0.75264-0.51598 0.28672 0.04459-0.59272 0.85543
  -3   5  10 2726.96  257.45   1 0.58625-0.82295 0.80887-0.47807-0.04506 0.30690
  -3  -5  10 4335.03  323.74   1-0.36678 0.12979 0.51989-0.85076 0.77147-0.50925
   3   5  11 2516.21  476.44   1 0.75598-0.51932 0.32953 0.00177-0.56558 0.85457
  -3   5  11 2140.86  269.77   1 0.57767-0.81508 0.81572-0.48379-0.02976 0.31870
  -3  -5  11 3037.05  311.45   1-0.34951 0.11256 0.54085-0.87182 0.76506-0.47671
   3   5  12 1032.58  204.27   1 0.75736-0.52070 0.37069-0.03938-0.53756 0.85282
  -3   5  12  786.88  203.71   1 0.56879-0.80620 0.82233-0.49040-0.01576 0.33097
  -3  -5  12 1692.22  312.35   1-0.33161 0.09466 0.55953-0.89050 0.75956-0.44500
   3   5  1328987.71 1473.08   1 0.75564-0.51876 0.41117-0.07996-0.50984 0.85116
  -3   5  1318332.58  830.53   1 0.55972-0.79713 0.82867-0.49675-0.00176 0.34324
  -3  -5  1328260.95 1121.93   1-0.31507 0.07812 0.57626-0.90723 0.75409-0.41331
   3   5  14 3460.80  575.05   1 0.75357-0.51669 0.44860-0.11739-0.48050 0.84808
  -3   5  14 2641.84  336.96   1 0.55048-0.78789 0.83475-0.50283 0.01223 0.35550
  -3  -5  14 2857.76  293.44   1-0.29989 0.06294 0.59115-0.92212 0.74873-0.38174
   3   5  15  805.25  130.46   1 0.74990-0.51302 0.48417-0.15296-0.45079 0.84463
  -3   5  15  169.87  184.60   1 0.54106-0.77847 0.84057-0.50864 0.02623 0.36777
  -3  -5  15  639.11  154.13   1-0.28606 0.04911 0.60434-0.93531 0.74359-0.35039
   3   5  16  989.30  169.63   1 0.74636-0.50965 0.51792-0.18621-0.41796 0.83998
  -3   5  16  482.17  210.51   1 0.53146-0.76887 0.84612-0.51419 0.04023 0.38004
  -3  -5  16  776.06  209.27   1-0.27358 0.03663 0.61596-0.94693 0.73873-0.31932
   3   5  1712210.97  684.70   1 0.73962-0.50292 0.54996-0.21825-0.38792 0.83632
  -3   5  17 6983.60  511.28   1 0.52168-0.75909 0.85141-0.51948 0.05423 0.39231
  -3  -5  1713807.98  586.60   1-0.26240 0.02546 0.62614-0.95711 0.73422-0.28859
   3   5  18  157.80  114.50   1 0.73164-0.49494 0.58018-0.24847-0.35786 0.83263
  -3   5  18  463.27  230.01   1 0.51172-0.74913 0.85643-0.52450 0.06823 0.40457
  -3  -5  18  -31.60  165.36   1-0.25250 0.01555 0.63498-0.96595 0.73009-0.25824
   3   5  19 1307.09  212.25   1 0.72253-0.48582 0.60864-0.27692-0.32787 0.82902
  -3   5  19  405.66  201.38   1 0.50159-0.73900 0.86118-0.52926 0.08224 0.41684
  -3  -5  19 1484.83  318.34   1-0.24382 0.00687 0.64259-0.97356 0.72637-0.22831
   3   5  20  980.55  207.75   1 0.71162-0.47472 0.63525-0.30385-0.30004 0.82602
  -3   5  20  316.90  280.93   1 0.49172-0.72910 0.86540-0.53364 0.09632 0.42852
  -3  -5  20  862.00  196.17   1-0.23964 0.00248 0.64875-0.98024 0.72228-0.19775
   3   5  21 2600.80  296.04   1 0.70054-0.46363 0.66039-0.32898-0.27041 0.82268
  -3   5  21 1600.29  341.11   1 0.48123-0.71860 0.86962-0.53786 0.11029 0.44079
  -3  -5  21 2248.27  501.95   1-0.23328-0.00387 0.65416-0.98565 0.71948-0.16872
   3   5  22  246.53  148.54   1 0.68859-0.45169 0.68392-0.35251-0.24100 0.81957
  -3   5  22   92.22  217.45   1 0.47055-0.70793 0.87357-0.54181 0.12427 0.45306
   3   5  23  241.84  130.40   1 0.67586-0.43895 0.70591-0.37450-0.21186 0.81673
  -3   5  23  503.72  324.44   1 0.45969-0.69706 0.87724-0.54549 0.13824 0.46533
  -3  -5  23 -109.99  143.40   1-0.22377-0.01338 0.66212-0.99361 0.71520-0.11199
   3   5  24 3566.79  618.03   1 0.66241-0.42550 0.72643-0.39503-0.18301 0.81418
  -3   5  24 2253.23  370.80   1 0.44864-0.68601 0.88064-0.54889 0.15222 0.47759
  -3  -5  24 3766.23  546.72   1-0.22053-0.01662 0.66480-0.99630 0.71372-0.08428
   3   5  25  459.16  272.98   1 0.64903-0.41233 0.74435-0.41355-0.15715 0.81175
  -3   5  25  245.56  223.29   1 0.43740-0.67477 0.88377-0.55201 0.16621 0.48985
  -3  -5  25  803.08  295.98   1-0.21823-0.01892 0.66669-0.99819 0.71266-0.05700
   3   5  26 1102.87  315.30   1 0.63436-0.39766 0.76219-0.43139-0.12900 0.80978
  -3   5  26  197.73  223.83   1 0.42596-0.66334 0.88661-0.55485 0.18019 0.50211
  -3  -5  26  947.92  299.65   1-0.21683-0.02032 0.66784-0.99933 0.71201-0.03012
   3   5  27  393.20  127.83   1 0.61913-0.38243 0.77874-0.44794-0.10116 0.80813
  -3   5  27  261.22  226.41   1 0.41433-0.65170 0.88916-0.55740 0.19418 0.51436
  -3  -5  27  223.77  148.93   1-0.21630-0.02085 0.66828-0.99977 0.71176-0.00365
   3   5  28 1683.86  326.39   1 0.60337-0.36667 0.79405-0.46325-0.07365 0.80681
  -3   5  28 1773.71  402.70   1 0.40250-0.63987 0.89143-0.55967 0.20818 0.52661
  -3  -5  28 2675.32  657.55   1-0.21659-0.02056 0.66804-0.99953 0.71190 0.02243
   3   5  29  690.29  326.76   1 0.58711-0.35041 0.80816-0.47737-0.04646 0.80580
  -3   5  29  611.38  326.98   1 0.39047-0.62784 0.89340-0.56164 0.22218 0.53885
  -3  -5  29  314.83  192.01   1-0.21767-0.01948 0.66715-0.99864 0.71240 0.04816
   3   5  30 1306.92  343.02   1 0.57025-0.33284 0.82127-0.48934-0.01804 0.80607
  -3   5  30 1897.05  462.50   1 0.37687-0.61483 0.89533-0.56525 0.23738 0.54996
  -3  -5  30 1867.53  408.45   1-0.21951-0.01763 0.66564-0.99713 0.71325 0.07353
   3   5  31  105.53  183.43   1 0.55291-0.31550 0.83319-0.50126 0.00857 0.80572
  -3   5  31 -244.19  269.01   1 0.36443-0.60240 0.89665-0.56658 0.25137 0.56221
  -3  -5  31  536.24  271.82   1-0.22209-0.01506 0.66351-0.99501 0.71443 0.09858
  -3   6   0  135.97   61.18   1 0.69035-0.92725 0.68065-0.28296-0.24519 0.24519
  -3  -6   0   -8.48  121.80   1-0.63375 0.39679 0.10952-0.50615 0.76573-0.76573
  -3   6  -1 2910.66  460.53   1 0.69680-0.93370 0.66811-0.27042-0.26095 0.23465
  -3   6   1 2672.33  208.06   1 0.68368-0.92059 0.69273-0.29504-0.22953 0.25583
  -3  -6   1 3720.83  347.16   1-0.61517 0.37821 0.14877-0.54541 0.77422-0.74798
  -3  -6  -1 3389.45  341.02   1-0.64998 0.41302 0.06754-0.46479 0.75693-0.78318
  -3   6  -258214.96 1058.81   1 0.70302-0.93993 0.65507-0.25738-0.27683 0.22423
  -3   6   256298.15 1154.81   1 0.67681-0.91372 0.70437-0.30668-0.21397 0.26656
  -3  -6   258700.42 1240.05   1-0.59589 0.35893 0.18678-0.58341 0.78104-0.72855
  -3  -6  -259848.34 1250.22   1-0.66651 0.42955 0.02636-0.42362 0.74502-0.79751
  -3   6  -3  179.63   92.93   1 0.70902-0.94592 0.64150-0.24382-0.29283 0.21394
  -3   6   3  157.97  145.60   1 0.66973-0.90664 0.71557-0.31789-0.19849 0.27739
  -3  -6   3  533.41  195.84   1-0.57611 0.33915 0.22333-0.61997 0.78626-0.70753
  -3  -6  -3  443.63  185.10   1-0.68181 0.44485-0.01535-0.38190 0.73136-0.81009
  -3   6  -4 1039.78  250.45   1 0.71477-0.95168 0.62738-0.22969-0.30899 0.20379
  -3   6   4  793.58  156.06   1 0.66245-0.89936 0.72638-0.32869-0.18309 0.28828
  -3  -6   4 1581.34  257.27   1-0.55813 0.32110 0.25867-0.65567 0.78840-0.68336
  -3  -6  -4 1152.59  238.19   1-0.69574 0.45877-0.05737-0.33988 0.71599-0.82097
  -3   6  -5 7053.99  340.66   1 0.72101-0.95771 0.61292-0.21487-0.32320 0.19132
  -3   6   5 7186.33  978.31   1 0.65481-0.89151 0.73672-0.33977-0.16867 0.29959
  -3  -6   5 7466.75  409.51   1-0.53791 0.30088 0.29176-0.68876 0.79089-0.65959
  -3  -6  -5 7322.11  407.43   1-0.70660 0.46990-0.10043-0.29669 0.70044-0.83135
  -3   6  -613400.76  438.02   1 0.72623-0.96293 0.59770-0.19964-0.33961 0.18135
  -3   6   612752.17  481.25   1 0.64714-0.88384 0.74675-0.34980-0.15345 0.31056
  -3  -6   614351.31  526.53   1-0.51780 0.28077 0.32302-0.72002 0.79217-0.63461
  -3   6  -7 5165.71  331.98   1 0.73117-0.96788 0.58179-0.18374-0.35622 0.17158
  -3   6   7 4561.89  478.25   1 0.63929-0.87599 0.75642-0.35947-0.13830 0.32158
  -3  -6   7 4818.45  342.34   1-0.49797 0.26094 0.35238-0.74938 0.79236-0.60854
  -3   6  -8 1561.40  318.12   1 0.73582-0.97253 0.56514-0.16709-0.37305 0.16204
  -3   6   8 1704.24  400.69   1 0.63124-0.86794 0.76573-0.36878-0.12319 0.33266
  -3  -6   8 1624.67  238.82   1-0.47860 0.24157 0.37981-0.77681 0.79162-0.58155
   3   6   9 2061.79  361.03   1 0.74919-0.51253 0.25668 0.14088-0.61058 0.84702
  -3   6  -9 1427.08  262.14   1 0.74016-0.97687 0.54766-0.14961-0.39013 0.15275
  -3   6   9 1726.07  311.42   1 0.62301-0.85971 0.77469-0.37774-0.10814 0.34379
  -3  -6   9 2014.26  277.92   1-0.46158 0.22460 0.40518-0.80222 0.78915-0.55315
   3   6  10  240.45  153.00   1 0.75348-0.51682 0.29557 0.10200-0.58727 0.84999
  -3   6  10  457.10  180.09   1 0.61460-0.85130 0.78332-0.38636-0.09313 0.35497
  -3  -6  10  572.46  176.60   1-0.44356 0.20658 0.42870-0.82575 0.78705-0.52483
   3   6  11  144.02  119.82   1 0.75619-0.51953 0.33338 0.06418-0.56304 0.85203
  -3   6  11  241.08  186.26   1 0.60600-0.84270 0.79161-0.39465-0.07816 0.36619
  -3  -6  11   58.05  132.42   1-0.42637 0.18939 0.45035-0.84740 0.78446-0.49602
   3   6  12   88.27   86.19   1 0.75736-0.52070 0.37002 0.02754-0.53803 0.85329
  -3   6  12  -67.48  162.80   1 0.59722-0.83392 0.79957-0.40262-0.06324 0.37744
  -3  -6  12  -61.77  138.77   1-0.41008 0.17310 0.47018-0.86723 0.78150-0.46684
   3   6  13  361.16  105.18   1 0.75578-0.51890 0.40639-0.00893-0.51346 0.85478
  -3   6  13   38.46  174.63   1 0.58826-0.82495 0.80722-0.41027-0.04834 0.38874
  -3  -6  13  540.56  222.70   1-0.39475 0.15777 0.48826-0.88530 0.77831-0.43742
   3   6  1424336.83  730.97   1 0.75418-0.51730 0.44034-0.04288-0.48714 0.85472
  -3   6  1416971.16  667.52   1 0.57917-0.81658 0.81456-0.41625-0.03214 0.39989
  -3  -6  1424545.52  731.95   1-0.38044 0.14346 0.50465-0.90169 0.77497-0.40786
   3   6  1510015.54 1119.86   1 0.75125-0.51437 0.47291-0.07546-0.46040 0.85423
  -3   6  15 7005.39  495.00   1 0.56981-0.80722 0.82159-0.42328-0.01735 0.41137
  -3  -6  1510212.55  511.64   1-0.36718 0.13020 0.51945-0.91649 0.77158-0.37825
   3   6  16  976.34  302.06   1 0.74706-0.51019 0.50409-0.10664-0.43333 0.85342
  -3   6  16  788.65  236.81   1 0.56026-0.79767 0.82830-0.42999-0.00258 0.42286
  -3  -6  16  896.64  298.66   1-0.35718 0.12023 0.53264-0.92980 0.76727-0.34785
   3   6  17 1615.94  277.55   1 0.74318-0.50647 0.53405-0.13600-0.40306 0.85145
  -3   6  17  896.17  310.80   1 0.55053-0.78794 0.83472-0.43641 0.01216 0.43438
  -3  -6  17 1376.98  292.62   1-0.34608 0.10913 0.54448-0.94164 0.76404-0.31841
   3   6  18 5514.24 1009.38   1 0.73650-0.49979 0.56257-0.16451-0.37560 0.85037
  -3   6  18 3208.20  385.51   1 0.54061-0.77802 0.84083-0.44252 0.02689 0.44592
  -3  -6  18 5224.95  423.33   1-0.33603 0.09908 0.55498-0.95215 0.76096-0.28912
   3   6  19 8208.10 1124.55   1 0.72878-0.49208 0.58968-0.19163-0.34804 0.84919
  -3   6  19 4211.03  451.91   1 0.53051-0.76792 0.84665-0.44834 0.04161 0.45747
  -3  -6  19 7407.20  472.65   1-0.32703 0.09008 0.56422-0.96138 0.75808-0.26003
   3   6  20  370.63  179.94   1 0.72010-0.48340 0.61542-0.21737-0.32045 0.84797
  -3   6  20   68.13  202.49   1 0.52022-0.75763 0.85217-0.45386 0.05630 0.46904
   3   6  21  221.75  164.82   1 0.70979-0.47289 0.63967-0.24198-0.29497 0.84724
  -3   6  21  442.63  305.18   1 0.50974-0.74715 0.85738-0.45907 0.07099 0.48062
  -3  -6  21  165.53  148.86   1-0.31209 0.07514 0.57921-0.97637 0.75306-0.20257
   3   6  22  705.73  226.01   1 0.69939-0.46249 0.66278-0.26510-0.26749 0.84606
  -3   6  22  390.17  243.84   1 0.49908-0.73649 0.86230-0.46399 0.08566 0.49222
  -3  -6  22  829.90  251.84   1-0.30610 0.06916 0.58510-0.98226 0.75096-0.17426
   3   6  23  129.05  135.46   1 0.68821-0.45131 0.68461-0.28693-0.24011 0.84497
  -3   6  23 -137.14  203.87   1 0.48873-0.72610 0.86664-0.46853 0.10034 0.50323
  -3  -6  23 -116.98  151.98   1-0.30107 0.06412 0.59000-0.98716 0.74916-0.14625
   3   6  24  112.02   91.76   1 0.67630-0.43940 0.70519-0.30750-0.21284 0.84401
  -3   6  24  -67.03  203.81   1 0.47769-0.71506 0.87097-0.47286 0.11496 0.51486
  -3  -6  24   61.97  160.49   1-0.29696 0.06001 0.59396-0.99113 0.74766-0.11854
   3   6  25  137.69  216.27   1 0.66371-0.42681 0.72455-0.32686-0.18573 0.84320
  -3   6  25  495.04  238.14   1 0.46646-0.70383 0.87500-0.47688 0.12957 0.52649
  -3  -6  25  -11.49  155.38   1-0.29375 0.05680 0.59705-0.99421 0.74648-0.09114
   3   6  26   75.88   87.65   1 0.65123-0.41453 0.74149-0.34454-0.16150 0.84229
  -3   6  26 -153.43  202.95   1 0.45503-0.69240 0.87872-0.48061 0.14417 0.53813
  -3  -6  26  196.24  183.02   1-0.29140 0.05445 0.59929-0.99645 0.74560-0.06405
   3   6  27  744.14  233.90   1 0.63745-0.40075 0.75859-0.36164-0.13481 0.84178
  -3   6  27  748.94  313.57   1 0.44340-0.68077 0.88214-0.48403 0.15877 0.54977
  -3  -6  27  884.43  247.79   1-0.28988 0.05293 0.60073-0.99790 0.74503-0.03727
   3   6  28  202.87  112.54   1 0.62311-0.38641 0.77459-0.37764-0.10831 0.84146
  -3   6  28  458.94  334.38   1 0.43157-0.66894 0.88526-0.48715 0.17337 0.56142
  -3  -6  28  -88.45  153.12   1-0.28917 0.05222 0.60141-0.99857 0.74476-0.01078
   3   6  29   19.08  183.06   1 0.60822-0.37152 0.78951-0.39256-0.08200 0.84134
  -3   6  29   81.72  252.72   1 0.41953-0.65690 0.88806-0.48995 0.18796 0.57307
  -3  -6  29  318.20  239.44   1-0.28923 0.05228 0.60134-0.99851 0.74479 0.01539
   3   6  30  417.33  205.39   1 0.59282-0.35612 0.80338-0.40643-0.05589 0.84141
  -3   6  30  347.50  264.44   1 0.40728-0.64466 0.89055-0.49244 0.20255 0.58473
  -3  -6  30  631.12  268.11   1-0.29005 0.05311 0.60057-0.99773 0.74510 0.04130
  -3   7   0  -27.32  103.39   1 0.70436-0.94127 0.65212-0.18815-0.28035 0.28035
  -3  -7   0  460.90  214.46   1-0.65930 0.42233 0.04478-0.50824 0.75054-0.75054
  -3   7  -117517.72  748.74   1 0.71007-0.94697 0.63901-0.17504-0.29572 0.26942
  -3   7   116999.69  721.34   1 0.69840-0.93531 0.66484-0.20087-0.26497 0.29127
  -3  -7   116861.91  796.01   1-0.64483 0.40787 0.07969-0.54315 0.76015-0.73390
  -3  -7  -117715.59  821.04   1-0.67300 0.43603 0.00916-0.47262 0.73958-0.76582
  -3   7  -2 4753.83  836.06   1 0.71631-0.95302 0.62550-0.16110-0.30924 0.25649
  -3   7   2 4830.60  342.11   1 0.69218-0.92909 0.67718-0.21321-0.24960 0.30220
  -3  -7   2 4793.25  382.14   1-0.63115 0.39420 0.11518-0.57792 0.76705-0.71456
  -3  -7  -2 4674.02  384.58   1-0.68582 0.44885-0.02699-0.43646 0.72726-0.77975
  -3   7  -3  190.14   53.16   1 0.72145-0.95815 0.61169-0.14729-0.32455 0.24542
  -3   7   3  191.42  162.33   1 0.68572-0.92262 0.68914-0.22517-0.23424 0.31314
  -3  -7   3  198.14  141.63   1-0.61548 0.37852 0.14814-0.61088 0.77409-0.69537
  -3  -7  -3  127.13  148.26   1-0.69607 0.45938-0.06440-0.39892 0.71507-0.79361
  -3   7  -4 2865.99  553.09   1 0.72629-0.96300 0.59750-0.13310-0.33982 0.23432
  -3   7   4 2937.51  304.71   1 0.67901-0.91592 0.70073-0.23676-0.21889 0.32408
  -3  -7   4 2746.77  286.67   1-0.59945 0.36249 0.17994-0.64268 0.77991-0.67494
  -3  -7  -4 2612.49  283.51   1-0.70679 0.47009-0.10114-0.36218 0.70014-0.80487
  -3   7  -5 4289.54  488.09   1 0.73084-0.96754 0.58293-0.11853-0.35504 0.22316
  -3   7   5 3911.47  739.16   1 0.67207-0.90898 0.71195-0.24798-0.20355 0.33504
  -3  -7   5 3971.74  362.68   1-0.58320 0.34625 0.21048-0.67322 0.78457-0.65336
  -3   7  -6 2101.80  449.51   1 0.73506-0.97177 0.56799-0.10360-0.37020 0.21194
  -3   7   6 2521.85  489.03   1 0.66490-0.90181 0.72282-0.25885-0.18822 0.34601
  -3  -7   6 2203.24  943.49   1-0.56688 0.32992 0.23965-0.70239 0.78816-0.63070
  -3   7  -7 3286.70  611.75   1 0.73897-0.97567 0.55270-0.08831-0.38526 0.20063
  -3   7   7 2993.05  287.20   1 0.65742-0.89411 0.73317-0.27005-0.17395 0.35723
  -3  -7   7 3643.71  337.16   1-0.55288 0.31585 0.26743-0.73060 0.78917-0.60535
  -3   7  -8 1647.23  305.32   1 0.74253-0.97924 0.53708-0.07269-0.40021 0.18920
  -3   7   8 1701.09  323.47   1 0.64982-0.88651 0.74333-0.28022-0.15871 0.36818
  -3  -7   8 1733.66  263.53   1-0.53676 0.29973 0.29359-0.75676 0.79100-0.58092
   3   7   9  965.70  166.63   1 0.75139-0.51473 0.27494 0.18888-0.59983 0.83628
  -3   7  -9  726.06  147.10   1 0.74575-0.98246 0.52117-0.05677-0.41500 0.17761
  -3   7   9  800.06  188.67   1 0.64200-0.87870 0.75315-0.29003-0.14349 0.37914
  -3  -7   9  783.45  214.12   1-0.52095 0.28392 0.31822-0.78139 0.79204-0.55570
   3   7  10 7201.58 1390.39   1 0.75464-0.51798 0.30937 0.15445-0.57861 0.84132
  -3   7  10 6875.75  421.89   1 0.63398-0.87068 0.76263-0.29951-0.12828 0.39012
  -3  -7  10 7608.54  439.88   1-0.50556 0.26852 0.34131-0.80448 0.79240-0.52981
   3   7  11 1790.29  301.27   1 0.75664-0.51998 0.34304 0.12078-0.55660 0.84559
  -3   7  11 1392.34  253.07   1 0.62575-0.86245 0.77177-0.30866-0.11310 0.40112
  -3  -7  11 2312.40  324.54   1-0.49068 0.25364 0.36285-0.82602 0.79219-0.50333
   3   7  1220084.42 1521.74   1 0.75604-0.51916 0.37681 0.08688-0.53517 0.85024
  -3   7  1214313.66  934.78   1 0.61731-0.85401 0.78059-0.31748-0.09793 0.41214
  -3  -7  1217332.86  638.66   1-0.47639 0.23936 0.38286-0.84603 0.79149-0.47637
   3   7  13 5344.10 1010.90   1 0.75571-0.51884 0.40863 0.05506-0.51176 0.85309
  -3   7  13 4834.20  654.93   1 0.60867-0.84537 0.78908-0.32597-0.08278 0.42317
  -3  -7  13 4816.18  406.74   1-0.46469 0.22771 0.40103-0.86425 0.78944-0.44856
   3   7  14  175.52   93.29   1 0.75424-0.51736 0.43946 0.02423-0.48784 0.85542
  -3   7  14  202.91   87.54   1 0.59983-0.83653 0.79725-0.33414-0.06765 0.43422
  -3  -7  14  367.13  277.47   1-0.45182 0.21484 0.41803-0.88125 0.78809-0.42099
   3   7  15 1618.87  320.37   1 0.75165-0.51477 0.46927-0.00557-0.46347 0.85730
  -3   7  15 1520.99  288.34   1 0.59079-0.82749 0.80510-0.34199-0.05253 0.44529
  -3  -7  15 1997.50  327.04   1-0.43973 0.20275 0.43360-0.89682 0.78652-0.39319
   3   7  16 3363.39  578.14   1 0.74799-0.51111 0.49801-0.03431-0.43873 0.85882
  -3   7  16 2066.54  303.83   1 0.58156-0.81897 0.81270-0.34800-0.03597 0.45625
  -3  -7  16 2840.97  336.97   1-0.42844 0.19146 0.44778-0.91100 0.78480-0.36525
   3   7  17  481.79  142.94   1 0.74484-0.50814 0.52587-0.06147-0.41067 0.85907
  -3   7  17  232.99  212.14   1 0.57208-0.80949 0.81992-0.35523-0.02091 0.46746
  -3  -7  17  290.47  140.51   1-0.41799 0.18101 0.46063-0.92385 0.78300-0.33723
   3   7  18 3659.87  762.79   1 0.73900-0.50230 0.55256-0.08816-0.38541 0.86018
  -3   7  18 2079.41  335.76   1 0.56240-0.79981 0.82683-0.36214-0.00587 0.47869
  -3  -7  18 3355.27  357.32   1-0.40838 0.17140 0.47220-0.93542 0.78117-0.30918
   3   7  19  279.60  134.45   1 0.73224-0.49553 0.57814-0.11374-0.35995 0.86110
  -3   7  19  792.74  362.53   1 0.55252-0.78993 0.83344-0.36874 0.00916 0.48992
  -3  -7  19  135.00  150.19   1-0.39964 0.16266 0.48255-0.94577 0.77937-0.28115
   3   7  20 5748.44  685.38   1 0.72459-0.48789 0.60262-0.13822-0.33436 0.86188
  -3   7  20 4136.75  423.75   1 0.54245-0.77985 0.83973-0.37504 0.02419 0.50116
  -3  -7  20 6184.25  446.19   1-0.39176 0.15478 0.49173-0.95495 0.77763-0.25320
   3   7  21  187.33  146.63   1 0.71612-0.47941 0.62600-0.16161-0.30867 0.86257
  -3   7  21  -18.59  215.38   1 0.53217-0.76958 0.84572-0.38103 0.03921 0.51240
  -3  -7  21  -36.72  162.28   1-0.38473 0.14775 0.49979-0.96300 0.77600-0.22534
   3   7  22 1189.65  241.79   1 0.70615-0.46924 0.64813-0.18416-0.28508 0.86365
  -3   7  22  643.18  268.36   1 0.52169-0.75910 0.85140-0.38671 0.05423 0.52365
  -3  -7  22  726.64  279.47   1-0.37856 0.14158 0.50678-0.96999 0.77450-0.19762
   3   7  23  167.55  206.50   1 0.69615-0.45925 0.66939-0.20543-0.25935 0.86422
  -3   7  23  202.09  226.90   1 0.51101-0.74841 0.85678-0.39208 0.06923 0.53491
  -3  -7  23  -64.75  168.99   1-0.37323 0.13625 0.51274-0.97596 0.77316-0.17006
   3   7  24  877.03  303.15   1 0.68545-0.44855 0.68960-0.22563-0.23363 0.86480
  -3   7  24 1009.59  351.00   1 0.50012-0.73753 0.86184-0.39714 0.08424 0.54618
  -3  -7  24  876.99  241.04   1-0.36873 0.13175 0.51774-0.98096 0.77199-0.14266
   3   7  25  173.33  117.93   1 0.67408-0.43718 0.70877-0.24480-0.20794 0.86541
  -3   7  25   14.40  206.43   1 0.48957-0.72694 0.86630-0.40183 0.09922 0.55684
  -3  -7  25   77.72  139.40   1-0.36504 0.12806 0.52180-0.98502 0.77101-0.11546
   3   7  26   92.39   72.24   1 0.66207-0.42517 0.72692-0.26295-0.18231 0.86607
  -3   7  26  164.52  221.30   1 0.47828-0.71565 0.87075-0.40628 0.11418 0.56812
  -3  -7  26    7.38  152.92   1-0.36215 0.12517 0.52496-0.98818 0.77023-0.08846
   3   7  27  377.40  255.67   1 0.65021-0.41351 0.74281-0.27970-0.15949 0.86646
  -3   7  27  308.73  243.03   1 0.46678-0.70416 0.87488-0.41042 0.12915 0.57940
  -3  -7  27  145.16  166.87   1-0.36004 0.12306 0.52726-0.99048 0.76964-0.06165
   3   7  28  381.26  297.55   1 0.63707-0.40037 0.75904-0.29593-0.13409 0.86724
  -3   7  28  573.59  364.04   1 0.45508-0.69245 0.87870-0.41424 0.14411 0.59068
  -3  -7  28  171.81  168.55   1-0.35869 0.12171 0.52872-0.99194 0.76927-0.03506
   3   7  29 -153.64  182.77   1 0.62337-0.38667 0.77432-0.31120-0.10878 0.86812
  -3   7  29  239.38  248.93   1 0.44316-0.68053 0.88221-0.41775 0.15907 0.60196
  -3  -7  29   25.36  159.03   1-0.35809 0.12111 0.52938-0.99260 0.76910-0.00867
  -3   8   0  128.53   83.48   1 0.71137-0.94828 0.63587-0.10562-0.29934 0.29934
  -3  -8   0  118.40  164.45   1-0.68104 0.44408-0.01315-0.51651 0.73212-0.73212
  -3   8  -120840.87  606.13   1 0.71721-0.95391 0.62318-0.09244-0.31185 0.28547
  -3   8   119468.65  777.73   1 0.70608-0.94298 0.64829-0.11804-0.28489 0.31119
  -3  -8   119471.79  681.39   1-0.66973 0.43277 0.01791-0.54759 0.74238-0.71613
  -3  -8  -120564.15  718.87   1-0.69171 0.45475-0.04474-0.48492 0.72078-0.74702
  -3   8  -2 5912.46  657.90   1 0.72193-0.95863 0.61034-0.07960-0.32602 0.27326
  -3   8   2 6139.87 1223.41   1 0.70051-0.93742 0.66045-0.13019-0.27034 0.32293
  -3  -8   2 5940.20  435.00   1-0.65787 0.42090 0.04835-0.57802 0.75157-0.69908
  -3  -8  -2 6037.95  434.82   1-0.70003 0.46334-0.07752-0.45198 0.70988-0.76224
  -3   8  -3   -0.24   86.63   1 0.72636-0.96306 0.59730-0.06656-0.34003 0.26090
  -3   8   3  110.35  164.52   1 0.69468-0.93158 0.67233-0.14208-0.25570 0.33459
  -3  -8   3  201.31  152.87   1-0.64554 0.40858 0.07803-0.60771 0.75972-0.68098
  -3  -8  -3  160.73  172.28   1-0.70915 0.47245-0.10979-0.41971 0.69645-0.77499
  -3   8  -4  493.51  107.23   1 0.73049-0.96719 0.58409-0.05335-0.35385 0.24835
  -3   8   4  439.81  149.31   1 0.68858-0.92549 0.68393-0.15368-0.24098 0.34617
  -3  -8   4 1006.60  264.38   1-0.63434 0.39738 0.10823-0.63708 0.76543-0.66046
  -3   8  -516801.89  808.62   1 0.73432-0.97103 0.57073-0.03999-0.36746 0.23558
  -3   8   516282.13  584.36   1 0.68223-0.91914 0.69525-0.16500-0.22620 0.35769
  -3  -8   517734.01 1256.16   1-0.62133 0.38437 0.13607-0.66491 0.77163-0.64042
  -3   8  -6  369.79  119.96   1 0.73785-0.97455 0.55726-0.02653-0.38082 0.22256
  -3   8   6   94.07   87.07   1 0.67563-0.91254 0.70628-0.17603-0.21136 0.36915
  -3  -8   6  258.59  205.23   1-0.60817 0.37121 0.16287-0.69171 0.77691-0.61945
  -3   8  -7  729.78  174.76   1 0.74106-0.97777 0.54375-0.01301-0.39389 0.20926
  -3   8   7  848.44  195.34   1 0.66879-0.90569 0.71701-0.18676-0.19647 0.38056
  -3  -8   7 1133.89  233.55   1-0.59495 0.35799 0.18857-0.71741 0.78132-0.59762
   3   8   8  196.74   75.87   1 0.75021-0.51355 0.26481 0.26528-0.60584 0.81601
  -3   8  -8   27.57   42.82   1 0.74397-0.98067 0.53023 0.00050-0.40663 0.19562
  -3   8   8  244.50  212.21   1 0.66170-0.89861 0.72745-0.19720-0.18153 0.39192
  -3  -8   8  143.58  150.54   1-0.58177 0.34481 0.21310-0.74194 0.78493-0.57499
   3   8   9 2130.28  367.01   1 0.75353-0.51686 0.29602 0.23407-0.58699 0.82344
  -3   8  -9 1648.35  316.32   1 0.74656-0.98327 0.51680 0.01393-0.41898 0.18160
  -3   8   9 2348.84  448.85   1 0.65435-0.89105 0.73735-0.20807-0.16774 0.40339
  -3  -8   9 2264.39  471.74   1-0.56873 0.33177 0.23642-0.76526 0.78781-0.55162
   3   8  10 1228.08  224.46   1 0.75582-0.51916 0.32675 0.20334-0.56741 0.83013
  -3   8  10  526.43  231.73   1 0.64681-0.88350 0.74718-0.21791-0.15279 0.41463
  -3  -8  10 1078.18  244.47   1-0.55837 0.32134 0.25826-0.78759 0.78836-0.52576
   3   8  11 9521.87 1537.00   1 0.75711-0.52045 0.35692 0.17317-0.54715 0.83614
  -3   8  11 8064.10  636.85   1 0.63904-0.87573 0.75672-0.22745-0.13782 0.42584
  -3  -8  11 9385.01  521.70   1-0.54583 0.30880 0.27901-0.80834 0.79007-0.50121
   3   8  12  268.81   86.64   1 0.75606-0.51919 0.38729 0.14264-0.52760 0.84267
  -3   8  12  138.58  133.85   1 0.63104-0.86774 0.76596-0.23668-0.12282 0.43703
  -3  -8  12  297.42  205.32   1-0.53367 0.29664 0.29848-0.82782 0.79126-0.47614
   3   8  13   36.68  100.76   1 0.75546-0.51859 0.41610 0.11383-0.50608 0.84740
  -3   8  13  164.16   89.18   1 0.62282-0.85952 0.77489-0.24562-0.10780 0.44819
  -3  -8  13  335.87  175.87   1-0.52196 0.28492 0.31668-0.84602 0.79200-0.45062
   3   8  14  759.50  215.57   1 0.75390-0.51703 0.44417 0.08576-0.48407 0.85165
  -3   8  14  543.95  240.67   1 0.61439-0.85109 0.78352-0.25425-0.09276 0.45934
  -3  -8  14  725.24  227.65   1-0.51075 0.27372 0.33362-0.86295 0.79235-0.42471
   3   8  1514731.91  795.54   1 0.75141-0.51453 0.47145 0.05848-0.46163 0.85547
  -3   8  1512092.91 1119.52   1 0.60573-0.84243 0.79185-0.26258-0.07771 0.47047
  -3  -8  1513753.76  606.40   1-0.50010 0.26307 0.34929-0.87863 0.79239-0.39849
   3   8  16  -37.12  180.47   1 0.74800-0.51113 0.49792 0.03201-0.43881 0.85890
  -3   8  16  128.52  164.57   1 0.59686-0.83356 0.79988-0.27061-0.06264 0.48159
  -3  -8  16  726.09  278.72   1-0.49005 0.25302 0.36374-0.89307 0.79217-0.37201
   3   8  17 -100.49  187.55   1 0.74525-0.50855 0.52378 0.00695-0.41260 0.86100
  -3   8  17   47.72  196.41   1 0.58778-0.82448 0.80761-0.27834-0.04756 0.49269
  -3  -8  17  326.88  151.00   1-0.48065 0.24361 0.37697-0.90630 0.79174-0.34533
   3   8  18  162.24  108.97   1 0.73993-0.50323 0.54865-0.01791-0.38919 0.86396
  -3   8  18   70.86  230.82   1 0.57840-0.81581 0.81516-0.28408-0.03091 0.50373
  -3  -8  18  370.95  221.33   1-0.47190 0.23487 0.38903-0.91836 0.79117-0.31850
   3   8  19  169.33  186.79   1 0.73379-0.49709 0.57264-0.04190-0.36553 0.86668
  -3   8  19   79.24  247.47   1 0.56884-0.80625 0.82229-0.29121-0.01584 0.51492
  -3  -8  19  181.02  171.45   1-0.46588 0.22890 0.39943-0.92882 0.78955-0.29134
   3   8  20  970.36  249.60   1 0.72686-0.49016 0.59575-0.06501-0.34167 0.86920
  -3   8  20  851.56  340.70   1 0.55906-0.79647 0.82912-0.29803-0.00075 0.52611
  -3  -8  20 1042.88  303.01   1-0.45854 0.22155 0.40922-0.93861 0.78884-0.26440
   3   8  21  618.45  235.40   1 0.71917-0.48247 0.61796-0.08722-0.31765 0.87155
  -3   8  21  338.16  246.67   1 0.54908-0.78649 0.83564-0.30456 0.01433 0.53728
  -3  -8  21  148.95  168.64   1-0.45190 0.21492 0.41793-0.94732 0.78810-0.23744
   3   8  22  393.12  166.19   1 0.71005-0.47314 0.63906-0.10881-0.29566 0.87423
  -3   8  22  464.89  339.66   1 0.53887-0.77628 0.84186-0.31078 0.02944 0.54844
  -3  -8  22  285.15  220.10   1-0.44599 0.20901 0.42559-0.95499 0.78737-0.21049
   3   8  23   69.94  117.22   1 0.70095-0.46404 0.65952-0.12927-0.27145 0.87632
  -3   8  23  -38.14  212.52   1 0.52846-0.76586 0.84778-0.31670 0.04456 0.55959
  -3  -8  23   17.95  137.41   1-0.44079 0.20381 0.43225-0.96164 0.78667-0.18357
   3   8  24  478.85  251.96   1 0.69117-0.45427 0.67910-0.14885-0.24717 0.87834
  -3   8  24 -147.08  216.10   1 0.51782-0.75523 0.85340-0.32232 0.05969 0.57072
  -3  -8  24  -50.53  150.50   1-0.43632 0.19934 0.43792-0.96731 0.78603-0.15670
   3   8  25   68.64  174.73   1 0.68075-0.44385 0.69779-0.16754-0.22283 0.88029
  -3   8  25  492.24  324.89   1 0.50697-0.74438 0.85870-0.32762 0.07483 0.58185
  -3  -8  25  172.78  217.72   1-0.43256 0.19558 0.44265-0.97204 0.78545-0.12991
   3   8  26  385.38  232.40   1 0.66971-0.43281 0.71560-0.18535-0.19845 0.88222
  -3   8  26  736.82  346.84   1 0.49590-0.73331 0.86370-0.33262 0.08998 0.59297
  -3  -8  26  384.30  238.80   1-0.42952 0.19253 0.44645-0.97584 0.78497-0.10320
   3   8  27  145.85  214.26   1 0.65881-0.42211 0.73124-0.20196-0.17678 0.88375
  -3   8  27  -41.89  254.13   1 0.48517-0.72254 0.86808-0.33726 0.10508 0.60347
  -3  -8  27   10.18  143.03   1-0.42718 0.19020 0.44935-0.97875 0.78459-0.07660
  -3  -9   0  438.38  326.20   1-0.69713 0.46044-0.06787-0.52782 0.71371-0.71371
  -3   9  -113120.74  627.35   1 0.71946-0.95616 0.61719-0.02011-0.31851 0.29213
  -3   9   112533.64  521.03   1 0.70941-0.94632 0.64058-0.04405-0.29391 0.32021
  -3  -9   113336.26  646.03   1-0.68997 0.45301-0.03942-0.55646 0.72275-0.69651
  -3  -9  -113023.64  994.83   1-0.70537 0.46868-0.09604-0.49965 0.70229-0.72847
  -3   9  -218296.42  670.50   1 0.72365-0.96036 0.60539-0.00831-0.33138 0.27863
  -3   9   219153.13  654.39   1 0.70438-0.94129 0.65208-0.05555-0.28039 0.33299
  -3  -9   218531.17  720.80   1-0.68069 0.44373-0.01215-0.58372 0.73246-0.67997
  -3  -9  -218078.09  727.88   1-0.71301 0.47632-0.12451-0.47118 0.68999-0.74236
  -3   9  -3  250.94   96.90   1 0.72757-0.96427 0.59355 0.00353-0.34399 0.26487
  -3   9   3  226.20  122.84   1 0.69908-0.93599 0.66343-0.06690-0.26670 0.34560
  -3  -9   3  298.31  188.76   1-0.67100 0.43404 0.01453-0.61041 0.74130-0.66257
  -3   9  -4  336.16  135.34   1 0.73120-0.96791 0.58169 0.01538-0.35632 0.25081
  -3   9   4  593.15  194.51   1 0.69352-0.93043 0.67460-0.07806-0.25286 0.35805
  -3  -9   4  421.60  215.68   1-0.66098 0.42401 0.04055-0.63644 0.74930-0.64432
  -3   9  -5 8448.37  917.72   1 0.73456-0.97126 0.56987 0.02720-0.36832 0.23644
  -3   9   5 8586.69 1234.99   1 0.68769-0.92460 0.68557-0.08903-0.23888 0.37037
  -3  -9   5 8249.43  536.39   1-0.65069 0.41373 0.06584-0.66173 0.75647-0.62525
  -3   9  -6  -13.09  101.97   1 0.73763-0.97433 0.55814 0.03893-0.37996 0.22170
  -3   9   6    1.58  154.59   1 0.68161-0.91852 0.69633-0.09979-0.22477 0.38257
  -3  -9   6  130.25  169.67   1-0.64022 0.40325 0.09032-0.68621 0.76285-0.60538
   3   9   7  840.45  179.06   1 0.74999-0.51333 0.26301 0.33334-0.60689 0.79080
  -3   9  -7  415.21  122.18   1 0.74042-0.97712 0.54656 0.05051-0.39119 0.20656
  -3   9   7  623.77  138.36   1 0.67527-0.91218 0.70687-0.11033-0.21056 0.39465
  -3  -9   7  735.43  181.11   1-0.63115 0.39419 0.11519-0.71014 0.76705-0.58335
   3   9   8 3133.34  425.23   1 0.75308-0.51642 0.29123 0.30512-0.58995 0.80012
  -3   9  -8 2401.77  521.52   1 0.74293-0.97964 0.53521 0.06186-0.40198 0.19097
  -3   9   8 3094.34  341.45   1 0.66868-0.90559 0.71718-0.12064-0.19624 0.40663
  -3  -9   8 3469.91  398.17   1-0.62048 0.38352 0.13784-0.73279 0.77200-0.56206
   3   9   918399.13 2108.69   1 0.75535-0.51869 0.31917 0.27718-0.57233 0.80878
  -3   9   917023.64 2312.09   1 0.66184-0.89875 0.72725-0.13072-0.18182 0.41851
  -3  -9   917666.68  712.80   1-0.60985 0.37289 0.15952-0.75447 0.77629-0.54010
   3   9  10  499.01  119.26   1 0.75679-0.52012 0.34677 0.24958-0.55408 0.81680
  -3   9  10  553.93  159.81   1 0.65478-0.89148 0.73677-0.14134-0.16860 0.43044
  -3  -9  10  105.25  160.92   1-0.59932 0.36236 0.18019-0.77514 0.77996-0.51752
   3   9  11 2622.81  549.90   1 0.75602-0.51914 0.37470 0.22147-0.53667 0.82549
  -3   9  11 2487.54  309.50   1 0.64747-0.88417 0.74634-0.15091-0.15409 0.44211
  -3  -9  11 2800.24  356.52   1-0.58897 0.35201 0.19982-0.79477 0.78305-0.49438
   3   9  12  383.82  134.74   1 0.75589-0.51902 0.40139 0.19478-0.51720 0.83227
  -3   9  12  -19.54  178.51   1 0.63992-0.87662 0.75566-0.16023-0.13950 0.45371
  -3  -9  12   70.73  147.51   1-0.57886 0.34190 0.21839-0.81334 0.78563-0.47071
   3   9  13   54.54   70.51   1 0.75495-0.51807 0.42756 0.16861-0.49722 0.83855
  -3   9  13  -19.87  180.79   1 0.63214-0.86884 0.76472-0.16929-0.12485 0.46524
  -3  -9  13  -63.01  101.16   1-0.56904 0.33208 0.23587-0.83082 0.78775-0.44658
   3   9  14 3137.00  408.91   1 0.75319-0.51631 0.45317 0.14300-0.47679 0.84437
  -3   9  14 2292.97  366.45   1 0.62412-0.86082 0.77352-0.17809-0.11014 0.47672
  -3  -9  14 2685.52  372.01   1-0.56225 0.32522 0.25170-0.84720 0.78772-0.42008
   3   9  15  812.10  222.70   1 0.75064-0.51376 0.47817 0.11800-0.45593 0.84977
  -3   9  15  417.65  188.97   1 0.61587-0.85257 0.78204-0.18661-0.09538 0.48814
  -3  -9  15  678.31  275.87   1-0.55316 0.31613 0.26696-0.86246 0.78913-0.39523
   3   9  16  694.06  147.23   1 0.74730-0.51043 0.50254 0.09363-0.43471 0.85480
  -3   9  16  622.91  201.99   1 0.60740-0.84409 0.79029-0.19486-0.08057 0.49952
  -3  -9  16  690.69  256.20   1-0.54452 0.30749 0.28114-0.87664 0.79022-0.37006
   3   9  17  870.75  193.03   1 0.74471-0.50801 0.52654 0.07053-0.41006 0.85845
  -3   9  17  203.76  146.22   1 0.59869-0.83539 0.79827-0.20284-0.06572 0.51085
  -3  -9  17  657.42  242.90   1-0.53635 0.29932 0.29424-0.88974 0.79103-0.34462
   3   9  18  -70.23  166.94   1 0.73970-0.50299 0.54966 0.04741-0.38821 0.86298
  -3   9  18  252.64  233.28   1 0.58976-0.82646 0.80597-0.21054-0.05082 0.52213
  -3  -9  18   42.84  171.92   1-0.52870 0.29167 0.30627-0.90177 0.79162-0.31894
   3   9  19 4036.00  676.16   1 0.73395-0.49724 0.57208 0.02499-0.36609 0.86724
  -3   9  19 3229.98  553.43   1 0.58045-0.81786 0.81357-0.21610-0.03419 0.53328
  -3  -9  19 4619.83  447.02   1-0.52158 0.28455 0.31725-0.91276 0.79201-0.29308
   3   9  20  102.93  102.14   1 0.72749-0.49079 0.59379 0.00329-0.34374 0.87127
  -3   9  20  184.54  245.58   1 0.57102-0.80843 0.82070-0.22324-0.01925 0.54460
  -3  -9  20   39.18   74.73   1-0.51503 0.27800 0.32720-0.92270 0.79225-0.26706
   3   9  21 2407.25  376.88   1 0.72034-0.48364 0.61476-0.01768-0.32118 0.87508
  -3   9  21 1527.90  367.69   1 0.56136-0.79877 0.82755-0.23009-0.00427 0.55589
  -3  -9  21 2097.03  330.35   1-0.50906 0.27202 0.33614-0.93164 0.79238-0.24092
   3   9  22  322.58  199.18   1 0.71183-0.47492 0.63475-0.03822-0.30062 0.87919
  -3   9  22 -178.80  223.48   1 0.55147-0.78888 0.83412-0.23665 0.01074 0.56714
  -3  -9  22  174.41  227.90   1-0.50368 0.26665 0.34407-0.93957 0.79241-0.21469
   3   9  23  -40.39  221.31   1 0.70338-0.46648 0.65428-0.05775-0.27777 0.88264
  -3   9  23  109.86   83.63   1 0.54136-0.77877 0.84039-0.24292 0.02579 0.57836
  -3  -9  23   45.22  154.91   1-0.49891 0.26188 0.35103-0.94653 0.79237-0.18840
   3   9  24  403.01  234.95   1 0.69431-0.45740 0.67306-0.07652-0.25479 0.88595
  -3   9  24 -120.83  219.10   1 0.53101-0.76842 0.84637-0.24890 0.04088 0.58954
  -3  -9  24  129.91  160.75   1-0.49475 0.25772 0.35702-0.95252 0.79230-0.16206
   3   9  25  424.41  302.06   1 0.68462-0.44771 0.69109-0.09455-0.23169 0.88916
  -3   9  25  385.31  358.40   1 0.52044-0.75785 0.85205-0.25459 0.05599 0.60069
  -3  -9  25  175.84  278.90   1-0.49122 0.25419 0.36208-0.95758 0.79220-0.13571
  -3  10   0   99.20  140.92   1 0.71494-0.95164 0.62902 0.03439-0.30526 0.30526
  -3 -10   0  195.16  212.49   1-0.71154 0.47484-0.11881-0.54307 0.69252-0.69252
  -3  10   114789.08  602.94   1 0.70979-0.94670 0.63967 0.02314-0.29497 0.32126
  -3  10  -114552.12  888.99   1 0.71901-0.95572 0.61839 0.04503-0.31718 0.29080
  -3 -10   114260.51  702.54   1-0.70478 0.46808-0.09393-0.56795 0.70317-0.67699
  -3  10  -2 3473.74  609.51   1 0.72282-0.95953 0.60779 0.05563-0.32879 0.27604
  -3  10   2 3537.58  705.65   1 0.70518-0.94209 0.65030 0.01251-0.28251 0.33511
  -3 -10   2 3787.28  394.55   1-0.69761 0.46092-0.06945-0.59244 0.71309-0.66073
  -3  10  -3 1799.05  332.52   1 0.72637-0.96308 0.59726 0.06616-0.34008 0.26095
  -3  10   3 2023.90  475.95   1 0.70031-0.93722 0.66086 0.00194-0.26983 0.34872
  -3 -10   3 2181.74  339.46   1-0.69174 0.45478-0.04484-0.61724 0.72074-0.64201
  -3  10  -4 1526.71  453.45   1 0.72966-0.96636 0.58684 0.07657-0.35100 0.24549
  -3  10   4 1991.41  397.01   1 0.69518-0.93208 0.67134-0.00853-0.25693 0.36213
  -3 -10   4 1866.91  356.85   1-0.68390 0.44693-0.02137-0.64071 0.72926-0.62427
  -3  10  -5 1318.75  286.76   1 0.73268-0.96939 0.57659 0.08682-0.36153 0.22965
  -3  10   5 1277.05  322.46   1 0.68978-0.92669 0.68171-0.01889-0.24384 0.37533
  -3 -10   5 1905.16  426.73   1-0.67581 0.43884 0.00150-0.66359 0.73707-0.60584
   3  10   6 4026.79  633.18   1 0.75059-0.51393 0.26792 0.39469-0.60400 0.76163
  -3  10  -6 3338.33  634.45   1 0.73545-0.97215 0.56656 0.09685-0.37163 0.21337
  -3  10   6 3431.93  338.00   1 0.68413-0.92104 0.69194-0.02913-0.23057 0.38836
  -3 -10   6 3114.16  744.09   1-0.66752 0.43056 0.02373-0.68582 0.74420-0.58673
   3  10   7  327.19  110.13   1 0.75329-0.51662 0.29341 0.36921-0.58861 0.77251
  -3  10  -7  -57.18  107.59   1 0.73796-0.97466 0.55682 0.10659-0.38125 0.19662
  -3 -10   7  420.35  223.59   1-0.65911 0.42214 0.04525-0.70734 0.75068-0.56696
   3  10   8 2824.13  527.74   1 0.75532-0.51866 0.31875 0.34386-0.57260 0.78278
  -3  10   8 2281.87  405.30   1 0.67207-0.90897 0.71196-0.04914-0.20354 0.41393
  -3 -10   8 2306.46  391.57   1-0.65062 0.41365 0.06602-0.72811 0.75652-0.54656
   3  10   9 1212.21  219.60   1 0.75667-0.52001 0.34391 0.31870-0.55602 0.79246
  -3  10   9 1278.75  215.08   1 0.66565-0.90256 0.72171-0.05889-0.18981 0.42650
  -3 -10   9 1205.03  302.23   1-0.64211 0.40514 0.08599-0.74808 0.76177-0.52556
   3  10  10  141.33  121.58   1 0.75734-0.52068 0.36881 0.29380-0.53888 0.80160
  -3  10  10  130.09  199.47   1 0.65899-0.89590 0.73127-0.06846-0.17595 0.43893
  -3 -10  10   96.79  191.38   1-0.63522 0.39826 0.10629-0.76735 0.76497-0.50254
   3  10  11  122.51  140.56   1 0.75601-0.51913 0.39405 0.26837-0.52264 0.81146
  -3  10  11  180.75   91.64   1 0.65215-0.88885 0.74027-0.07868-0.16335 0.45137
  -3 -10  11  159.77   92.62   1-0.62680 0.38985 0.12453-0.78559 0.76915-0.48048
   3  10  12 6976.82 1085.59   1 0.75538-0.51850 0.41828 0.24413-0.50441 0.81948
  -3  10  12 5865.27 1062.40   1 0.64502-0.88172 0.74943-0.08784-0.14931 0.46352
  -3 -10  12 6777.37  526.06   1-0.61853 0.38158 0.14187-0.80293 0.77283-0.45792
   3  10  13  499.66  151.86   1 0.75405-0.51718 0.44213 0.22029-0.48571 0.82703
  -3  10  13  661.30  276.69   1 0.63764-0.87434 0.75838-0.09679-0.13516 0.47556
  -3 -10  13  696.57  280.60   1-0.61046 0.37350 0.15830-0.81936 0.77606-0.43490
   3  10  14  244.91   91.95   1 0.75203-0.51516 0.46554 0.19688-0.46659 0.83417
  -3  10  14  125.65  197.43   1 0.63002-0.86672 0.76710-0.10551-0.12092 0.48750
  -3 -10  14  217.35  264.80   1-0.60262 0.36566 0.17380-0.83485 0.77886-0.41146
   3  10  15 1965.43  444.54   1 0.74933-0.51246 0.48848 0.17393-0.44707 0.84090
  -3  10  15 1697.59  352.38   1 0.62216-0.85886 0.77559-0.11400-0.10660 0.49936
  -3 -10  15 2154.95  397.49   1-0.59506 0.35811 0.18834-0.84940 0.78129-0.38764
   3  10  16  194.92   87.95   1 0.74595-0.50908 0.51093 0.15148-0.42718 0.84728
  -3  10  16  274.94  203.45   1 0.61406-0.85076 0.78385-0.12226-0.09218 0.51113
  -3 -10  16   79.61  168.35   1-0.58783 0.35087 0.20194-0.86299 0.78336-0.36347
   3  10  17 7079.82 1372.73   1 0.74336-0.50665 0.53320 0.13021-0.40386 0.85225
  -3  10  17 6051.53  698.35   1 0.60572-0.84242 0.79186-0.13028-0.07769 0.52282
  -3 -10  17 6811.27  518.76   1-0.58096 0.34400 0.21458-0.87563 0.78513-0.33900
   3  10  18  372.52   89.53   1 0.73849-0.50178 0.55467 0.10874-0.38335 0.85812
  -3  10  18  163.38   94.84   1 0.59715-0.83385 0.79963-0.13804-0.06312 0.53444
   3  10  19   -5.83  217.68   1 0.73297-0.49627 0.57558 0.08784-0.36256 0.86371
  -3  10  19  235.66  232.08   1 0.58834-0.82504 0.80715-0.14556-0.04849 0.54599
  -3 -10  19 -110.88  154.22   1-0.56841 0.33145 0.23698-0.89803 0.78787-0.28925
   3  10  20  267.90  199.91   1 0.72681-0.49011 0.59590 0.06751-0.34151 0.86904
  -3  10  20  355.32  236.60   1 0.57907-0.81647 0.81464-0.15079-0.03197 0.55733
  -3 -10  20  402.21  241.22   1-0.56279 0.32583 0.24674-0.90780 0.78890-0.26404
   3  10  21  915.19  275.98   1 0.72003-0.48332 0.61563 0.04779-0.32023 0.87413
  -3  10  21  142.74  239.49   1 0.56974-0.80715 0.82164-0.15779-0.01724 0.56886
  -3 -10  21  635.72  325.87   1-0.56061 0.32358 0.25448-0.91615 0.78800-0.23654
   3  10  22  316.66  222.82   1 0.71194-0.47503 0.63448 0.02833-0.30093 0.87950
  -3  10  22  -45.67  219.96   1 0.56017-0.79758 0.82837-0.16451-0.00244 0.58033
  -3 -10  22  243.50  242.18   1-0.55595 0.31892 0.26232-0.92399 0.78873-0.21101
  -3  11   0   30.42   49.88   1 0.71198-0.94889 0.63438 0.09471-0.30105 0.30105
  -3  11  -1   61.86  125.27   1 0.71652-0.95323 0.62496 0.10480-0.30985 0.28347
  -3  11   1   31.04   49.30   1 0.70795-0.94485 0.64400 0.08508-0.28992 0.31622
  -3  11  -2  -17.02  130.92   1 0.72005-0.95675 0.61557 0.11418-0.32029 0.26753
  -3  11   2  326.87  183.23   1 0.70366-0.94057 0.65367 0.07542-0.27850 0.33110
  -3 -11   2  558.11  283.41   1-0.71264 0.47594-0.12304-0.60503 0.69065-0.63828
  -3  11  -3  140.20   97.32   1 0.72332-0.96003 0.60635 0.12340-0.33034 0.25121
  -3  11   3  279.81  155.26   1 0.69912-0.93603 0.66334 0.06574-0.26681 0.34570
  -3 -11   3  569.27  249.30   1-0.70687 0.47017-0.10142-0.62665 0.70002-0.62148
   3  11   4 1967.70  426.98   1 0.74902-0.51236 0.25537 0.47350-0.61134 0.71642
  -3  11  -4 1540.07  353.19   1 0.72635-0.96305 0.59734 0.13242-0.33999 0.23449
  -3  11   4 1670.77  273.51   1 0.69433-0.93124 0.67300 0.05608-0.25485 0.36005
  -3 -11   4 1492.43  349.80   1-0.70084 0.46414-0.08025-0.64782 0.70878-0.60405
   3  11   5  200.31  189.26   1 0.75177-0.51511 0.27834 0.45054-0.59779 0.72915
  -3  11  -5  203.64   88.97   1 0.72913-0.96583 0.58857 0.14118-0.34920 0.21732
  -3  11   5  147.70  181.54   1 0.68929-0.92620 0.68263 0.04646-0.24266 0.37415
  -3 -11   5  506.47  267.48   1-0.69628 0.45931-0.05908-0.66921 0.71533-0.58410
   3  11   6 2580.70  429.78   1 0.75399-0.51733 0.30132 0.42756-0.58369 0.74132
  -3  11   6 2388.73  318.21   1 0.68399-0.92090 0.69219 0.03690-0.23024 0.38803
  -3 -11   6 2947.79  444.17   1-0.68982 0.45286-0.03897-0.68933 0.72292-0.56545
   3  11   7  596.81  249.96   1 0.75567-0.51901 0.32427 0.40461-0.56903 0.75293
  -3  11   7  272.78  187.32   1 0.67844-0.91535 0.70167 0.02742-0.21762 0.40171
  -3 -11   7  116.01  185.81   1-0.68323 0.44627-0.01944-0.70886 0.72993-0.54622
   3  11   8  330.22  202.57   1 0.75680-0.52014 0.34713 0.38174-0.55384 0.76401
  -3  11   8  638.73  199.85   1 0.67264-0.90955 0.71105 0.01803-0.20480 0.41519
  -3 -11   8  542.32  245.84   1-0.67655 0.43958-0.00054-0.72775 0.73639-0.52643
   3  11   9  566.47  239.94   1 0.75736-0.52069 0.36987 0.35900-0.53814 0.77458
  -3  11   9  990.25  256.63   1 0.66659-0.90350 0.72031 0.00877-0.19179 0.42848
  -3 -11   9  645.00  291.36   1-0.66982 0.43286 0.01768-0.74598 0.74230-0.50610
   3  11  10  616.15  175.51   1 0.75602-0.51915 0.39297 0.33568-0.52344 0.78599
  -3  11  10  160.74  215.63   1 0.66029-0.89720 0.72945-0.00035-0.17862 0.44161
  -3 -11  10  652.83  278.67   1-0.66309 0.42612 0.03520-0.76350 0.74770-0.48525
   3  11  11  626.93  196.10   1 0.75549-0.51862 0.41530 0.31336-0.50669 0.79550
  -3  11  11  227.15  136.87   1 0.65385-0.89055 0.73802-0.01027-0.16674 0.45476
  -3 -11  11  588.54  284.56   1-0.65640 0.41943 0.05198-0.78028 0.75261-0.46392
   3  11  12 1308.87  324.10   1 0.75437-0.51750 0.43737 0.29129-0.48950 0.80457
  -3  11  12  951.42  349.29   1 0.64707-0.88377 0.74685-0.01910-0.15331 0.46752
  -3 -11  12  623.48  221.54   1-0.64979 0.41283 0.06800-0.79630 0.75706-0.44211
   3  11  13  160.95  149.48   1 0.75266-0.51578 0.45914 0.26952-0.47189 0.81321
  -3  11  13 -284.50  219.12   1 0.64005-0.87675 0.75551-0.02776-0.13974 0.48014
  -3 -11  13  -21.69  162.23   1-0.64331 0.40634 0.08322-0.81153 0.76106-0.41987
   3  11  14 1123.88  422.31   1 0.75035-0.51347 0.48058 0.24808-0.45388 0.82146
  -3  11  14  615.35  289.91   1 0.63278-0.86948 0.76399-0.03625-0.12605 0.49262
  -3 -11  14  936.84  294.44   1-0.63864 0.40169 0.09869-0.82585 0.76314-0.39573
   3  11  15 1014.13  243.69   1 0.74744-0.51056 0.50166 0.22699-0.43549 0.82933
  -3  11  15  502.06  328.67   1 0.62527-0.86197 0.77229-0.04454-0.11223 0.50499
  -3 -11  15 1064.61  313.33   1-0.63250 0.39555 0.11225-0.83941 0.76637-0.37272
   3  11  16 2345.99  463.99   1 0.74546-0.50876 0.52268 0.20707-0.41361 0.83563
  -3  11  16 1658.09  415.69   1 0.61751-0.85421 0.78038-0.05264-0.09829 0.51724
  -3 -11  16 2345.11  392.09   1-0.62660 0.38964 0.12496-0.85212 0.76925-0.34936
   3  11  17  570.24  184.78   1 0.74122-0.50452 0.54304 0.18672-0.39456 0.84296
  -3  11  17  612.37  223.87   1 0.60952-0.84622 0.78827-0.06053-0.08425 0.52938
  -3 -11  17  323.97  164.74   1-0.62097 0.38401 0.13682-0.86398 0.77179-0.32566
   3  11  18  171.26  123.92   1 0.73640-0.49969 0.56296 0.16680-0.37521 0.84998
  -3  11  18  212.37  129.55   1 0.60128-0.83798 0.79595-0.06820-0.07010 0.54141
   3  11  19 1916.32  413.40   1 0.73099-0.49428 0.58242 0.14734-0.35557 0.85672
  -3  11  19  984.93  384.29   1 0.59280-0.82950 0.80340-0.07565-0.05585 0.55335
  -3 -11  19 1017.89  289.73   1-0.61063 0.37368 0.15795-0.88511 0.77599-0.27737
  -3  12   0  186.89   87.60   1 0.70801-0.94492 0.64385 0.15151-0.29010 0.29010
  -3  12  -1  576.09  239.32   1 0.71155-0.94846 0.63543 0.15994-0.29985 0.27355
  -3  12   1  798.50  231.18   1 0.70423-0.94114 0.65242 0.14295-0.27999 0.30629
   3  12   2 5607.73 1418.88   1 0.74861-0.51195 0.25223 0.54291-0.61315 0.66569
  -3  12  -2 4474.31  953.82   1 0.71557-0.95228 0.62740 0.16870-0.30710 0.25435
  -3  12   2 6072.64  504.39   1 0.70020-0.93711 0.66109 0.13428-0.26955 0.32215
   3  12   3  754.77  298.28   1 0.75114-0.51448 0.27271 0.52242-0.60116 0.67998
  -3  12  -3  999.11  220.36   1 0.71862-0.95533 0.61943 0.17667-0.31602 0.23690
  -3  12   3  746.56  229.47   1 0.69593-0.93284 0.66984 0.12553-0.25880 0.33770
   3  12   4  255.87  165.45   1 0.75328-0.51662 0.29333 0.50181-0.58866 0.69374
  -3  12   4    9.61  173.74   1 0.69142-0.92832 0.67863 0.11673-0.24776 0.35295
   3  12   5  636.30  196.23   1 0.75499-0.51833 0.31402 0.48111-0.57564 0.70700
  -3  12   5  474.38  187.90   1 0.68666-0.92356 0.68745 0.10792-0.23644 0.36793
  -3 -12   5  486.33  272.59   1-0.71107 0.47437-0.11701-0.67725 0.69331-0.56240
   3  12   6   39.49  176.70   1 0.75626-0.51960 0.33476 0.46037-0.56213 0.71976
  -3  12   6  298.71  303.02   1 0.68165-0.91855 0.69626 0.09911-0.22486 0.38265
  -3 -12   6  244.81  210.55   1-0.70615 0.46945-0.09882-0.69544 0.70112-0.54403
   3  12   7  243.06  176.71   1 0.75707-0.52041 0.35550 0.43964-0.54813 0.73203
  -3  12   7  282.94  176.79   1 0.67639-0.91330 0.70505 0.09032-0.21304 0.39713
   3  12   8  -16.47  199.46   1 0.75604-0.51916 0.37665 0.41825-0.53529 0.74533
  -3  12   8  276.73  209.10   1 0.67089-0.90780 0.71379 0.08158-0.20099 0.41138
  -3 -12   8  194.32  195.64   1-0.69595 0.45926-0.06400-0.73026 0.71522-0.50576
   3  12   9  616.57  201.23   1 0.75597-0.51909 0.39726 0.39764-0.52027 0.75658
  -3  12   9  827.22  226.83   1 0.66514-0.90205 0.72246 0.07290-0.18873 0.42542
  -3 -12   9  566.07  261.68   1-0.69249 0.45552-0.04714-0.74736 0.71988-0.48367
   3  12  10  604.38  216.88   1 0.75540-0.51852 0.41774 0.37716-0.50482 0.76738
  -3  12  10  617.27  254.54   1 0.65915-0.89605 0.73106 0.06431-0.17626 0.43925
  -3 -12  10  966.99  291.79   1-0.68725 0.45028-0.03122-0.76328 0.72574-0.46329
   3  12  11  204.74  125.83   1 0.75433-0.51745 0.43807 0.35683-0.48894 0.77775
  -3  12  11  -55.40  202.87   1 0.65304-0.88974 0.73909 0.05481-0.16512 0.45315
  -3 -12  11   30.87  160.62   1-0.68202 0.44506-0.01595-0.77855 0.73115-0.44245
   3  12  12  272.20  192.99   1 0.75274-0.51587 0.45821 0.33669-0.47265 0.78772
  -3  12  12   33.11  173.60   1 0.64657-0.88327 0.74748 0.04642-0.15234 0.46654
  -3 -12  12  617.49  243.10   1-0.67684 0.43987-0.00134-0.79316 0.73612-0.42118
   3  12  13  281.12  254.47   1 0.75064-0.51377 0.47813 0.31677-0.45597 0.79730
  -3  12  13  824.66  322.27   1 0.63986-0.87656 0.75574 0.03816-0.13938 0.47977
  -3 -12  13 1362.93  402.84   1-0.67174 0.43477 0.01256-0.80707 0.74067-0.39949
   3  12  14  220.15  204.21   1 0.74802-0.51115 0.49779 0.29711-0.43892 0.80650
  -3  12  14  443.03  332.35   1 0.63290-0.86959 0.76386 0.03003-0.12626 0.49284
  -3 -12  14  687.10  248.40   1-0.66675 0.42978 0.02576-0.82027 0.74483-0.37740
   3  12  15 1203.88  348.35   1 0.74643-0.50973 0.51752 0.27858-0.41833 0.81397
  -3  12  15 1277.33  345.41   1 0.62569-0.86239 0.77184 0.02206-0.11299 0.50575
  -3 -12  15 1254.88  351.11   1-0.66190 0.42494 0.03822-0.83273 0.74861-0.35493
  -3  13   1 2958.18  840.36   1 0.69879-0.93569 0.66404 0.19761-0.26595 0.29225
  -3  13   2  224.66  198.68   1 0.69498-0.93189 0.67173 0.18992-0.25644 0.30904
  -3  13   3 1616.19  382.16   1 0.69093-0.92784 0.67955 0.18210-0.24659 0.32549
  -3  13   4  217.52  237.84   1 0.68665-0.92355 0.68747 0.17418-0.23642 0.34161
  -3  13   5 7302.31  590.37   1 0.68212-0.91903 0.69545 0.16620-0.22594 0.35743
   3  13   6  115.99  127.04   1 0.75733-0.52067 0.36825 0.49315-0.53928 0.69691
  -3  13   6  -92.28  199.01   1 0.67735-0.91426 0.70348 0.15817-0.21517 0.37296
   3  13   7   -7.26  206.62   1 0.75606-0.51918 0.38738 0.47376-0.52753 0.71132
  -3  13   7  221.28  140.72   1 0.67234-0.90925 0.71153 0.15012-0.20414 0.38823
   3  13   8 1767.28  369.22   1 0.75578-0.51891 0.40616 0.45499-0.51363 0.72367
  -3  13   8 1054.13  347.04   1 0.66709-0.90399 0.71958 0.14207-0.19284 0.40323
  -3 -13   8  582.66  230.77   1-0.71292 0.47623-0.12416-0.73629 0.69015-0.48069
  -4   0   0 3509.68  449.74   1-0.15810-0.15810 0.71323-0.71323 0.68286-0.68286
  -4   0   1  112.89  111.28   1-0.10504-0.21100 0.75118-0.75118 0.65167-0.62545
  -4   0   272045.08  963.24   1-0.05891-0.25714 0.77958-0.77958 0.62352-0.57107
  -4   0  -270051.85  854.79   1-0.28568-0.03024 0.60470-0.60470 0.74344-0.79587
  -4   0   3  575.90  219.58   1-0.01910-0.29695 0.80165-0.80165 0.59747-0.51881
  -4   0  -3  288.43   92.03   1-0.35934 0.04337 0.52802-0.52802 0.76945-0.84812
  -4   0   4 5386.87  413.49   1 0.01448-0.33073 0.81962-0.81962 0.57271-0.46779
  -4   0  -4 4183.23  182.38   1-0.43631 0.12034 0.43793-0.43793 0.78602-0.89091
  -4   0  -5  108.05   64.28   1-0.51444 0.19840 0.32809-0.32809 0.79227-0.92357
  -4   0  -623709.77  470.28   1-0.58764 0.27170 0.20229-0.20229 0.78342-0.94087
  -4   0   7   -7.93  209.10   1 0.08890-0.40515 0.85118-0.85118 0.51727-0.33366
  -4   0  -7   19.71   54.21   1-0.65110 0.33514 0.06487-0.06487 0.75621-0.93992
  -4   0   8 4410.66  327.69   1 0.10633-0.42258 0.85744-0.85744 0.50347-0.29362
  -4   0  -8 4313.26  181.52   1-0.69919 0.38360-0.07470 0.07470 0.71101-0.92047
  -4   0   9   25.37  361.35   1 0.12084-0.43709 0.86231-0.86231 0.49174-0.25566
   4   0  1040984.87  695.91   1 0.75386-0.43832 0.29985-0.29985-0.58460 0.84732
  -4   0  1046967.64  989.06   1 0.13280-0.44905 0.86609-0.86609 0.48191-0.21960
   4   0  11   30.71   29.77   1 0.75561-0.43977 0.41200-0.41200-0.50921 0.79802
  -4   0  11  328.13  208.63   1 0.14253-0.45878 0.86902-0.86902 0.47380-0.18526
   4   0  12 3720.46  319.16   1 0.74889-0.43329 0.50325-0.50325-0.43114 0.74765
  -4   0  12 3630.02  323.11   1 0.14864-0.46517 0.87219-0.87219 0.46602-0.15127
   4   0  13   24.59   41.61   1 0.73121-0.41560 0.58168-0.58168-0.35633 0.69922
  -4   0  13    3.03  121.99   1 0.15461-0.47114 0.87385-0.87385 0.46094-0.11996
   4   0  1417059.80  348.90   1 0.70678-0.39091 0.64668-0.64668-0.28678 0.65496
  -4   0  1420125.17 1130.27   1 0.15905-0.47558 0.87505-0.87505 0.45713-0.08993
   4   0  15   28.08   24.92   1 0.67978-0.36390 0.69944-0.69944-0.22062 0.61510
  -4   0  15  170.00  229.14   1 0.16213-0.47866 0.87587-0.87587 0.45449-0.06106
   4   0  1625958.73  895.36   1 0.65182-0.33622 0.74071-0.74071-0.16268 0.58163
  -4   0  1633374.39 1284.88   1 0.16398-0.48051 0.87635-0.87635 0.45289-0.03323
   4   0  17  183.88  103.17   1 0.62222-0.30662 0.77552-0.77552-0.10671 0.55184
  -4   0  17  -45.97  314.24   1 0.16473-0.48127 0.87654-0.87654 0.45224-0.00635
   4   0  18  809.43  180.20   1 0.59257-0.27697 0.80360-0.80360-0.05547 0.52678
  -4   0  18 1668.28  280.97   1 0.16449-0.48102 0.87648-0.87648 0.45245 0.01966
   4   0  19  -62.71   82.63   1 0.56340-0.24686 0.82614-0.82614-0.00741 0.50650
   4   0  20 7816.83  317.22   1 0.53432-0.21778 0.84450-0.84450 0.03608 0.48926
   4   0  21  -78.75   88.50   1 0.50589-0.18934 0.85921-0.85921 0.07633 0.47529
  -4   0  21 -296.94  248.40   1 0.15862-0.47515 0.87494-0.87494 0.45750 0.09329
   4   0  22  158.56  117.93   1 0.47953-0.16303 0.87027-0.87027 0.11254 0.46479
  -4   0  22  584.92  171.78   1 0.15518-0.47171 0.87401-0.87401 0.46045 0.11657
  -4   0  23   -5.17  220.55   1 0.15108-0.46761 0.87288-0.87288 0.46394 0.13931
  -4   0  24 5105.75  503.63   1 0.14638-0.46291 0.87155-0.87155 0.46793 0.16155
  -4   0  25  -83.03  247.50   1 0.14323-0.45947 0.86922-0.86922 0.47321 0.18255
  -4   0  26 5393.54  523.86   1 0.13744-0.45369 0.86750-0.86750 0.47805 0.20394
  -4   0  27  -13.03  212.48   1 0.13114-0.44739 0.86558-0.86558 0.48328 0.22494
  -4   0  28 1706.14  345.23   1 0.12436-0.44061 0.86344-0.86344 0.48886 0.24559
  -4   0  29  168.51  108.09   1 0.11711-0.43336 0.86109-0.86109 0.49477 0.26591
  -4   0  30  525.97  332.56   1 0.10943-0.42568 0.85850-0.85850 0.50098 0.28593
  -4   0  31  167.11  140.44   1 0.10131-0.41756 0.85568-0.85568 0.50747 0.30567
  -4   0  32 1042.49  306.53   1 0.09278-0.40903 0.85261-0.85261 0.51422 0.32515
  -4   0  33  231.11  241.90   1 0.08385-0.40010 0.84929-0.84929 0.52121 0.34440
  -4   1   066757.95  853.64   1 0.00574-0.32180 0.81430-0.74804 0.58040-0.58040
  -4  -1   065239.37  905.60   1-0.29062-0.02531 0.60003-0.66623 0.74531-0.74531
  -4   1   1 1359.96  180.83   1 0.05450-0.37075 0.83757-0.77127 0.54360-0.51737
  -4   1  -1 1757.87  344.57   1-0.05338-0.26266 0.78277-0.71651 0.62000-0.64622
  -4  -1   1 1351.44  177.24   1-0.24179-0.07441 0.64690-0.71320 0.72321-0.69699
  -4  -1  -1 1802.35  197.67   1-0.34389 0.02796 0.54679-0.61298 0.76338-0.78959
  -4   1   246577.20  767.22   1 0.09451-0.41076 0.85324-0.78695 0.51286-0.46040
  -4   1  -245169.76  618.37   1-0.12532-0.19088 0.73629-0.66999 0.66494-0.71740
  -4  -1   245029.50  782.99   1-0.19637-0.11983 0.68426-0.75056 0.70229-0.64984
  -4  -1  -243907.69  692.08   1-0.39967 0.08370 0.48251-0.54868 0.77938-0.83182
  -4   1   349261.72  932.05   1 0.12736-0.44361 0.86440-0.79810 0.48639-0.40770
  -4  -1   348352.26 1195.40   1-0.15527-0.16092 0.71528-0.78158 0.68136-0.60268
  -4   1  -346333.97  748.19   1-0.21003-0.10617 0.67337-0.60707 0.70883-0.78751
  -4  -1  -345945.91  824.68   1-0.45715 0.14117 0.41105-0.47723 0.78869-0.86736
  -4   1   439354.58  891.81   1 0.15327-0.46980 0.87348-0.80728 0.46208-0.35717
  -4  -1   439062.20  842.50   1-0.11848-0.19772 0.74091-0.80721 0.66106-0.55616
  -4   1  -437080.63  619.94   1-0.31029-0.00563 0.58098-0.51479 0.75244-0.85729
  -4  -1  -435914.44  701.50   1-0.51442 0.19837 0.32813-0.39429 0.79227-0.89731
  -4   1   524432.08  918.80   1 0.17513-0.49167 0.87915-0.81294 0.44319-0.31205
  -4   1  -521514.01  412.35   1-0.42179 0.10582 0.45599-0.38981 0.78368-0.91479
  -4  -1  -520148.04  476.40   1-0.56877 0.25282 0.23635-0.30246 0.78780-0.91901
  -4   1   678029.03 1572.48   1 0.19292-0.50945 0.88321-0.81701 0.42743-0.27006
  -4  -1   675187.62 1307.95   1-0.05771-0.25834 0.78028-0.84654 0.62275-0.46542
  -4   1  -673698.98 1024.33   1-0.53723 0.22119 0.29284-0.22667 0.79096-0.94851
  -4  -1  -671829.49 1140.74   1-0.61880 0.30285 0.14133-0.20743 0.77272-0.93018
  -4   1   724851.66  966.72   1 0.20730-0.52383 0.88614-0.81994 0.41445-0.23085
  -4  -1   724071.41  679.31   1-0.03259-0.28345 0.79442-0.86068 0.60648-0.42292
  -4  -1  -723526.00  517.89   1-0.66176 0.34581 0.03857-0.10478 0.74871-0.93243
  -4   1   8  433.34  130.79   1 0.21879-0.53532 0.88824-0.82204 0.40390-0.19407
  -4  -1   8  349.50  127.08   1-0.01075-0.30529 0.80599-0.87226 0.59181-0.38203
  -4  -1  -8  320.32   94.41   1-0.69578 0.38018-0.06343-0.00275 0.71544-0.92490
   4  -1   9 7297.03  192.67   1 0.75398-0.43843 0.30122-0.36748-0.58375 0.82019
  -4   1   9 8515.09  386.28   1 0.22783-0.54436 0.88975-0.82355 0.39550-0.15944
  -4  -1   9 9423.12  409.66   1 0.00810-0.32416 0.81546-0.88172 0.57875-0.34274
   4  -1  10 4028.46  369.03   1 0.74976-0.43393 0.48523-0.55148-0.44988 0.71244
  -4   1  10 4448.30  949.76   1 0.23477-0.55131 0.89082-0.82462 0.38898-0.12669
  -4  -1  10 5526.34  459.72   1 0.02329-0.33954 0.82376-0.89006 0.56644-0.30414
   4   1  11 5123.27  529.61   1 0.75526-0.43971 0.31785-0.25159-0.57319 0.86217
   4  -1  11 4648.38  354.55   1 0.71726-0.40138 0.62090-0.68718-0.31623 0.60552
  -4   1  11 4574.27  305.88   1 0.23991-0.55644 0.89156-0.82536 0.38412-0.09560
  -4  -1  11 5128.70 1072.30   1 0.03704-0.35329 0.83001-0.89631 0.55650-0.26796
   4   1  12 9977.16  780.47   1 0.75594-0.44010 0.39912-0.33288-0.51889 0.83396
   4  -1  12 8625.08  214.00   1 0.66819-0.35231 0.71792-0.78420-0.19518 0.51077
  -4   1  12 9310.61  419.63   1 0.24348-0.56001 0.89205-0.82585 0.38073-0.06598
  -4  -1  1210447.77  472.80   1 0.04863-0.36488 0.83508-0.90137 0.54797-0.23320
   4   1  13  806.26  201.77   1 0.75163-0.43580 0.46937-0.40313-0.46338 0.80471
   4  -1  13  488.18  100.51   1 0.61695-0.30136 0.78095-0.84711-0.09730 0.43769
  -4   1  13  769.66  214.74   1 0.24567-0.56220 0.89234-0.82614 0.37864-0.03766
  -4  -1  13 1078.03  246.06   1 0.05827-0.37452 0.83914-0.90543 0.54077-0.19977
   4   1  1447840.19  797.16   1 0.74376-0.42815 0.53127-0.46493-0.40566 0.77493
   4  -1  1431258.50  356.45   1 0.56753-0.25099 0.82323-0.88961-0.01380 0.38155
  -4   1  1450837.73  970.54   1 0.24664-0.56318 0.89246-0.82626 0.37770-0.01050
  -4  -1  1452216.99 1095.92   1 0.06616-0.38241 0.84237-0.90866 0.53481-0.16758
   4   1  15 2698.57  465.30   1 0.72972-0.41411 0.58664-0.52030-0.35120 0.74685
   4  -1  15 1484.70  105.41   1 0.52197-0.20542 0.85126-0.91764 0.05383 0.34018
  -4   1  15 2739.76  486.16   1 0.24654-0.56308 0.89245-0.82625 0.37780 0.01562
  -4  -1  15 3040.67  283.48   1 0.07246-0.38871 0.84489-0.91118 0.53000-0.13654
   4   1  16 4093.23  370.66   1 0.71165-0.39577 0.63519-0.56891-0.30011 0.72089
   4  -1  16 1856.50  137.19   1 0.48350-0.16701 0.86873-0.93509 0.10729 0.31258
  -4   1  16 4243.33  554.78   1 0.24548-0.56201 0.89231-0.82611 0.37881 0.04083
  -4  -1  16 4779.71 1016.19   1 0.07733-0.39358 0.84679-0.91309 0.52626-0.10657
   4   1  17 2703.41  604.93   1 0.69208-0.37621 0.67737-0.61109-0.24936 0.69644
  -4   1  17 3033.09  325.70   1 0.24355-0.56008 0.89206-0.82586 0.38066 0.06522
  -4  -1  17 3236.86  325.13   1 0.08090-0.39715 0.84817-0.91446 0.52350-0.07758
   4   1  18 5478.40  438.65   1 0.67084-0.35496 0.71387-0.64759-0.20088 0.67425
  -4   1  18 6177.18  412.52   1 0.24084-0.55737 0.89169-0.82549 0.38324 0.08887
  -4  -1  18 6395.15  434.60   1 0.08329-0.39954 0.84908-0.91537 0.52165-0.04949
   4   1  19  235.56   59.88   1 0.64923-0.33363 0.74408-0.67792-0.15755 0.65505
  -4   1  19  340.91  268.87   1 0.23741-0.55394 0.89121-0.82500 0.38649 0.11184
   4   1  2033434.79  834.25   1 0.62604-0.31044 0.77146-0.70530-0.11363 0.63731
  -4   1  2043706.64 1126.43   1 0.23332-0.54985 0.89060-0.82440 0.39035 0.13421
   4   1  2110982.40  517.02   1 0.60233-0.28673 0.79500-0.72884-0.07188 0.62174
  -4   1  2114869.30  961.09   1 0.22862-0.54516 0.88988-0.82368 0.39475 0.15604
  -4  -1  2115411.27  660.39   1 0.08433-0.40058 0.84947-0.91576 0.52084 0.03000
   4   1  22 2780.92  251.90   1 0.57849-0.26194 0.81509-0.74871-0.03105 0.60894
  -4   1  22 4299.27  388.42   1 0.22337-0.53990 0.88903-0.82282 0.39966 0.17736
  -4  -1  22 4994.78  419.47   1 0.08290-0.39915 0.84893-0.91522 0.52195 0.05512
   4   1  23  244.02  161.57   1 0.55403-0.23748 0.83246-0.76608 0.00689 0.59725
  -4   1  23  379.55  240.95   1 0.21759-0.53412 0.88803-0.82183 0.40501 0.19823
  -4  -1  23  243.21  247.34   1 0.08069-0.39693 0.84808-0.91438 0.52367 0.07963
   4   1  24 2640.90  497.85   1 0.52947-0.21293 0.84722-0.78084 0.04310 0.58731
  -4   1  24 5967.22  837.91   1 0.21131-0.52784 0.88690-0.82070 0.41078 0.21869
  -4  -1  24 5258.39  827.83   1 0.07775-0.39400 0.84695-0.91325 0.52594 0.10359
   4   1  25 3097.19  293.64   1 0.50488-0.18833 0.85968-0.79329 0.07771 0.57897
  -4   1  25 6580.27  530.14   1 0.20457-0.52110 0.88561-0.81941 0.41693 0.23877
  -4  -1  25 5930.24 1204.76   1 0.07413-0.39038 0.84554-0.91184 0.52872 0.12704
  -4   1  26   23.52  142.29   1 0.19739-0.51392 0.88416-0.81795 0.42343 0.25850
  -4  -1  26    9.93  107.85   1 0.06988-0.38613 0.84386-0.91016 0.53198 0.15002
  -4   1  27  834.57  244.42   1 0.18978-0.50631 0.88253-0.81633 0.43024 0.27792
  -4  -1  27  734.76  228.93   1 0.06503-0.38128 0.84191-0.90821 0.53567 0.17255
  -4   1  28 1328.89  331.88   1 0.18178-0.49831 0.88072-0.81452 0.43735 0.29704
  -4  -1  28 1217.54  233.80   1 0.05961-0.37586 0.83969-0.90599 0.53977 0.19469
  -4   1  29    7.16  229.76   1 0.17338-0.48991 0.87872-0.81252 0.44472 0.31589
  -4  -1  29  347.58  247.18   1 0.05365-0.36989 0.83721-0.90350 0.54424 0.21645
  -4   1  30  597.61  332.51   1 0.16461-0.48114 0.87651-0.81031 0.45235 0.33450
  -4  -1  30  891.72  321.64   1 0.04717-0.36342 0.83445-0.90074 0.54905 0.23786
  -4   1  31  854.54  267.88   1 0.15547-0.47200 0.87409-0.80788 0.46020 0.35287
  -4  -1  31 1192.95  312.02   1 0.04020-0.35644 0.83141-0.89770 0.55419 0.25896
  -4   1  32 1735.42  424.88   1 0.14598-0.46251 0.87144-0.80523 0.46827 0.37104
  -4  -1  32 1426.60  386.50   1 0.03275-0.34900 0.82809-0.89438 0.55962 0.27975
  -4   2   0 7226.49  375.68   1 0.18252-0.49905 0.88089-0.74849 0.43669-0.43669
  -4  -2   0 6201.06  313.76   1-0.39170 0.07572 0.49180-0.62415 0.77762-0.77762
  -4   2   136761.21  741.53   1 0.21798-0.53451 0.88810-0.75570 0.40465-0.37842
  -4   2  -137102.96  696.29   1 0.13694-0.45319 0.86736-0.73477 0.47846-0.50469
  -4  -2   135881.74  783.69   1-0.34981 0.03387 0.54053-0.67292 0.76514-0.73893
  -4  -2  -133624.56  717.47   1-0.43574 0.11977 0.43865-0.57099 0.78594-0.81216
  -4   2   221257.55  580.19   1 0.24570-0.56224 0.89234-0.75994 0.37860-0.32614
  -4   2  -222903.60  503.62   1 0.07749-0.39374 0.84685-0.71427 0.52614-0.57860
  -4  -2   222124.48  606.45   1-0.30917-0.00675 0.58209-0.71448 0.75204-0.69962
  -4  -2  -221031.14  547.40   1-0.47992 0.16388 0.37798-0.51031 0.79170-0.84422
  -4  -2   319577.90  600.25   1-0.27098-0.04495 0.61835-0.75074 0.73770-0.65906
  -4  -2  -317940.96  493.34   1-0.52414 0.20809 0.31333-0.44567 0.79189-0.87067
  -4   2   454752.83 1197.58   1 0.28207-0.59936 0.89767-0.76564 0.33854-0.23356
  -4   2  -459126.11  901.51   1-0.10614-0.21006 0.74906-0.61646 0.65393-0.75884
  -4  -2   456337.71 1108.27   1-0.23703-0.07916 0.65097-0.78357 0.72114-0.61623
  -4  -2  -452211.59  945.04   1-0.56596 0.25001 0.24126-0.37347 0.78833-0.89331
  -4   2   556861.69 1214.22   1 0.29512-0.61241 0.89836-0.76633 0.32533-0.19410
  -4  -2   560486.41 1146.67   1-0.20447-0.11173 0.67783-0.81043 0.70620-0.57507
  -4  -2  -560677.99 1051.53   1-0.60591 0.28996 0.16734-0.29956 0.77772-0.90894
  -4   2   615309.85  497.69   1 0.30513-0.62242 0.89868-0.76665 0.31505-0.15758
  -4  -2   618268.88  580.18   1-0.17481-0.14139 0.70085-0.83345 0.69154-0.53418
  -4   2  -618318.80  316.92   1-0.42754 0.11157 0.44890-0.31655 0.78465-0.94198
  -4  -2  -618146.03  503.08   1-0.64147 0.32552 0.08746-0.21988 0.76214-0.91961
  -4   2   723269.73  657.45   1 0.31262-0.62991 0.89880-0.76677 0.30727-0.12356
  -4  -2   727563.86  703.57   1-0.14800-0.16819 0.72050-0.85310 0.67746-0.49388
  -4  -2  -727071.11  613.87   1-0.67301 0.35705 0.00914-0.14156 0.73957-0.92329
  -4   2   8 1400.54  246.67   1 0.31802-0.63531 0.89882-0.76679 0.30162-0.09166
  -4  -2   8 2373.20  229.74   1-0.12396-0.19224 0.73722-0.86982 0.66417-0.45436
  -4  -2  -8 2093.12  195.41   1-0.69810 0.38251-0.07107-0.06130 0.71245-0.92191
  -4   2   916151.24  527.17   1 0.32166-0.63895 0.89880-0.76677 0.29778-0.06158
  -4  -2   920441.13  620.04   1-0.10343-0.21262 0.75223-0.88475 0.65073-0.41472
  -4   2  10 1115.85  232.65   1 0.32379-0.64108 0.89878-0.76675 0.29553-0.03308
  -4  -2  10 1118.70  200.83   1-0.08451-0.23153 0.76419-0.89672 0.63941-0.37719
   4   2  11  706.45  166.51   1 0.75144-0.43589 0.27532-0.14280-0.59960 0.88859
  -4   2  11  715.49  178.40   1 0.32463-0.64192 0.89877-0.76674 0.29464-0.00595
  -4  -2  11  687.90  185.98   1-0.06789-0.24816 0.77429-0.90682 0.62917-0.34072
   4   2  1214287.63  456.27   1 0.75658-0.44103 0.34169-0.20917-0.55751 0.87277
  -4   2  1212379.59  507.25   1 0.32434-0.64163 0.89877-0.76674 0.29495 0.01998
  -4  -2  1215105.70  688.76   1-0.05339-0.26266 0.78277-0.91530 0.62000-0.30533
   4   2  1312327.73  891.06   1 0.75580-0.43997 0.40538-0.27290-0.51421 0.85554
  -4   2  1310437.63  459.23   1 0.32306-0.64035 0.89879-0.76676 0.29630 0.04487
  -4  -2  1313671.09  546.57   1-0.04085-0.27519 0.78987-0.92239 0.61191-0.27101
   4   2  1410429.08  713.35   1 0.75240-0.43656 0.46190-0.32942-0.46961 0.83719
  -4   2  14 9702.11  452.69   1 0.32091-0.63820 0.89881-0.76678 0.29857 0.06884
  -4  -2  1411951.98  522.87   1-0.03012-0.28592 0.79576-0.92829 0.60485-0.23773
   4   2  15 2640.92  451.43   1 0.74720-0.43160 0.51323-0.38054-0.42222 0.81786
  -4   2  15 2114.33  278.32   1 0.31797-0.63526 0.89882-0.76679 0.30167 0.09200
  -4  -2  15 2609.22  331.88   1-0.02106-0.29499 0.80062-0.93314 0.59879-0.20545
   4   2  16 3688.20  535.85   1 0.73700-0.42140 0.56060-0.42791-0.37754 0.79956
  -4   2  16 3557.34  363.58   1 0.31433-0.63162 0.89881-0.76678 0.30549 0.11442
  -4  -2  16 3894.85  382.13   1-0.01352-0.30253 0.80457-0.93709 0.59370-0.17413
   4   2  17  781.71  155.78   1 0.72432-0.40871 0.60344-0.47076-0.33348 0.78188
  -4   2  17  627.20  228.55   1 0.31004-0.62733 0.89877-0.76674 0.30995 0.13620
  -4  -2  17  656.46  180.09   1-0.00739-0.30866 0.80772-0.94025 0.58951-0.14372
   4   2  18 3615.85  731.58   1 0.70876-0.39288 0.64212-0.50956-0.29212 0.76549
  -4   2  18 2870.36  379.54   1 0.30517-0.62246 0.89868-0.76665 0.31500 0.15739
  -4  -2  18 3731.78  373.55   1-0.00255-0.31349 0.81017-0.94270 0.58618-0.11417
   4   2  19 6514.43  584.15   1 0.69234-0.37646 0.67688-0.54432-0.24998 0.74965
  -4   2  19 7596.36  563.18   1 0.29976-0.61705 0.89853-0.76650 0.32058 0.17807
   4   2  2015057.99 1157.23   1 0.67457-0.35869 0.70799-0.57543-0.20901 0.73498
  -4   2  2016333.24  827.85   1 0.29385-0.61114 0.89831-0.76628 0.32662 0.19827
  -4  -2  2016065.15 1202.91   1 0.00362-0.31967 0.81325-0.94578 0.58189-0.05743
   4   2  2156330.90 1034.23   1 0.65651-0.34091 0.73441-0.60209-0.17211 0.72198
  -4  -2  2165941.57 1266.05   1 0.00513-0.32119 0.81400-0.94653 0.58083-0.03015
   4   2  22  737.58  208.18   1 0.63683-0.32123 0.75932-0.62701-0.13364 0.70969
  -4   2  22  440.44  458.90   1 0.28066-0.59795 0.89758-0.76555 0.33995 0.23743
  -4  -2  22 -318.51  251.71   1 0.00570-0.32176 0.81428-0.94681 0.58043-0.00353
   4   2  23 3215.82  590.98   1 0.61645-0.30085 0.78146-0.64915-0.09640 0.69863
  -4   2  23 4946.22  463.09   1 0.27344-0.59073 0.89705-0.76502 0.34716 0.25646
  -4  -2  23 5038.27  468.43   1 0.00539-0.32145 0.81413-0.94665 0.58065 0.02247
   4   2  24 5375.02  937.04   1 0.59550-0.27990 0.80108-0.66876-0.06035 0.68877
  -4   2  24 9013.10  650.29   1 0.26950-0.58603 0.89496-0.76256 0.35552 0.27396
  -4  -2  24 9902.03  598.13   1 0.00425-0.32031 0.81357-0.94609 0.58144 0.04790
   4   2  25  538.90  217.23   1 0.57414-0.25759 0.81839-0.68562-0.02415 0.68085
  -4   2  25  673.80  308.12   1 0.26154-0.57807 0.89419-0.76179 0.36331 0.29239
  -4  -2  25  253.37  216.36   1 0.00235-0.31840 0.81262-0.94515 0.58277 0.07279
   4   2  26  127.50  123.28   1 0.55213-0.23558 0.83369-0.70092 0.00976 0.67319
  -4   2  26  -26.22  218.34   1 0.25322-0.56975 0.89327-0.76087 0.37138 0.31055
  -4  -2  26  287.06  219.04   1-0.00028-0.31577 0.81131-0.94384 0.58460 0.09718
   4   2  27 1140.64  326.46   1 0.52979-0.21324 0.84705-0.71428 0.04265 0.66657
  -4   2  27 2989.15  475.34   1 0.24456-0.56109 0.89219-0.75979 0.37970 0.32846
  -4  -2  27 3339.37  521.75   1-0.00359-0.31246 0.80965-0.94217 0.58690 0.12111
  -4   2  28 3616.53  964.54   1 0.23555-0.55208 0.89094-0.75853 0.38824 0.34615
  -4  -2  28 3774.07  434.45   1-0.00755-0.30849 0.80764-0.94016 0.58962 0.14461
  -4   2  29 -148.67  221.73   1 0.22622-0.54275 0.88949-0.75709 0.39700 0.36362
  -4  -2  29  -20.18  226.05   1-0.01213-0.30392 0.80529-0.93781 0.59275 0.16770
  -4   2  30  579.76  238.54   1 0.21657-0.53310 0.88786-0.75545 0.40595 0.38090
  -4  -2  30   78.44  186.24   1-0.01729-0.29876 0.80260-0.93513 0.59625 0.19042
  -4   2  31 1517.49  342.43   1 0.20660-0.52314 0.88601-0.75360 0.41508 0.39799
  -4  -2  31 1959.72  406.57   1-0.02301-0.29304 0.79958-0.93211 0.60010 0.21280
  -4   2  32  -72.12  224.27   1 0.19633-0.51286 0.88394-0.75153 0.42438 0.41492
  -4  -2  32  -65.65  216.71   1-0.02926-0.28679 0.79623-0.92876 0.60428 0.23485
  -4   3   0 3566.97  226.10   1 0.34026-0.65755 0.89832-0.70027 0.27792-0.27792
  -4  -3   0 4541.02  262.55   1-0.46882 0.15285 0.39547-0.59399 0.78981-0.78981
  -4   3   111733.79  385.80   1 0.35963-0.67692 0.89708-0.69903 0.25671-0.23046
  -4   3  -114207.15  395.12   1 0.31420-0.63149 0.89881-0.70076 0.30562-0.33187
  -4  -3   115129.19  484.68   1-0.43356 0.11759 0.44139-0.63991 0.78561-0.75939
  -4  -3  -115390.56  484.59   1-0.50353 0.18749 0.34429-0.54279 0.79241-0.81867
  -4   3   2 4236.75  250.18   1 0.37405-0.69134 0.89566-0.69761 0.24057-0.18808
  -4   3  -2 6544.50  244.24   1 0.27883-0.59612 0.89745-0.69941 0.34178-0.39427
  -4  -3   2 7017.42  372.44   1-0.39901 0.08304 0.48329-0.68181 0.77923-0.72679
  -4  -3  -2 6616.51  336.42   1-0.53865 0.22261 0.29058-0.48908 0.79082-0.84334
  -4   3   310393.30  384.14   1 0.38469-0.70198 0.89432-0.69627 0.22846-0.14972
  -4   3  -316562.31  364.71   1 0.23048-0.54702 0.89017-0.69156 0.39301-0.47170
  -4  -3   316779.11  527.92   1-0.36560 0.04963 0.52118-0.71970 0.77116-0.69249
  -4  -3  -315026.47  469.65   1-0.57151 0.25557 0.23151-0.42983 0.78725-0.86598
  -4   3   4 4091.44  257.17   1 0.39509-0.71159 0.89268-0.69362 0.21682-0.11185
  -4   3  -4 6715.68  298.81   1 0.16000-0.47653 0.87530-0.67670 0.45632-0.56123
  -4  -3   4 6196.01  345.92   1-0.33490 0.01897 0.55614-0.75473 0.76061-0.65576
  -4  -3  -4 6261.08  309.60   1-0.60386 0.28791 0.17137-0.36969 0.77844-0.88341
  -4   3   5  242.54  172.68   1 0.40025-0.71675 0.89182-0.69277 0.21081-0.07960
  -4   3  -5  951.51  146.01   1 0.05197-0.36822 0.83650-0.63762 0.54548-0.67664
  -4  -3   5 1089.34  176.52   1-0.30479-0.01113 0.58639-0.78497 0.75049-0.61943
  -4  -3  -5  806.80  161.11   1-0.63393 0.31799 0.10912-0.30744 0.76564-0.89686
  -4   3   616218.33  503.83   1 0.40350-0.72000 0.89125-0.69219 0.20700-0.04954
  -4   3  -628893.15  443.38   1-0.13308-0.18311 0.73098-0.53208 0.66929-0.82665
  -4  -3   627596.81  727.93   1-0.27659-0.03933 0.61319-0.81177 0.73992-0.58264
  -4  -3  -625890.98  687.28   1-0.66017 0.34422 0.04258-0.24121 0.74990-0.90737
  -4   3   7 5784.80  304.73   1 0.40518-0.72168 0.89094-0.69189 0.20502-0.02132
  -4  -3   711054.36  466.01   1-0.25041-0.06551 0.63682-0.83540 0.72920-0.54571
  -4  -3  -710203.78  422.31   1-0.68405 0.36810-0.02182-0.17680 0.72910-0.91281
  -4   3   824198.48  654.14   1 0.40554-0.72204 0.89088-0.69182 0.20460 0.00533
  -4  -3   840200.33  935.25   1-0.22838-0.08782 0.65827-0.85717 0.71729-0.50748
  -4  -3  -838488.28  845.60   1-0.70300 0.38740-0.08769-0.11087 0.70575-0.91521
  -4   3   9  309.73  204.80   1 0.40477-0.72127 0.89102-0.69196 0.20550 0.03067
  -4  -3   9   18.15  131.34   1-0.20635-0.10985 0.67633-0.87523 0.70709-0.47105
  -4   3  10  -16.52  149.00   1 0.40304-0.71953 0.89133-0.69228 0.20755 0.05487
  -4  -3  10  307.31   87.38   1-0.18634-0.12986 0.69207-0.89096 0.69736-0.43509
   4   3  11  854.04  171.08   1 0.74929-0.43375 0.25746-0.05868-0.61013 0.89911
  -4   3  11  535.01  174.91   1 0.40045-0.71695 0.89179-0.69273 0.21058 0.07808
  -4  -3  11 1106.49  230.63   1-0.16829-0.14790 0.70573-0.90463 0.68819-0.39970
   4   3  1214790.93  870.23   1 0.75500-0.43945 0.31415-0.11537-0.57556 0.89082
  -4   3  12 9858.95  463.24   1 0.39711-0.71361 0.89235-0.69329 0.21447 0.10043
  -4  -3  1215398.20 1309.90   1-0.15213-0.16407 0.71755-0.91644 0.67968-0.36496
   4   3  1314737.19  996.65   1 0.75733-0.44178 0.36795-0.16916-0.53949 0.88102
  -4   3  13 9583.96  447.00   1 0.39311-0.70961 0.89299-0.69394 0.21912 0.12203
  -4  -3  1314701.89  566.41   1-0.13777-0.17843 0.72773-0.92662 0.67188-0.33094
   4   3  1413728.19 1264.55   1 0.75530-0.43946 0.42018-0.22146-0.50294 0.87053
  -4   3  14 8919.16  541.88   1 0.38851-0.70501 0.89369-0.69463 0.22443 0.14296
  -4  -3  1413683.21  674.93   1-0.12509-0.19110 0.73645-0.93535 0.66481-0.29764
   4   3  15 1106.92  222.61   1 0.75185-0.43601 0.46735-0.26863-0.46507 0.85890
  -4   3  15  421.72  210.09   1 0.38162-0.69891 0.89473-0.69669 0.23197 0.16169
  -4  -3  15 1202.31  237.99   1-0.11520-0.20084 0.74452-0.94331 0.65758-0.26423
   4   3  16  525.87  142.18   1 0.74758-0.43197 0.51108-0.31205-0.42415 0.84617
  -4   3  16  437.37  301.80   1 0.37602-0.69331 0.89543-0.69738 0.23834 0.18157
   4   3  1739937.91  936.89   1 0.73911-0.42351 0.55210-0.35307-0.38585 0.83425
  -4   3  1728209.48  809.66   1 0.36996-0.68725 0.89610-0.69806 0.24518 0.20097
   4   3  1827354.41 1662.44   1 0.72869-0.41308 0.58999-0.39096-0.34772 0.82249
  -4   3  1821187.89  766.25   1 0.36347-0.68075 0.89674-0.69870 0.25245 0.21995
  -4  -3  1830039.38  867.84   1-0.09070-0.22534 0.76033-0.95912 0.64316-0.17115
   4   3  19 1734.98  290.46   1 0.71656-0.40095 0.62487-0.42584-0.30995 0.81110
  -4   3  19 1983.73  511.81   1 0.35657-0.67386 0.89733-0.69928 0.26010 0.23855
  -4  -3  19 1109.01  302.12   1-0.08511-0.23093 0.76382-0.96261 0.63978-0.14154
   4   3  20   35.61   74.77   1 0.70217-0.38629 0.65691-0.45806-0.27461 0.80059
  -4   3  20  -62.61  254.66   1 0.34930-0.66659 0.89783-0.69979 0.26809 0.25680
  -4  -3  20   88.28  113.03   1-0.08067-0.23538 0.76656-0.96535 0.63707-0.11261
   4   3  21 2675.91  658.18   1 0.68729-0.37142 0.68629-0.48745-0.23793 0.79021
  -4   3  21 2746.01  397.67   1 0.34166-0.65895 0.89825-0.70021 0.27640 0.27473
  -4  -3  21 3445.95  564.27   1-0.07731-0.23874 0.76862-0.96741 0.63501-0.08433
   4   3  22 3710.96  600.53   1 0.67132-0.35544 0.71312-0.51428-0.20192 0.78049
  -4   3  22 3118.49  384.59   1 0.33369-0.65097 0.89856-0.70052 0.28499 0.29238
  -4  -3  22 4210.13 1060.45   1-0.07495-0.24110 0.77005-0.96884 0.63356-0.05665
   4   3  23  430.94  146.59   1 0.65520-0.33961 0.73619-0.53771-0.16947 0.77170
  -4   3  23 1008.74  302.26   1 0.32538-0.64267 0.89876-0.70071 0.29385 0.30978
  -4  -3  23  611.21  268.73   1-0.07354-0.24251 0.77090-0.96969 0.63268-0.02956
   4   3  24  249.99  171.65   1 0.63752-0.32192 0.75852-0.56004-0.13493 0.76335
  -4   3  24  133.17  235.37   1 0.31676-0.63405 0.89882-0.70077 0.30294 0.32693
  -4  -3  24  180.26  139.14   1-0.07301-0.24303 0.77122-0.97001 0.63236-0.00301
   4   3  25   42.85   77.06   1 0.61911-0.30351 0.77875-0.58028-0.10114 0.75574
  -4   3  25   -5.59  207.79   1 0.30783-0.62512 0.89873-0.70069 0.31225 0.34386
  -4  -3  25 -238.42  207.04   1-0.07333-0.24272 0.77103-0.96982 0.63255 0.02301
   4   3  26 4052.99  389.64   1 0.60009-0.28449 0.79702-0.59855-0.06808 0.74886
  -4   3  26 6088.56  548.01   1 0.29861-0.61590 0.89849-0.70045 0.32176 0.36060
  -4  -3  26 5996.11 1492.40   1-0.07443-0.24161 0.77036-0.96915 0.63324 0.04855
   4   3  27  574.73  219.02   1 0.58054-0.26399 0.81350-0.61435-0.03433 0.74355
  -4   3  27 1202.63  335.34   1 0.28909-0.60638 0.89808-0.70003 0.33146 0.37714
  -4  -3  27 1651.62  415.14   1-0.07628-0.23976 0.76924-0.96803 0.63438 0.07363
   4   3  28  190.14  158.29   1 0.56026-0.24372 0.82830-0.62915-0.00258 0.73808
  -4   3  28  -74.32  214.07   1 0.27929-0.59658 0.89748-0.69944 0.34132 0.39352
  -4  -3  28  110.07  117.05   1-0.07884-0.23720 0.76768-0.96647 0.63595 0.09828
  -4   3  29  154.81  223.22   1 0.26921-0.58650 0.89670-0.69865 0.35135 0.40974
  -4  -3  29  481.20  249.10   1-0.08208-0.23397 0.76570-0.96449 0.63793 0.12252
  -4   3  30 1735.29  451.74   1 0.26276-0.57929 0.89432-0.69571 0.36212 0.42472
  -4  -3  30 1389.31  338.53   1-0.08596-0.23009 0.76330-0.96209 0.64029 0.14639
  -4   3  31  104.96  246.65   1 0.25216-0.56869 0.89315-0.69454 0.37241 0.44067
  -4  -3  31  355.01  221.28   1-0.09045-0.22560 0.76049-0.95928 0.64300 0.16990
  -4   3  32 -134.89  280.09   1 0.24128-0.55781 0.89175-0.69314 0.38282 0.45649
  -4  -3  32 1002.54  376.18   1-0.09553-0.22052 0.75729-0.95608 0.64605 0.19308
  -4   4  -124349.14  545.64   1 0.45440-0.77089 0.87892-0.61351 0.14497-0.17122
  -4  -4   147990.05 1035.09   1-0.49852 0.18248 0.35158-0.61625 0.79237-0.76611
  -4   4  -226204.05  575.80   1 0.43962-0.75612 0.88318-0.61777 0.16346-0.21595
  -4  -4   246845.68 1025.54   1-0.46986 0.15382 0.39180-0.65647 0.79102-0.73850
  -4   4  -327197.11  550.91   1 0.41851-0.73501 0.88828-0.62288 0.18919-0.26791
  -4  -4   344338.68  985.92   1-0.44274 0.12677 0.42976-0.69445 0.78694-0.70827
  -4  -4  -344479.15  975.78   1-0.60823 0.29229 0.16275-0.42717 0.77689-0.85562
  -4   4   4 1268.47  246.50   1 0.47990-0.79639 0.87013-0.60472 0.11205-0.00708
  -4   4  -4 1645.57  130.64   1 0.38212-0.69941 0.89466-0.63060 0.23140-0.33638
  -4  -4   4 2213.90  258.18   1-0.41522 0.09924 0.46400-0.72869 0.78249-0.67760
  -4  -4  -4 2215.44  274.15   1-0.63321 0.31727 0.11070-0.37512 0.76601-0.87098
  -4   4   5 6700.82  329.61   1 0.47963-0.79613 0.87023-0.60483 0.11241 0.01880
  -4  -4   513592.55  510.66   1-0.38863 0.07265 0.49533-0.76003 0.77692-0.64581
  -4  -4  -513734.41  530.05   1-0.65520 0.33925 0.05493-0.31976 0.75345-0.88467
  -4   4  -615769.79  454.08   1 0.25627-0.57280 0.89363-0.62881 0.36843-0.52580
  -4  -4  -615322.99  542.47   1-0.67608 0.36013 0.00075-0.26559 0.73682-0.89429
  -4   4   743050.43  950.20   1 0.47603-0.79253 0.87158-0.60618 0.11713 0.06656
  -4  -4   786578.24 1598.52   1-0.34057 0.02464 0.55026-0.81503 0.76237-0.57888
  -4  -4  -784518.75 1518.11   1-0.69457 0.37861-0.05365-0.21118 0.71742-0.90113
  -4   4   8 8070.52  392.87   1 0.47299-0.78949 0.87270-0.60729 0.12110 0.08883
  -4  -4   817876.88  612.92   1-0.31790 0.00197 0.57343-0.83820 0.75505-0.54534
  -4  -4  -817444.38  571.77   1-0.70902 0.39342-0.10931-0.15544 0.69665-0.90611
  -4   4   9  -34.66  416.39   1 0.46926-0.78576 0.87402-0.60862 0.12594 0.11023
  -4  -4   9  265.93  151.83   1-0.29673-0.01919 0.59419-0.85897 0.74758-0.51166
  -4  -4  1028472.29  733.29   1-0.27708-0.03884 0.61273-0.87750 0.74012-0.47798
   4   4  11 1397.12  271.31   1 0.74883-0.43328 0.25389 0.01115-0.61219 0.90118
  -4   4  11 1260.81  206.45   1 0.46005-0.77654 0.87713-0.61172 0.13779 0.15087
  -4  -4  11 1503.69  246.16   1-0.25899-0.05693 0.62920-0.89398 0.73281-0.44446
   4   4  12  112.28   98.58   1 0.75413-0.43859 0.30302-0.03797-0.58262 0.89788
  -4   4  12  -75.48  156.76   1 0.45467-0.77117 0.87883-0.61342 0.14462 0.17028
  -4  -4  12  -17.81  154.81   1-0.24243-0.07349 0.64379-0.90857 0.72577-0.41121
   4   4  13   20.65   87.38   1 0.75691-0.44136 0.35023-0.08518-0.55174 0.89327
  -4   4  13  232.31  170.93   1 0.44885-0.76534 0.88058-0.61518 0.15196 0.18918
  -4  -4  13   81.95  163.32   1-0.22994-0.08626 0.65697-0.92216 0.71799-0.37704
   4   4  14 1439.50  318.53   1 0.75597-0.44014 0.39680-0.13183-0.52061 0.88819
  -4   4  14  567.90  199.91   1 0.44261-0.75911 0.88236-0.61695 0.15976 0.20763
  -4  -4  14 1466.36  419.46   1-0.21637-0.09983 0.66821-0.93341 0.71180-0.34463
   4   4  15 3219.37  500.10   1 0.75424-0.43840 0.43947-0.17450-0.48783 0.88167
  -4   4  15 1465.39  299.62   1 0.43598-0.75248 0.88414-0.61873 0.16795 0.22568
  -4  -4  15 3037.21  300.14   1-0.20423-0.11197 0.67803-0.94323 0.70608-0.31268
   4   4  16 1641.06  234.56   1 0.75044-0.43460 0.47984-0.21487-0.45452 0.87461
  -4   4  16  674.45  205.15   1 0.42900-0.74549 0.88589-0.62048 0.17650 0.24337
   4   4  17 3473.33  592.03   1 0.74637-0.43076 0.51786-0.25249-0.41802 0.86642
  -4   4  17 2696.02  397.73   1 0.42167-0.73817 0.88759-0.62218 0.18538 0.26073
  -4  -4  17 3899.34  392.60   1-0.18397-0.13222 0.69389-0.95908 0.69617-0.25033
   4   4  18  730.04  251.20   1 0.73869-0.42309 0.55384-0.28847-0.38416 0.85893
  -4   4  18 1253.20  401.87   1 0.41402-0.73052 0.88923-0.62382 0.19455 0.27781
   4   4  19 3972.81  820.75   1 0.72945-0.41384 0.58753-0.32216-0.35028 0.85143
  -4   4  19 2016.12  339.06   1 0.40606-0.72256 0.89078-0.62537 0.20399 0.29462
  -4  -4  19 4627.97  556.29   1-0.16871-0.14749 0.70542-0.97062 0.68841-0.19010
   4   4  20 2234.50  398.10   1 0.71878-0.40318 0.61900-0.35363-0.31650 0.84402
  -4   4  20 1494.83  323.78   1 0.39781-0.71431 0.89223-0.62683 0.21366 0.31118
  -4  -4  20 2514.76  557.39   1-0.16280-0.15340 0.70979-0.97499 0.68533-0.16080
   4   4  21  493.27  149.98   1 0.70610-0.39022 0.64824-0.38311-0.28495 0.83722
  -4   4  21  591.41  230.52   1 0.38927-0.70577 0.89358-0.62817 0.22355 0.32753
  -4  -4  21  670.51  206.00   1-0.15796-0.15824 0.71333-0.97853 0.68278-0.13203
   4   4  22  626.16  192.64   1 0.69303-0.37716 0.67554-0.41041-0.25167 0.83024
  -4   4  22 1192.16  368.88   1 0.37887-0.69616 0.89508-0.63102 0.23510 0.34228
  -4  -4  22  778.84  279.61   1-0.15413-0.16207 0.71611-0.98130 0.68075-0.10377
   4   4  23 4172.66  833.20   1 0.67894-0.36307 0.70084-0.43572-0.21873 0.82360
  -4   4  23 3286.25  416.38   1 0.36982-0.68711 0.89612-0.63206 0.24534 0.35829
  -4  -4  23 5108.16 1292.21   1-0.15127-0.16493 0.71817-0.98337 0.67922-0.07601
   4   4  24  597.73  236.91   1 0.66393-0.34805 0.72424-0.45911-0.18618 0.81735
  -4  -4  24  817.69  197.76   1-0.14931-0.16689 0.71957-0.98477 0.67817-0.04873
   4   4  25  219.39  147.97   1 0.64893-0.33333 0.74447-0.47984-0.15696 0.81156
  -4   4  25 -197.95  231.99   1 0.35092-0.66821 0.89773-0.63367 0.26631 0.38980
  -4  -4  25  178.02  141.90   1-0.14823-0.16797 0.72035-0.98554 0.67758-0.02192
   4   4  26  212.78  163.46   1 0.63240-0.31680 0.76443-0.49979-0.12534 0.80612
  -4   4  26  919.74  335.87   1 0.34108-0.65837 0.89828-0.63422 0.27702 0.40533
  -4  -4  26  255.77  130.58   1-0.14796-0.16824 0.72053-0.98573 0.67744 0.00444
   4   4  27  109.68  104.82   1 0.61518-0.29958 0.78273-0.51810-0.09416 0.80113
  -4   4  27  128.71  210.99   1 0.33100-0.64829 0.89864-0.63458 0.28787 0.42073
  -4  -4  27  171.14  192.61   1-0.14848-0.16772 0.72016-0.98536 0.67772 0.03039
   4   4  28  -78.75  142.97   1 0.59734-0.28174 0.79947-0.53483-0.06344 0.79659
  -4   4  28 -151.13  195.13   1 0.32066-0.63795 0.89881-0.63475 0.29884 0.43601
  -4  -4  28  237.83  112.45   1-0.14975-0.16645 0.71926-0.98446 0.67840 0.05593
   4   4  29  -12.69  161.88   1 0.57885-0.26231 0.81481-0.54927-0.03164 0.79340
  -4   4  29 -194.04  225.67   1 0.31007-0.62736 0.89877-0.63471 0.30993 0.45116
  -4  -4  29   51.42  197.65   1-0.15173-0.16447 0.71784-0.98304 0.67946 0.08109
  -4   4  30  299.65  260.85   1 0.29923-0.61652 0.89851-0.63445 0.32112 0.46621
  -4  -4  30  364.21  166.06   1-0.15439-0.16181 0.71592-0.98112 0.68089 0.10590
  -4   4  31 2121.04  527.26   1 0.28814-0.60543 0.89803-0.63397 0.33242 0.48116
  -4  -4  31 2147.61  476.66   1-0.15771-0.15849 0.71351-0.97871 0.68265 0.13036
  -4   5   0 4248.44  279.89   1 0.54597-0.86252 0.83758-0.50565 0.01896-0.01896
  -4   5  -149342.62  932.58   1 0.54422-0.86077 0.83865-0.50673 0.02156-0.04783
  -4   5   150778.14  997.52   1 0.54625-0.86279 0.83741-0.50548 0.01855 0.00770
  -4  -5   183640.25 1570.97   1-0.55059 0.23455 0.27122-0.60205 0.78948-0.76322
  -4  -5  -181378.84 1525.92   1-0.59467 0.27873 0.18909-0.51961 0.78140-0.80765
  -4   5   2  666.00  202.17   1 0.54533-0.86188 0.83797-0.50605 0.01991 0.03261
  -4  -5   2 1424.98  221.78   1-0.52713 0.21109 0.30871-0.63954 0.79172-0.73920
  -4  -5  -2 1519.17  226.85   1-0.61652 0.30057 0.14602-0.47655 0.77367-0.82616
  -4   5  -3  964.80  127.56   1 0.53442-0.85096 0.84445-0.51252 0.03594-0.11475
  -4   5   3  934.36  201.72   1 0.54345-0.85999 0.83913-0.50720 0.02271 0.05608
  -4  -5   3 1323.44  239.18   1-0.50367 0.18763 0.34409-0.67492 0.79241-0.71363
  -4  -5  -3 1701.50  257.70   1-0.63733 0.32138 0.10162-0.43215 0.76385-0.84258
  -4   5   4 9258.47  512.32   1 0.54074-0.85728 0.84076-0.50883 0.02671 0.07836
  -4   5  -4 8742.35  262.49   1 0.52478-0.84133 0.84977-0.51784 0.04982-0.15489
  -4  -5   416727.52  548.02   1-0.48043 0.16439 0.37727-0.70811 0.79173-0.68669
  -4  -5  -415947.19  534.25   1-0.65561 0.33965 0.05393-0.38497 0.75317-0.85815
  -4   5   513739.55  447.49   1 0.53733-0.85387 0.84277-0.51084 0.03171 0.09962
  -4   5  -513166.63  295.17   1 0.51006-0.82661 0.85723-0.52531 0.07055-0.20188
  -4  -5   524686.07  665.79   1-0.45898 0.14300 0.40863-0.73950 0.78889-0.65778
  -4  -5  -523472.77  641.60   1-0.67358 0.35762 0.00759-0.33864 0.73907-0.87029
  -4   5   6  323.81  203.18   1 0.53331-0.84985 0.84508-0.51315 0.03756 0.12004
  -4   5  -6   94.03   50.00   1 0.48674-0.80324 0.86745-0.53569 0.10299-0.26044
  -4  -5   6  326.59  153.43   1-0.43684 0.12087 0.43726-0.76813 0.78610-0.62877
  -4  -5  -6  136.91  130.96   1-0.68988 0.37393-0.03916-0.29188 0.72285-0.88032
  -4   5   7  422.77  149.32   1 0.52875-0.84529 0.84762-0.51570 0.04414 0.13972
  -4  -5   7  890.05  184.13   1-0.41548 0.09951 0.46367-0.79455 0.78254-0.59898
  -4  -5  -7  650.57  130.50   1-0.70290 0.38730-0.08732-0.24361 0.70590-0.88918
  -4   5   8 1157.79  196.71   1 0.52370-0.84025 0.85034-0.51842 0.05136 0.15877
  -4  -5   8 1644.90  261.02   1-0.39503 0.07906 0.48793-0.81880 0.77837-0.56859
  -4   5   9 3493.56  338.79   1 0.51822-0.83477 0.85319-0.52127 0.05912 0.17728
  -4  -5   9 6083.55  433.38   1-0.37559 0.05962 0.51011-0.84098 0.77376-0.53776
  -4   5  10  185.32  145.56   1 0.51234-0.82889 0.85613-0.52420 0.06737 0.19530
  -4  -5  10  738.54  235.04   1-0.35898 0.04305 0.53069-0.86166 0.76778-0.50564
   4   5  11  741.16  192.49   1 0.74953-0.43399 0.25933 0.07198-0.60904 0.89803
  -4   5  11  379.46  166.64   1 0.50609-0.82264 0.85911-0.52719 0.07604 0.21289
  -4  -5  11  767.10  232.61   1-0.34182 0.02589 0.54895-0.87992 0.76276-0.47441
   4   5  12 4044.62  696.22   1 0.75409-0.43854 0.30244 0.02886-0.58298 0.89824
  -4   5  12 1719.85  263.46   1 0.49950-0.81604 0.86212-0.53019 0.08509 0.23011
  -4  -5  12 3662.67  349.77   1-0.32584 0.00991 0.56542-0.89639 0.75770-0.44314
   4   5  13  233.08   84.57   1 0.75669-0.44114 0.34422-0.01291-0.55581 0.89734
  -4   5  13  113.42  169.19   1 0.49285-0.80934 0.86493-0.53317 0.09481 0.24633
   4   5  14   29.60   75.18   1 0.75607-0.44023 0.38587-0.05466-0.52863 0.89621
  -4   5  14   19.21  188.56   1 0.48563-0.80213 0.86789-0.53613 0.10446 0.26293
  -4  -5  14  -26.40  146.78   1-0.29748-0.01844 0.59347-0.92444 0.74785-0.38086
   4   5  15 3095.93  589.74   1 0.75510-0.43927 0.42443-0.09321-0.49966 0.89350
  -4   5  15 1398.38  229.54   1 0.47813-0.79463 0.87080-0.53904 0.11438 0.27925
  -4  -5  15 2837.23  334.69   1-0.28508-0.03084 0.60526-0.93623 0.74322-0.35001
   4   5  16   99.33   98.10   1 0.75245-0.43662 0.46132-0.13011-0.47009 0.89018
  -4   5  16  737.55  233.19   1 0.47035-0.78684 0.87364-0.54188 0.12454 0.29534
  -4  -5  16   86.18  182.64   1-0.27387-0.04206 0.61570-0.94667 0.73885-0.31943
   4   5  17   64.46   70.96   1 0.74821-0.43238 0.49650-0.16529-0.44006 0.88641
  -4   5  17    2.68  221.04   1 0.46229-0.77879 0.87639-0.54464 0.13492 0.31120
   4   5  18 1726.21  245.37   1 0.74400-0.42839 0.53008-0.19837-0.40677 0.88154
  -4   5  18  854.42  253.94   1 0.45398-0.77047 0.87905-0.54729 0.14551 0.32685
  -4  -5  18 1535.94  278.02   1-0.25484-0.06108 0.63291-0.96388 0.73108-0.25923
   4   5  19  118.63   84.63   1 0.73665-0.42104 0.56199-0.23028-0.37617 0.87731
  -4   5  19  -19.74  187.67   1 0.44540-0.76190 0.88158-0.54982 0.15627 0.34233
   4   5  20  614.33  178.58   1 0.72801-0.41240 0.59216-0.26045-0.34545 0.87297
  -4   5  20  150.77  204.22   1 0.43658-0.75308 0.88398-0.55222 0.16721 0.35764
  -4  -5  20  825.24  193.53   1-0.24013-0.07579 0.64578-0.97675 0.72476-0.20049
   4   5  21  163.11   78.46   1 0.71817-0.40257 0.62063-0.28892-0.31469 0.86859
  -4   5  21   74.67  207.77   1 0.42752-0.74402 0.88624-0.55448 0.17830 0.37279
  -4  -5  21  211.43  188.31   1-0.23736-0.07884 0.65069-0.98219 0.72128-0.17052
   4   5  22 1892.60  323.17   1 0.70652-0.39064 0.64729-0.31588-0.28607 0.86464
  -4   5  22 1584.87  284.75   1 0.41822-0.73472 0.88834-0.55659 0.18953 0.38780
  -4  -5  22 1935.29  327.66   1-0.23252-0.08368 0.65480-0.98629 0.71914-0.14216
   4   5  23  152.15  160.99   1 0.69459-0.37872 0.67250-0.34109-0.25549 0.86036
  -4   5  23  181.30  217.77   1 0.40868-0.72518 0.89028-0.55853 0.20089 0.40268
   4   5  24  179.92  224.25   1 0.68173-0.36586 0.69611-0.36470-0.22506 0.85623
  -4   5  24 -135.86  212.38   1 0.39891-0.71540 0.89205-0.56029 0.21238 0.41744
  -4  -5  24   31.06  196.17   1-0.22558-0.09062 0.66061-0.99211 0.71602-0.08659
   4   5  25  133.04   59.69   1 0.66801-0.35214 0.71818-0.38678-0.19482 0.85228
  -4   5  25  475.76  323.33   1 0.38890-0.70540 0.89363-0.56187 0.22398 0.43208
  -4  -5  25  148.63  269.29   1-0.22341-0.09278 0.66241-0.99391 0.71504-0.05938
   4   5  26  277.90  110.02   1 0.65433-0.33873 0.73736-0.40657-0.16771 0.84850
  -4   5  26  422.11  303.36   1 0.37714-0.69443 0.89529-0.56522 0.23707 0.44529
  -4  -5  26 -105.30  181.34   1-0.22207-0.09413 0.66353-0.99502 0.71442-0.03254
   4   5  27   -9.07  159.01   1 0.63914-0.32354 0.75660-0.42580-0.13802 0.84498
  -4   5  27  190.08  308.70   1 0.36670-0.68399 0.89644-0.56636 0.24884 0.45976
  -4  -5  27  -13.85  173.61   1-0.22151-0.09469 0.66399-0.99548 0.71417-0.00605
   4   5  28  251.77  179.67   1 0.62326-0.30766 0.77443-0.44364-0.10858 0.84173
  -4   5  28 1467.03  438.52   1 0.35602-0.67331 0.89737-0.56729 0.26070 0.47415
  -4  -5  28  796.37  269.65   1-0.22171-0.09449 0.66382-0.99532 0.71426 0.02007
   4   5  29  -66.77  157.86   1 0.60673-0.29113 0.79092-0.46013-0.07942 0.83875
  -4   5  29   58.66  260.19   1 0.34512-0.66241 0.89808-0.56800 0.27265 0.48844
  -4  -5  29  328.29  235.50   1-0.22264-0.09356 0.66306-0.99455 0.71468 0.04587
   4   5  30  202.84  174.41   1 0.58959-0.27399 0.80611-0.47532-0.05053 0.83605
  -4   5  30 -223.99  246.75   1 0.33398-0.65127 0.89856-0.56848 0.28468 0.50266
  -4  -5  30  214.70  268.95   1-0.22427-0.09193 0.66170-0.99320 0.71543 0.07136
  -4   6   029988.72  624.82   1 0.59771-0.91331 0.79914-0.40219-0.06406 0.06406
  -4  -6   039739.47  862.13   1-0.60909 0.29315 0.16103-0.55766 0.77657-0.77657
  -4   6   1 1340.09  341.93   1 0.59485-0.91045 0.80164-0.40469-0.05926 0.08545
  -4   6  -1  597.29  345.75   1 0.59984-0.91544 0.79724-0.40029-0.06767 0.04148
  -4  -6   1 1147.92  222.94   1-0.59043 0.27449 0.19708-0.59372 0.78264-0.75640
  -4  -6  -1 1107.11  221.76   1-0.62719 0.31125 0.12370-0.52033 0.76897-0.79521
  -4   6   213379.06  611.00   1 0.59137-0.90697 0.80462-0.40766-0.05348 0.10585
  -4   6  -213453.54  557.26   1 0.60112-0.91672 0.79610-0.39914-0.06982 0.01745
  -4  -6   217525.24  784.91   1-0.57140 0.25546 0.23171-0.62835 0.78727-0.73478
  -4  -6  -217836.05  799.04   1-0.64327 0.32732 0.08331-0.48057 0.76108-0.81357
  -4   6   3  152.63  148.13   1 0.58736-0.90296 0.80796-0.41101-0.04687 0.12542
  -4   6  -3  -28.70   72.84   1 0.60133-0.91693 0.79590-0.39895-0.07018-0.00836
  -4  -6   3  154.20  141.01   1-0.55404 0.23800 0.26551-0.66251 0.78901-0.71023
  -4  -6  -3  207.17  144.83   1-0.65966 0.34371 0.04387-0.44113 0.75027-0.82901
  -4   6   4 1090.31  211.81   1 0.58267-0.89922 0.81182-0.41351-0.03776 0.14283
  -4   6  -4  885.57  185.79   1 0.60020-0.91579 0.79693-0.39997-0.06826-0.03647
  -4  -6   4 1746.79  267.34   1-0.53472 0.21868 0.29682-0.69382 0.79117-0.68613
  -4  -6  -4 1136.49  264.70   1-0.67500 0.35904 0.00373-0.40098 0.73780-0.84278
  -4   6   5  743.74  200.94   1 0.57778-0.89433 0.81563-0.41732-0.02993 0.16126
  -4   6  -5  543.51  113.31   1 0.59730-0.91289 0.79950-0.40255-0.06337-0.06754
  -4  -6   5  806.17  202.53   1-0.51555 0.19951 0.32642-0.72342 0.79224-0.66094
  -4  -6  -5 1198.09  258.94   1-0.68914 0.37319-0.03690-0.36035 0.72368-0.85491
  -4   6  -6   44.08   71.13   1 0.59052-0.90707 0.80543-0.40712-0.05051-0.10708
  -4   6   6  327.31  197.99   1 0.57249-0.88904 0.81962-0.42131-0.02156 0.17916
  -4  -6   6  129.57  136.55   1-0.49666 0.18062 0.35428-0.75128 0.79234-0.63478
  -4  -6  -6   12.80  133.28   1-0.70046 0.38486-0.07896-0.31816 0.70930-0.86639
  -4   6  -7  858.44  117.35   1 0.58126-0.89781 0.81293-0.41462-0.03549-0.14837
  -4   6   7  790.37  218.70   1 0.56683-0.88338 0.82373-0.42542-0.01272 0.19659
  -4  -6   7  990.99  202.00   1-0.47820 0.16216 0.38036-0.77736 0.79160-0.60778
  -4  -6  -7  923.82  206.22   1-0.71183 0.39624-0.11994-0.27719 0.69202-0.87530
  -4   6   8  566.18  187.34   1 0.56084-0.87738 0.82791-0.42960-0.00346 0.21361
  -4  -6   8  644.79  194.53   1-0.46184 0.14587 0.40483-0.80187 0.78918-0.57940
  -4   6   9 6830.36  411.43   1 0.55452-0.87107 0.83214-0.43383 0.00614 0.23026
  -4  -6   910486.66  516.94   1-0.44462 0.12865 0.42735-0.82439 0.78719-0.55119
  -4   6  10   91.26  168.15   1 0.54791-0.86445 0.83638-0.43807 0.01608 0.24659
  -4  -6  10  155.96  219.62   1-0.42814 0.11217 0.44816-0.84520 0.78475-0.52253
   4   6  11 6419.79 1285.44   1 0.75093-0.43538 0.27082 0.12674-0.60228 0.89127
  -4   6  11 3816.43  389.55   1 0.54101-0.85755 0.84060-0.44229 0.02631 0.26262
  -4  -6  11 6752.36  435.33   1-0.41247 0.09650 0.46731-0.86435 0.78197-0.49353
   4   6  12 2515.05  439.76   1 0.75462-0.43907 0.30905 0.08852-0.57881 0.89407
  -4   6  12 1253.52  252.85   1 0.53383-0.85038 0.84478-0.44647 0.03680 0.27840
  -4  -6  12 2192.84  298.94   1-0.39767 0.08169 0.48486-0.88190 0.77894-0.46428
   4   6  13 1884.10  420.92   1 0.75677-0.44122 0.34631 0.05125-0.55439 0.89593
  -4   6  13 1113.74  256.02   1 0.52639-0.84294 0.84890-0.45059 0.04752 0.29395
  -4  -6  13 1789.45  304.09   1-0.38377 0.06780 0.50088-0.89792 0.77577-0.43489
   4   6  14   -8.01  155.31   1 0.75607-0.44023 0.38372 0.01372-0.53019 0.89777
  -4   6  14  468.94  229.98   1 0.51870-0.83524 0.85295-0.45464 0.05845 0.30928
  -4  -6  14   72.54  161.26   1-0.37082 0.05484 0.51543-0.91247 0.77254-0.40543
   4   6  15  302.74  148.23   1 0.75536-0.43953 0.41864-0.02118-0.50413 0.89797
  -4   6  15   16.67  212.07   1 0.51076-0.82730 0.85690-0.45859 0.06958 0.32443
  -4  -6  15  323.90  205.64   1-0.35882 0.04284 0.52859-0.92563 0.76931-0.37598
   4   6  16 5199.35  759.15   1 0.75326-0.43743 0.45232-0.05486-0.47748 0.89757
[truncated: 1,452,725 more chars]
