# Supplementary material for: Crystal structures of 2-amino­pyridine citric acid salts: C5H7N2 +·C6H7O7 − and 3C5H7N2 +·C6H5O7 3−
Source: Acta Crystallogr E Crystallogr Commun. 2018 Jul 17;74(Pt 8):1111–6. doi: 10.1107/S2056989018009787 (PMC6073010; doi:10.1107/S2056989018009787)
Supplement: Supplementary file 2 [file e-74-01111-Isup2.hkl]

data_I                                                                          
_shelx_title ' shelxt_a.res in Pbca'                                            
_shelx_refln_list_code          4                                               
_shelx_F_calc_maximum      177.53                                               
_exptl_crystal_F_000      1200.00                                               
_reflns_d_resolution_high  0.7708                                               
                                                                                
loop_                                                                           
 _space_group_symop_operation_xyz                                               
 'x, y, z'                                                                      
 '-x+1/2, -y, z+1/2'                                                            
 '-x, y+1/2, -z+1/2'                                                            
 'x+1/2, -y+1/2, -z'                                                            
 '-x, -y, -z'                                                                   
 'x-1/2, y, -z-1/2'                                                             
 'x, -y-1/2, z-1/2'                                                             
 '-x-1/2, y-1/2, z'                                                             
                                                                                
_cell_length_a     9.0000                                                       
_cell_length_b    10.7210                                                       
_cell_length_c    27.2100                                                       
_cell_angle_alpha  90.000                                                       
_cell_angle_beta   90.000                                                       
_cell_angle_gamma  90.000                                                       
                                                                                
_shelx_F_squared_multiplier     1.000                                           
                                                                                
loop_                                                                           
 _refln_index_h                                                                 
 _refln_index_k                                                                 
 _refln_index_l                                                                 
 _refln_F_squared_calc                                                          
 _refln_F_squared_meas                                                          
 _refln_F_squared_sigma                                                         
 _refln_observed_status                                                         
   2   0   0       2802.61       3226.17        35.67 o                         
   4   0   0        180.01        205.33        26.31 o                         
   6   0   0       1451.47       1589.08        35.14 o                         
   8   0   0          0.00          4.95         7.70 o                         
  10   0   0        199.22        230.73        24.95 o                         
   2   1   0       1250.50       1256.20        19.14 o                         
   4   1   0       3287.44       3864.32        44.42 o                         
   6   1   0         42.65         38.83         5.51 o                         
   8   1   0        114.74        127.10        13.31 o                         
  10   1   0        731.58        833.33        26.52 o                         
   0   2   0      19707.22      20298.39       157.83 o                         
   4   2   0        363.30        389.69        30.00 o                         
   6   2   0        304.84        350.85        14.11 o                         
   8   2   0         24.86         22.52         7.11 o                         
  10   2   0        126.84        132.28        20.51 o                         
   2   3   0      31517.80      30721.45       840.49 o                         
   4   3   0        292.76        236.36        28.49 o                         
   6   3   0       1342.03       1487.84        40.34 o                         
   8   3   0        804.10        963.77        28.14 o                         
  10   3   0         64.50         67.47        18.03 o                         
   2   4   0       2391.14       2468.49        28.87 o                         
   6   4   0         16.95         19.16         6.12 o                         
   8   4   0       1070.75       1152.84        34.01 o                         
  10   4   0         45.89         51.86        16.43 o                         
   2   5   0        100.70        112.23        12.03 o                         
   4   5   0        472.60        248.55        16.37 o                         
   6   5   0        514.29        498.31        17.25 o                         
   8   5   0        135.86        108.44        14.36 o                         
  10   5   0         33.99         33.02        12.51 o                         
   2   6   0       1122.98       1190.07        31.93 o                         
   4   6   0       2325.86       1988.57       285.23 o                         
   6   6   0        118.40        115.94        13.09 o                         
   8   6   0         22.13         15.71        10.07 o                         
  10   6   0         28.17          4.23        10.77 o                         
   2   7   0        108.54        164.25        32.90 o                         
   4   7   0       9680.59       9976.22       669.43 o                         
   6   7   0        271.84        215.25        53.75 o                         
   8   7   0          1.31         19.95        10.87 o                         
  10   7   0         70.87         70.49        24.01 o                         
   0   8   0          0.38         13.13         5.14 o                         
   2   8   0        227.87        216.47        19.28 o                         
   4   8   0       1081.59       1060.51        70.06 o                         
   6   8   0         13.59         10.06        10.99 o                         
   8   8   0         50.75         75.56        19.04 o                         
   2   9   0       1270.62       1252.20        34.21 o                         
   4   9   0        544.10        536.42        31.62 o                         
   6   9   0        352.61        428.99        37.27 o                         
   8   9   0        289.66        297.45        32.20 o                         
   0  10   0         58.71         69.19        15.36 o                         
   2  10   0        783.50        918.17        99.30 o                         
   4  10   0        206.38        181.20        22.32 o                         
   6  10   0         93.40        103.19        23.73 o                         
   8  10   0         28.31         28.70        19.56 o                         
   2  11   0        661.85        665.44       122.31 o                         
   4  11   0         62.98         53.79         9.46 o                         
   6  11   0          3.66          6.27        11.84 o                         
   0  12   0          2.68          8.04         8.78 o                         
   2  12   0        575.16        553.92       121.74 o                         
   2  13   0        163.27        145.53        20.70 o                         
   1   1   1        248.87        220.35        10.91 o                         
   2   1   1       3526.60       3557.41        40.33 o                         
   3   1   1       2563.41       2802.23        41.52 o                         
   4   1   1         74.16         89.99         7.17 o                         
   5   1   1        798.42        857.31        15.83 o                         
   6   1   1          0.16          8.08         4.47 o                         
   7   1   1       1170.76       1331.83        19.70 o                         
   8   1   1       1144.65       1285.25        19.39 o                         
   9   1   1          6.36          3.62         4.30 o                         
  10   1   1          0.08          4.85         7.12 o                         
  11   1   1         11.54         11.46        13.86 o                         
   0   2   1       6695.86       6653.25        59.69 o                         
   1   2   1      22828.25      22402.55       282.54 o                         
   2   2   1      23995.12      20516.15      3332.01 o                         
   3   2   1       1303.71       1332.87        81.63 o                         
   4   2   1       1836.97       2100.28        36.80 o                         
   5   2   1         94.99        116.58         6.79 o                         
   6   2   1         42.15         54.20         5.46 o                         
   7   2   1         88.92         83.30         6.89 o                         
   8   2   1        423.29        463.63        14.82 o                         
   9   2   1         26.50         20.46         5.76 o                         
  10   2   1         10.74          3.64         4.56 o                         
  11   2   1         11.25         14.82         8.77 o                         
   1   3   1      20316.48      20723.99       246.72 o                         
   2   3   1         15.15         21.70         3.81 o                         
   3   3   1          2.75          0.15         3.96 o                         
   4   3   1        802.90        819.85        41.93 o                         
   5   3   1       3364.81       3990.32        73.67 o                         
   6   3   1        107.22        131.23         9.11 o                         
   7   3   1         39.31         38.18         8.54 o                         
   8   3   1        531.12        541.61        18.32 o                         
   9   3   1         49.92         42.13         7.89 o                         
  10   3   1          6.19          5.38         7.63 o                         
  11   3   1         47.81         42.39        11.50 o                         
   0   4   1       5419.87       5864.14        65.26 o                         
   1   4   1       1304.68       1582.67        18.93 o                         
   2   4   1       1469.46       1566.20        19.03 o                         
   3   4   1        172.93        159.83        10.99 o                         
   4   4   1       2602.49       1913.96       691.55 o                         
   5   4   1          6.93          6.15         3.62 o                         
   6   4   1        282.00        300.48        10.96 o                         
   7   4   1        114.68        123.03         9.07 o                         
   8   4   1         29.39         28.25         5.56 o                         
   9   4   1          3.76         -0.71         4.90 o                         
  10   4   1        109.10        138.85        16.72 o                         
  11   4   1         98.82         76.63        17.56 o                         
   1   5   1       1992.76       2182.42        22.75 o                         
   2   5   1        476.15        585.01        12.48 o                         
   3   5   1         67.32        102.05        15.40 o                         
   4   5   1       4311.01       3666.98       548.02 o                         
   5   5   1          5.36          3.41         3.35 o                         
   6   5   1        983.48       1065.89        22.53 o                         
   7   5   1          5.37          3.31         3.01 o                         
   8   5   1          0.08         -2.81         5.14 o                         
   9   5   1         47.04         52.39        11.53 o                         
  10   5   1          9.20          2.72         6.86 o                         
   1   6   1        321.29        348.16        10.55 o                         
   2   6   1         23.33         34.44         4.88 o                         
   3   6   1        183.02        180.76        12.90 o                         
   4   6   1         68.12         64.05         7.72 o                         
   5   6   1        246.28        167.66        41.92 o                         
   6   6   1        342.13        335.84        19.91 o                         
   7   6   1       1498.17       1669.58        23.22 o                         
   8   6   1        367.18        362.21        20.67 o                         
   9   6   1          7.96         25.58        10.38 o                         
  10   6   1          9.74         11.21         7.67 o                         
   1   7   1         33.04         41.60         5.04 o                         
   2   7   1         33.81         39.66         4.93 o                         
   3   7   1        981.78       1010.25        22.49 o                         
   4   7   1          0.90         40.05         9.43 o                         
   5   7   1        369.42        299.60        47.47 o                         
   6   7   1         57.09         58.58         8.07 o                         
   7   7   1         30.54         25.38         6.70 o                         
   8   7   1         98.46        109.94        13.42 o                         
   9   7   1        226.42        228.26        20.32 o                         
  10   7   1          0.75          9.89         6.11 o                         
   0   8   1        419.43        497.54        88.01 o                         
   1   8   1          7.16          6.85         2.60 o                         
   2   8   1         20.02         22.94         4.32 o                         
   3   8   1       1145.57       1180.67        20.81 o                         
   4   8   1        526.97        507.52        17.55 o                         
   5   8   1        232.41        176.17        35.88 o                         
   6   8   1         38.49         29.51         6.28 o                         
   7   8   1         30.33         29.96         9.47 o                         
   8   8   1        124.96        102.40        16.31 o                         
   9   8   1         59.42         33.26        17.18 o                         
   1   9   1         38.70         45.27         6.37 o                         
   2   9   1        129.95        150.12        15.29 o                         
   3   9   1        786.05        757.53        18.85 o                         
   4   9   1        262.30        254.37        16.48 o                         
   5   9   1        457.68        408.52        39.87 o                         
   6   9   1         49.23         40.20         9.33 o                         
   7   9   1         12.43         15.41        10.72 o                         
   8   9   1         33.00         44.77        13.51 o                         
   0  10   1        227.12        198.01        28.18 o                         
   1  10   1        190.62        178.30        21.42 o                         
   2  10   1         38.17         53.74         6.52 o                         
   3  10   1        766.33        852.17        23.80 o                         
   4  10   1          8.50          4.38         3.78 o                         
   5  10   1          0.29          2.15         4.20 o                         
   6  10   1          0.01          0.31         8.02 o                         
   7  10   1        132.09        153.91        21.34 o                         
   8  10   1          1.31          8.51         9.52 o                         
   1  11   1          0.00          3.48         3.90 o                         
   2  11   1          3.00          1.92         7.00 o                         
   3  11   1          1.35          2.33         2.68 o                         
   4  11   1         19.82         14.03         5.76 o                         
   5  11   1          2.27         -4.56         7.82 o                         
   6  11   1          0.51          4.37         5.84 o                         
   7  11   1          0.18         16.40        13.94 o                         
   0  12   1        767.78        888.34        89.03 o                         
   1  12   1         43.37         56.33         5.70 o                         
   2  12   1        113.83        115.13        13.05 o                         
   3  12   1         44.63         40.78         9.73 o                         
   4  12   1         37.26         15.58        10.40 o                         
   5  12   1        123.17        100.84        22.67 o                         
   1  13   1          8.84         14.08         4.55 o                         
   2  13   1          0.20          7.79         3.08 o                         
   3  13   1        189.53        173.07        49.16 o                         
   2   0   2       1753.44       1689.99        66.48 o                         
   3   0   2          0.35          1.06         4.74 o                         
   4   0   2       3660.66       4150.50        58.31 o                         
   5   0   2        191.14        161.55         9.35 o                         
   6   0   2        220.01        209.13        13.94 o                         
   7   0   2         12.19         11.71        10.50 o                         
   8   0   2        210.86        240.84        17.32 o                         
   9   0   2        322.88        341.45        16.48 o                         
  10   0   2         20.90         15.03         6.81 o                         
  11   0   2          0.62          5.44         9.52 o                         
   1   1   2       1997.11       1784.71        70.71 o                         
   2   1   2       4846.68       4225.66       410.38 o                         
   3   1   2        135.57        144.56        13.92 o                         
   4   1   2       2333.88       2640.26        23.73 o                         
   5   1   2        382.54        459.55         9.63 o                         
   6   1   2        451.84        536.86        11.03 o                         
   7   1   2         15.66         12.41         4.23 o                         
   8   1   2         59.52         63.10         8.45 o                         
   9   1   2        465.46        529.83        15.34 o                         
  10   1   2        355.35        388.73        17.40 o                         
  11   1   2        155.71        134.33        21.58 o                         
   0   2   2        163.06        188.14         8.76 o                         
   1   2   2       7317.78       6850.48        86.75 o                         
   2   2   2      10218.28       8517.29      2282.04 o                         
   3   2   2       8029.08       7773.02       619.11 o                         
   4   2   2       1070.56       1281.77        23.13 o                         
   5   2   2        257.69        288.92         8.17 o                         
   6   2   2        142.73        142.95         7.09 o                         
   7   2   2        251.38        258.53        11.94 o                         
   8   2   2         26.06         23.32         5.99 o                         
   9   2   2        105.08         98.49         8.68 o                         
  10   2   2          0.94          3.72         4.86 o                         
  11   2   2        254.59        254.56        27.41 o                         
   1   3   2       3781.86       4070.34        54.88 o                         
   2   3   2       4640.53       4766.90        86.96 o                         
   3   3   2       1164.78        816.51       153.14 o                         
   4   3   2        364.17        356.72        31.64 o                         
   5   3   2        492.93        549.02        12.22 o                         
   6   3   2       1391.89       1508.41        29.39 o                         
   7   3   2       1894.81       2149.07        26.89 o                         
   8   3   2         82.21         75.93         6.85 o                         
   9   3   2          0.82          7.34         4.67 o                         
  10   3   2          4.21          8.24         6.61 o                         
  11   3   2          5.13          1.12         7.20 o                         
   0   4   2        250.12        217.80        11.52 o                         
   2   4   2       4376.74       4744.54        29.94 o                         
   3   4   2        368.67        336.72        25.13 o                         
   4   4   2       2600.09       1968.31       603.81 o                         
   5   4   2       1492.57       1498.51        55.68 o                         
   6   4   2          6.98          8.69         3.71 o                         
   7   4   2         12.48         13.23         7.18 o                         
   8   4   2        150.31        136.57        10.97 o                         
   9   4   2         33.89         29.60        10.04 o                         
  10   4   2          3.34         -6.52         6.87 o                         
  11   4   2         11.33          8.72         8.80 o                         
   1   5   2        669.83        714.91        17.19 o                         
   2   5   2        696.81        689.43        16.87 o                         
   3   5   2       5164.36       5191.56       121.98 o                         
   4   5   2         80.56         75.87        13.53 o                         
   5   5   2         81.50         70.53        14.98 o                         
   6   5   2        764.14        764.64        36.09 o                         
   7   5   2        415.33        407.15        16.78 o                         
   8   5   2         94.12         96.12         9.45 o                         
   9   5   2         44.74         50.18        10.92 o                         
  10   5   2         54.70         52.16        13.04 o                         
   0   6   2        330.26        273.88        16.07 o                         
   1   6   2       3886.13       4268.91        84.22 o                         
   2   6   2        643.57        720.26        18.08 o                         
   3   6   2       3262.82       3405.87        34.17 o                         
   4   6   2       1024.14        888.77        72.02 o                         
   5   6   2       1410.18       1011.54       198.55 o                         
   6   6   2       1087.91        987.02        50.18 o                         
   7   6   2        433.56        443.84        21.06 o                         
   8   6   2         95.80        102.90        10.11 o                         
   9   6   2          4.70          5.53         7.33 o                         
  10   6   2          0.31          4.02         7.16 o                         
   1   7   2        146.22        148.65        12.69 o                         
   2   7   2         47.33         56.25         6.46 o                         
   3   7   2        293.07        279.13        12.05 o                         
   4   7   2        162.40        169.85        14.95 o                         
   5   7   2         15.62         18.40         5.31 o                         
   6   7   2        625.67        521.85        58.60 o                         
   7   7   2         29.13         25.80        11.55 o                         
   8   7   2         13.07          7.96         7.06 o                         
   9   7   2          4.95          7.96         8.10 o                         
  10   7   2         33.22         25.27         9.86 o                         
   0   8   2         16.49         15.39         6.50 o                         
   1   8   2         10.99          8.23         4.95 o                         
   2   8   2         65.25         74.48         7.92 o                         
   3   8   2        387.61        350.10        15.89 o                         
   4   8   2        228.58        211.58        13.49 o                         
   5   8   2       1466.01        967.18       164.90 o                         
   6   8   2        462.88        351.41        79.19 o                         
   7   8   2         14.91         10.62         4.70 o                         
   8   8   2         16.88         30.49        18.34 o                         
   9   8   2        199.18        203.52        21.66 o                         
   1   9   2         74.37         84.18         8.74 o                         
   2   9   2        493.00        536.92        25.50 o                         
   3   9   2        991.78       1085.21        20.22 o                         
   4   9   2         34.86         23.02         5.45 o                         
   5   9   2        169.21        130.80        22.41 o                         
   6   9   2          8.81         -1.83         5.55 o                         
   7   9   2        353.64        360.46        23.13 o                         
   8   9   2         12.15         11.76         9.37 o                         
   0  10   2        110.84        121.14        17.67 o                         
   1  10   2        128.94        132.47        15.45 o                         
   2  10   2        644.31        755.67        24.48 o                         
   3  10   2        197.61        214.82        17.54 o                         
   4  10   2         27.37         20.36         6.04 o                         
   5  10   2          0.84          4.47         3.03 o                         
   6  10   2          9.25          8.11         7.64 o                         
   7  10   2         13.03          7.08         8.85 o                         
   8  10   2         12.23         25.20        10.91 o                         
   1  11   2        275.06        254.40        35.49 o                         
   2  11   2         85.58         92.23        11.17 o                         
   3  11   2         10.33         12.75         9.43 o                         
   4  11   2         12.33         14.91         5.09 o                         
   5  11   2         51.71         44.24         9.53 o                         
   6  11   2         32.29         23.90        11.37 o                         
   7  11   2          4.60          9.09        11.52 o                         
   0  12   2          0.64         35.97         8.30 o                         
   1  12   2          3.87          0.37         3.60 o                         
   2  12   2          4.22         11.67         4.07 o                         
   3  12   2        290.37        338.31        24.89 o                         
   4  12   2          0.01          7.69         8.00 o                         
   5  12   2        113.43        142.71        25.12 o                         
   1  13   2        158.72        162.90        15.12 o                         
   2  13   2          1.48          4.63         4.78 o                         
   3  13   2          3.69         13.14        11.62 o                         
   4  13   2          2.83         -4.76        13.69 o                         
   1   1   3       9582.23       8524.23      1166.25 o                         
   2   1   3         34.79         37.04         3.78 o                         
   3   1   3        345.67        404.09        12.29 o                         
   4   1   3       2641.47       2761.27        45.04 o                         
   5   1   3       1387.04       1495.80        21.34 o                         
   6   1   3       1819.70       2062.99        22.97 o                         
   7   1   3         92.09         83.36         6.86 o                         
   8   1   3        549.48        594.90        14.14 o                         
   9   1   3         10.40          2.89         3.99 o                         
  10   1   3         20.29         16.82         8.81 o                         
  11   1   3          5.76         -3.50         9.70 o                         
   0   2   3        107.77        101.42         6.07 o                         
   1   2   3       2128.69       1978.13        31.76 o                         
   2   2   3       8236.31       8542.80       163.69 o                         
   3   2   3      13871.83      13354.90      1268.57 o                         
   4   2   3        877.94       1090.26        47.88 o                         
   5   2   3          0.15          6.67         4.59 o                         
   6   2   3         77.22         83.03         6.83 o                         
   7   2   3        353.41        362.82        12.89 o                         
   8   2   3         15.13          9.40         3.99 o                         
   9   2   3          3.98          5.20         3.35 o                         
  10   2   3          5.19         10.59         5.75 o                         
  11   2   3          1.59          6.47        11.18 o                         
   1   3   3        779.27        772.71        18.58 o                         
   2   3   3        218.09        274.27        10.70 o                         
   3   3   3        736.70        468.13        92.10 o                         
   4   3   3        811.23        873.76        68.44 o                         
   5   3   3        129.33        163.13         7.35 o                         
   6   3   3          1.14          6.65         3.34 o                         
   7   3   3       1510.05       1695.50        26.36 o                         
   8   3   3          9.86          5.47         3.48 o                         
   9   3   3          1.22          6.90         5.10 o                         
  10   3   3         13.23         21.50         6.12 o                         
  11   3   3          5.37         19.61        11.66 o                         
   0   4   3       8131.39       9166.00       244.05 o                         
   1   4   3        331.39        367.38        13.63 o                         
   2   4   3       2034.17       2063.84        18.42 o                         
   3   4   3       6808.38       6790.76       499.79 o                         
   4   4   3       2306.85       2102.17       354.24 o                         
   5   4   3         84.44         71.97         7.71 o                         
   6   4   3         43.00         40.19         4.68 o                         
   7   4   3        157.81        142.55         9.74 o                         
   8   4   3         38.80         42.45         6.83 o                         
   9   4   3         33.96         19.19         5.84 o                         
  10   4   3         42.70         36.21        10.77 o                         
  11   4   3         63.56         45.85        12.88 o                         
   1   5   3        327.58        338.10        30.81 o                         
   2   5   3       4061.86       4466.78        39.71 o                         
   3   5   3         72.63         97.70        19.23 o                         
   4   5   3         81.15         68.27         9.51 o                         
   5   5   3        891.08        697.08        77.28 o                         
   6   5   3         28.33         23.25         4.74 o                         
   7   5   3         21.66         15.29         5.97 o                         
   8   5   3         44.90         54.09         8.26 o                         
   9   5   3         12.45         13.11         8.73 o                         
  10   5   3        188.87        204.19        18.39 o                         
   0   6   3       2503.43       2695.66        44.91 o                         
   1   6   3         85.88         93.89        10.04 o                         
   2   6   3        986.85       1061.63        34.31 o                         
   3   6   3          4.08         16.92         5.40 o                         
   4   6   3          4.26          5.36         3.21 o                         
   5   6   3        145.56        106.62        23.27 o                         
   6   6   3          2.01          7.57         3.97 o                         
   7   6   3        239.06        240.36        16.06 o                         
   8   6   3         66.19         53.25         7.43 o                         
   9   6   3          7.97          1.87         9.34 o                         
  10   6   3         10.15         19.25         8.98 o                         
   1   7   3         23.12         38.22         4.67 o                         
   2   7   3        786.18        790.73        16.06 o                         
   3   7   3         11.52         10.63         2.65 o                         
   4   7   3        209.64        178.03        13.20 o                         
   5   7   3        664.13        451.81       108.41 o                         
   6   7   3        319.83        267.13        64.29 o                         
   7   7   3         70.41         66.86        12.08 o                         
   8   7   3        119.30        107.03        15.56 o                         
   9   7   3          1.09          5.45         7.59 o                         
  10   7   3         17.50         17.69        13.42 o                         
   0   8   3        456.94        582.22        31.99 o                         
   1   8   3        357.21        377.49        20.38 o                         
   2   8   3        382.86        406.01        21.57 o                         
   3   8   3          4.05          5.70         3.72 o                         
   4   8   3        564.38        605.28        36.34 o                         
   5   8   3       1850.80       1469.42       233.99 o                         
   6   8   3        140.37        122.07        22.25 o                         
   7   8   3          2.28         16.89         9.67 o                         
   8   8   3          4.19         -0.65        10.04 o                         
   9   8   3          4.68         14.68         8.29 o                         
   1   9   3        143.29        166.74        15.15 o                         
   2   9   3        553.59        541.12        27.15 o                         
   3   9   3         13.65         14.80         4.13 o                         
   4   9   3        119.34        126.01        11.45 o                         
   5   9   3        303.99        294.74        40.72 o                         
   6   9   3         42.59         38.35        12.87 o                         
   7   9   3        239.82        232.15        19.52 o                         
   8   9   3         36.89         35.79         9.85 o                         
   0  10   3        235.34        225.83        28.15 o                         
   1  10   3         74.29         92.48        11.44 o                         
   2  10   3        106.67        137.07        11.11 o                         
   3  10   3        133.22        117.52        12.43 o                         
   4  10   3         96.71         80.29        11.09 o                         
   5  10   3          8.02          6.98         4.97 o                         
   6  10   3          1.63         -1.06         6.91 o                         
   7  10   3         81.62         90.95        16.67 o                         
   8  10   3        130.67        151.24        20.14 o                         
   1  11   3        323.77        350.12        36.47 o                         
   2  11   3         24.27         34.37         8.11 o                         
   3  11   3         29.21         15.60         6.10 o                         
   4  11   3         22.63         12.32         6.06 o                         
   5  11   3          5.32          4.92         6.89 o                         
   6  11   3          5.77         31.53        13.23 o                         
   7  11   3         91.66         88.53        20.13 o                         
   0  12   3         28.26         44.29         8.17 o                         
   1  12   3          0.64          2.68         3.75 o                         
   2  12   3         23.91         29.97         4.58 o                         
   3  12   3         65.46         50.57         8.21 o                         
   4  12   3         41.99         33.61        20.02 o                         
   5  12   3          1.60         -0.48        13.28 o                         
   1  13   3          9.25          3.45         4.63 o                         
   2  13   3        152.97        131.96        17.25 o                         
   3  13   3         99.13         94.55        22.36 o                         
   4  13   3        195.45        215.44        50.42 o                         
   1   0   4      31266.27      30353.02      1704.31 o                         
   2   0   4       7656.86       8096.71       309.03 o                         
   3   0   4        214.48        153.17         6.10 o                         
   4   0   4        257.79        258.84        35.21 o                         
   5   0   4       2068.58       2348.23        63.62 o                         
   6   0   4         40.43         49.94         6.49 o                         
   7   0   4         67.58         72.35         9.03 o                         
   8   0   4        555.66        616.04        20.32 o                         
   9   0   4         51.86         48.52         8.89 o                         
  10   0   4         13.54          5.09         8.81 o                         
  11   0   4         69.73        128.68        25.09 o                         
   1   1   4       6206.94       5394.95       768.54 o                         
   2   1   4      12613.50      11601.93      1570.84 o                         
   3   1   4       5916.53       6745.43       130.15 o                         
   4   1   4       1950.10       2198.51        45.78 o                         
   5   1   4        956.96       1004.38        19.31 o                         
   6   1   4          3.77         16.03         5.75 o                         
   7   1   4          9.20         16.13         5.50 o                         
   8   1   4         41.96         33.55         5.89 o                         
   9   1   4         77.42         88.85        10.07 o                         
  10   1   4          0.41         -4.04         4.78 o                         
  11   1   4         15.43         18.28         8.81 o                         
   0   2   4        164.57        163.27         9.91 o                         
   1   2   4       5398.33       5255.23       100.45 o                         
   2   2   4       8583.22       6039.56      1042.34 o                         
   3   2   4       9690.74      10656.27       219.00 o                         
   4   2   4       2754.40       3269.12        71.77 o                         
   5   2   4         11.69          3.86         3.38 o                         
   6   2   4        501.11        476.99        11.47 o                         
   7   2   4         25.31         20.43         4.13 o                         
   8   2   4        126.82        112.39         7.86 o                         
   9   2   4          1.77          0.17         4.98 o                         
  10   2   4        302.11        323.37        15.95 o                         
  11   2   4          4.65         13.97        10.79 o                         
   1   3   4        237.60        186.54        11.55 o                         
   2   3   4        838.32        817.75        24.44 o                         
   3   3   4         19.36          2.12         6.95 o                         
   4   3   4        418.15        342.50        28.48 o                         
   5   3   4        177.11        160.29         6.26 o                         
   6   3   4          2.81          5.20         4.09 o                         
   7   3   4         24.93         22.87         4.43 o                         
   8   3   4         14.68         10.29         4.36 o                         
   9   3   4        134.77        140.70        11.72 o                         
  10   3   4         42.65         28.15         6.93 o                         
  11   3   4          8.78          4.57        11.74 o                         
   0   4   4      19364.60      20151.46       659.56 o                         
   1   4   4        669.58        733.69        13.44 o                         
   2   4   4        502.77        492.39        16.02 o                         
   3   4   4       4006.21       3875.99       323.32 o                         
   4   4   4        137.44        105.31        12.80 o                         
   5   4   4        789.68        825.85        52.95 o                         
   6   4   4        127.09        121.98         6.77 o                         
   7   4   4         37.52         44.65         9.04 o                         
   8   4   4         10.61          8.04         4.39 o                         
   9   4   4        154.31        149.00        11.49 o                         
  10   4   4          0.00          5.06         8.51 o                         
  11   4   4          0.01         10.23        11.71 o                         
   1   5   4         64.45         61.32        11.94 o                         
   2   5   4       1207.17       1265.66        23.66 o                         
   3   5   4       1374.14       1461.76        40.39 o                         
   4   5   4        886.80        696.45       123.91 o                         
   5   5   4        520.57        449.63        62.71 o                         
   6   5   4       1123.63       1090.76        75.91 o                         
   7   5   4          4.78          9.33         4.54 o                         
   8   5   4        141.04        133.34        10.69 o                         
   9   5   4        352.28        349.57        25.80 o                         
  10   5   4         44.31         47.83        18.59 o                         
   0   6   4         39.44         36.24         6.41 o                         
   1   6   4        295.59        290.24        16.75 o                         
   2   6   4       2006.85       2106.97        28.60 o                         
   3   6   4         63.23         65.35         7.60 o                         
   4   6   4         77.23         71.24         9.03 o                         
   5   6   4          0.20          0.68         2.89 o                         
   6   6   4         17.10         20.66         7.26 o                         
   7   6   4        302.79        316.51        16.27 o                         
   8   6   4         77.33         82.61         9.69 o                         
   9   6   4          5.43         10.27         7.05 o                         
  10   6   4         16.14          3.89         7.68 o                         
   1   7   4        703.00        734.56        26.16 o                         
   2   7   4         41.10         31.90         4.84 o                         
   3   7   4        154.54        162.22         9.41 o                         
   4   7   4        338.75        320.40        15.34 o                         
   5   7   4       1432.78        945.70       208.37 o                         
   6   7   4          0.09         10.39         8.60 o                         
   7   7   4        115.59        112.78        16.02 o                         
   8   7   4         17.66         14.27         6.18 o                         
   9   7   4         84.55         71.32        12.58 o                         
  10   7   4          2.94         -1.55         7.94 o                         
   0   8   4        180.16        201.99        30.43 o                         
   1   8   4        403.49        437.80        22.21 o                         
   2   8   4        426.32        438.40        22.35 o                         
   3   8   4         25.34         33.64         8.94 o                         
   4   8   4       1165.00       1126.05        23.06 o                         
   5   8   4         91.22        107.69        30.84 o                         
   6   8   4         70.50         45.68        13.29 o                         
   7   8   4        106.79         75.60        19.53 o                         
   8   8   4          0.12         14.99         9.99 o                         
   9   8   4         11.77          5.52         8.12 o                         
   1   9   4        268.56        333.01        24.82 o                         
   2   9   4         35.31         38.90         7.66 o                         
   3   9   4         25.29         25.56         5.78 o                         
   4   9   4        499.23        507.01        29.75 o                         
   5   9   4         17.99          4.05         6.04 o                         
   6   9   4          2.13          3.16         6.08 o                         
   7   9   4         40.86         25.09         6.79 o                         
   8   9   4          3.77          5.36         8.71 o                         
   0  10   4         37.19         48.79        10.16 o                         
   1  10   4        542.45        566.08        46.49 o                         
   2  10   4        139.48        157.58        14.21 o                         
   3  10   4        128.14        107.62        13.40 o                         
   4  10   4        439.66        387.39        38.63 o                         
   5  10   4         42.47         48.81        18.44 o                         
   6  10   4          3.49          0.25         5.46 o                         
   7  10   4         73.43         66.80        12.42 o                         
   8  10   4          0.36         -8.95         8.95 o                         
   1  11   4          1.49         13.00         7.09 o                         
   2  11   4        150.51        142.85        16.60 o                         
   3  11   4        108.86         97.15         9.88 o                         
   4  11   4         99.12         85.65        12.27 o                         
   5  11   4         86.94         72.90        24.07 o                         
   6  11   4        118.53        158.38        27.03 o                         
   7  11   4          6.81         13.39         6.02 o                         
   0  12   4        263.05        259.69        37.91 o                         
   1  12   4        102.73        127.34        15.21 o                         
   2  12   4         10.90         12.12         5.15 o                         
   3  12   4          9.97          7.94         7.20 o                         
   4  12   4        167.04        168.48        17.69 o                         
   5  12   4         35.42         22.10        14.79 o                         
   1  13   4          4.62         12.18         3.63 o                         
   2  13   4          2.24         21.84         6.95 o                         
   3  13   4          2.68         12.73        13.91 o                         
   1   1   5        173.14        104.20         9.92 o                         
   2   1   5        374.25        403.64        55.05 o                         
   3   1   5       2540.35       2621.35        45.36 o                         
   4   1   5       1058.49       1249.84        61.15 o                         
   5   1   5          2.96         10.52         3.16 o                         
   6   1   5         43.27         51.56         4.91 o                         
   7   1   5       1610.93       1773.18        22.29 o                         
   8   1   5         22.76         14.64         4.57 o                         
   9   1   5         86.13         78.01         8.87 o                         
  10   1   5          0.98          5.02        14.02 o                         
  11   1   5          6.98          4.56         8.19 o                         
   0   2   5         30.81         31.49         3.18 o                         
   1   2   5        270.28        302.55         7.46 o                         
   2   2   5       7573.29       7433.89       899.98 o                         
   3   2   5         16.43         14.70         2.78 o                         
   4   2   5       3140.41       3484.46        65.41 o                         
   5   2   5          0.03         -0.88         1.93 o                         
   6   2   5          6.32          6.00         3.28 o                         
   7   2   5        428.17        455.14        12.70 o                         
   8   2   5         38.45         31.61         4.92 o                         
   9   2   5        249.20        283.10        28.55 o                         
  10   2   5          4.89          0.66         5.03 o                         
  11   2   5         14.37         17.71        11.87 o                         
   1   3   5       3288.87       3206.51        40.05 o                         
   2   3   5        619.81        652.90        26.69 o                         
   3   3   5       3405.84       3707.58       167.91 o                         
   4   3   5         56.38         50.19         8.37 o                         
   5   3   5        178.01        184.28         7.90 o                         
   6   3   5          4.72          4.23         2.61 o                         
   7   3   5          2.61          5.93         3.08 o                         
   8   3   5         23.21         21.99         6.04 o                         
   9   3   5          0.37          4.01         4.77 o                         
  10   3   5          0.41          0.03         5.31 o                         
  11   3   5         47.97         34.70        17.27 o                         
   0   4   5        294.59        273.04        21.13 o                         
   1   4   5       7303.75       7863.50       117.63 o                         
   2   4   5        120.08        128.38        12.74 o                         
   3   4   5        836.52        744.91        87.36 o                         
   4   4   5        779.36        644.86       132.43 o                         
   5   4   5       1349.52       1385.71        83.53 o                         
   6   4   5        224.54        232.46        13.73 o                         
   7   4   5        198.53        224.55        13.28 o                         
   8   4   5        163.10        171.64        13.84 o                         
   9   4   5        349.77        366.79        17.36 o                         
  10   4   5         52.05         38.92         9.13 o                         
  11   4   5          0.21         -4.96        11.05 o                         
   1   5   5         46.85         54.59         5.25 o                         
   2   5   5       4434.49       4900.49        78.19 o                         
   3   5   5        345.34        366.88        11.36 o                         
   4   5   5       1347.75        993.53       179.46 o                         
   5   5   5         38.73         32.18         4.38 o                         
   6   5   5        184.76        222.07        31.13 o                         
   7   5   5        468.68        478.64        19.86 o                         
   8   5   5        125.08        132.49        11.25 o                         
   9   5   5         49.48         42.51         8.85 o                         
  10   5   5         33.15         24.70        17.24 o                         
   0   6   5        203.59        278.55        31.61 o                         
   1   6   5       2564.16       2898.68        75.97 o                         
   2   6   5         57.62         54.48         6.56 o                         
   3   6   5        366.57        424.32        12.57 o                         
   4   6   5         58.36         44.03         6.05 o                         
   5   6   5        368.65        258.03        46.28 o                         
   6   6   5         28.12         22.20         8.16 o                         
   7   6   5          7.35          9.10         4.92 o                         
   8   6   5         27.77         22.93         6.73 o                         
   9   6   5         38.40         37.78         7.22 o                         
  10   6   5         10.85         16.92         8.63 o                         
   1   7   5        373.78        357.82        18.56 o                         
   2   7   5        453.82        433.56        20.16 o                         
   3   7   5        257.96        237.95        15.85 o                         
   4   7   5        435.24        398.91        26.12 o                         
   5   7   5        988.35        843.69       160.18 o                         
   6   7   5        119.77        104.97        25.25 o                         
   7   7   5        207.82        191.17        14.98 o                         
   8   7   5          0.02          4.32         4.34 o                         
   9   7   5          8.92         26.44         9.74 o                         
   0   8   5        738.98        790.38        33.40 o                         
   1   8   5         51.71         67.58         7.48 o                         
   2   8   5          2.10          7.45         3.83 o                         
   3   8   5        887.58        973.09        25.93 o                         
   4   8   5        275.29        263.55        17.49 o                         
   5   8   5         41.45         34.89         7.24 o                         
   6   8   5          0.02          5.33         5.69 o                         
   7   8   5          0.00          3.38         6.97 o                         
   8   8   5         43.11         40.69        21.57 o                         
   9   8   5          9.67          2.05         7.98 o                         
   1   9   5        150.66        135.57        14.77 o                         
   2   9   5         33.77         35.65         5.79 o                         
   3   9   5        486.88        487.76        25.37 o                         
   4   9   5         23.93         11.36         5.96 o                         
   5   9   5         48.09         32.96        10.71 o                         
   6   9   5          2.29         13.86         6.51 o                         
   7   9   5          1.03         17.73        12.44 o                         
   8   9   5          9.19         17.15        18.80 o                         
   0  10   5         62.83         61.02        13.58 o                         
   1  10   5        451.36        463.88        25.38 o                         
   2  10   5          3.72          5.24         3.38 o                         
   3  10   5        100.38         85.64        11.20 o                         
   4  10   5          2.11          5.89        10.84 o                         
   5  10   5         74.03         64.25        13.87 o                         
   6  10   5          6.87          5.58         6.56 o                         
   7  10   5          6.32         10.52         8.26 o                         
   1  11   5         20.37         28.65         4.35 o                         
   2  11   5          0.98          2.44         4.00 o                         
   3  11   5         10.22         13.74         4.15 o                         
   4  11   5          4.02          4.58         6.09 o                         
   5  11   5          7.60          5.59         8.03 o                         
   6  11   5        193.16        190.76        30.48 o                         
   0  12   5        530.21        676.27       135.23 o                         
   1  12   5          7.90         16.24         6.19 o                         
   2  12   5         44.54         39.22         6.36 o                         
   3  12   5         42.98         31.53         7.11 o                         
   4  12   5          8.88         11.27         4.14 o                         
   5  12   5         87.09         94.87        25.44 o                         
   1  13   5        155.85        157.24        18.35 o                         
   2  13   5         10.46         15.79         7.65 o                         
   3  13   5        402.87        427.22        34.54 o                         
   0   0   6      11820.46       6489.92        59.69 o                         
   1   0   6       3251.82       3057.98       272.43 o                         
   2   0   6       3024.23       2888.08        93.61 o                         
   3   0   6        874.43        858.94        40.41 o                         
   4   0   6       1173.10       1387.12        27.51 o                         
   5   0   6         71.37         59.96         8.56 o                         
   6   0   6       2485.10       2923.79        62.38 o                         
   7   0   6         33.32         29.83         5.81 o                         
   8   0   6         90.17         76.44         8.50 o                         
   9   0   6         97.61         87.24        10.87 o                         
  10   0   6         65.22         63.35        17.46 o                         
  11   0   6         41.93         33.21        15.20 o                         
   1   1   6       1337.90       1240.85       100.68 o                         
   2   1   6      11944.30      14048.73       131.60 o                         
   3   1   6       2148.04       2299.08        56.38 o                         
   4   1   6       3793.45       4340.48        64.92 o                         
   5   1   6          1.48          1.86         2.26 o                         
   6   1   6          9.68         10.51         3.91 o                         
   7   1   6         15.62         10.56         3.24 o                         
   8   1   6         26.03         28.31         4.58 o                         
   9   1   6        166.04        167.16        17.66 o                         
  10   1   6        424.76        478.79        30.67 o                         
  11   1   6          1.80          5.31         7.09 o                         
   0   2   6          0.05          4.70         3.24 o                         
   1   2   6        783.75        797.78        28.98 o                         
   2   2   6        145.30        150.76        50.11 o                         
   3   2   6       8077.91       8916.07       279.18 o                         
   4   2   6        971.22       1039.95        32.70 o                         
   5   2   6        124.93        114.65         5.61 o                         
   6   2   6       1027.75       1154.82        25.18 o                         
   7   2   6        644.48        670.00        14.47 o                         
   8   2   6          2.03          0.73         4.63 o                         
   9   2   6         31.56         16.36         5.90 o                         
  10   2   6          0.07          4.60         6.08 o                         
  11   2   6         65.04         72.05        23.91 o                         
   1   3   6        246.07        230.45         7.11 o                         
   2   3   6          0.75          7.93         3.64 o                         
   3   3   6        186.62        204.63        35.07 o                         
   4   3   6       1479.42       1498.54       126.11 o                         
   5   3   6          0.93         -2.41         3.89 o                         
   6   3   6          5.48          6.50         3.68 o                         
   7   3   6         10.91         35.28        16.14 o                         
   8   3   6        124.92        135.14        10.18 o                         
   9   3   6         27.90         15.48         5.53 o                         
  10   3   6          2.15          2.78         3.42 o                         
  11   3   6          0.22         24.88        15.49 o                         
   0   4   6       3002.56       2959.61       120.94 o                         
   1   4   6       1437.80       1572.35        29.44 o                         
   2   4   6         81.23         96.29         8.04 o                         
   3   4   6       2620.52       2251.75       202.54 o                         
   4   4   6        844.56        912.01        20.37 o                         
   5   4   6         44.20         43.18         6.66 o                         
   6   4   6        359.77        371.11        13.28 o                         
   7   4   6         53.95         58.22        14.80 o                         
   8   4   6          0.13          0.38         4.83 o                         
   9   4   6         21.41         14.74         5.59 o                         
  10   4   6          8.35         15.48         5.86 o                         
  11   4   6          5.77         11.84        16.21 o                         
   1   5   6       1458.64       1427.99        28.82 o                         
   2   5   6         42.12         75.91        16.56 o                         
   3   5   6        116.19        118.85         8.76 o                         
   4   5   6         16.30          9.95         3.54 o                         
   5   5   6        331.31        311.40        46.46 o                         
   6   5   6         60.91         58.05         8.11 o                         
   7   5   6         80.68         72.62         8.88 o                         
   8   5   6        118.04        104.44        13.27 o                         
   9   5   6         21.49         12.97         9.05 o                         
  10   5   6         43.67         44.21        15.93 o                         
   0   6   6        185.66        259.52        15.90 o                         
   1   6   6          3.43         17.42         5.41 o                         
   2   6   6        276.52        334.85        17.21 o                         
   3   6   6        772.64        788.47        23.10 o                         
   4   6   6          0.60          5.72         3.38 o                         
   5   6   6        289.72        257.90        61.45 o                         
   6   6   6         37.56         41.06        20.73 o                         
   7   6   6          9.97         14.94         7.35 o                         
   8   6   6         65.13         65.85        10.08 o                         
   9   6   6          1.22          6.07         4.74 o                         
  10   6   6         12.98          1.12         5.88 o                         
   1   7   6         44.89         59.38         6.58 o                         
   2   7   6         94.00        110.23        10.20 o                         
   3   7   6        122.23        134.49        18.27 o                         
   4   7   6         10.91         10.26         3.56 o                         
   5   7   6        293.56        241.18        39.06 o                         
   6   7   6       1206.21       1091.22       195.16 o                         
   7   7   6         94.42         78.35        10.18 o                         
   8   7   6          0.80         10.23         7.99 o                         
   9   7   6         43.98         68.05        17.14 o                         
   0   8   6        170.63        212.00        16.77 o                         
   1   8   6        503.10        514.62        41.17 o                         
   2   8   6         49.90         53.19         6.16 o                         
   3   8   6         13.81         12.93         4.32 o                         
   4   8   6         32.74         24.80         5.02 o                         
   5   8   6          0.23         -0.19        10.10 o                         
   6   8   6         14.04          4.39         6.24 o                         
   7   8   6         80.24         67.18         9.92 o                         
   8   8   6        165.32        167.96        14.28 o                         
   9   8   6          0.96          9.56         8.68 o                         
   1   9   6         22.23         34.90         6.42 o                         
   2   9   6          2.17          5.25         2.82 o                         
   3   9   6          0.21          1.71         4.45 o                         
   4   9   6          0.00          4.20         6.27 o                         
   5   9   6          8.32         14.22         8.36 o                         
   6   9   6          0.69          8.79         5.91 o                         
   7   9   6        109.09         82.56        21.37 o                         
   8   9   6        126.03        133.54        19.00 o                         
   0  10   6        510.51        515.02        95.41 o                         
   1  10   6        437.88        476.46        25.38 o                         
   2  10   6        359.89        420.62        24.78 o                         
   3  10   6        183.96        204.48        14.84 o                         
   4  10   6         11.86          1.30         8.56 o                         
   5  10   6         11.82         16.64         8.95 o                         
   6  10   6         46.21         35.34        18.13 o                         
   7  10   6         38.72         30.38         8.45 o                         
   1  11   6          3.57          1.42         3.72 o                         
   2  11   6         34.52         20.78         7.45 o                         
   3  11   6        147.34        152.05        12.97 o                         
   4  11   6         14.99         16.51         6.69 o                         
   5  11   6          8.28         14.17         8.32 o                         
   0  12   6         34.55         42.95        15.37 o                         
   1  12   6          2.79          7.02         4.45 o                         
   2  12   6         52.81         44.02         7.60 o                         
   3  12   6          8.05         10.12         7.23 o                         
   4  12   6          1.38          2.86         5.71 o                         
   5  12   6         29.61         15.43        11.53 o                         
   1  13   6         44.76         52.04         9.95 o                         
   2  13   6          6.46         17.08         7.67 o                         
   3  13   6          0.47          2.04         6.26 o                         
   1   1   7        566.81        472.71        51.58 o                         
   2   1   7       8115.33       5610.23        44.88 o                         
   3   1   7       2353.17       2448.13        92.11 o                         
   4   1   7       1468.55       1398.76        22.17 o                         
   5   1   7         79.07         61.12         4.75 o                         
   6   1   7       1124.36       1146.68        26.00 o                         
   7   1   7          0.77          2.33         3.97 o                         
   8   1   7         16.10         11.39        10.37 o                         
   9   1   7         83.33         91.58        10.24 o                         
  10   1   7         11.27          4.23         6.88 o                         
  11   1   7          4.75         12.46        13.15 o                         
   0   2   7         27.32         24.71         3.83 o                         
   1   2   7        682.06        652.45        19.34 o                         
   2   2   7       3508.29       3493.47       563.29 o                         
   3   2   7        663.16        764.88        22.18 o                         
   4   2   7       1629.91       1526.60        72.69 o                         
   5   2   7       1840.11       1992.26        41.70 o                         
   6   2   7          7.58          8.23         3.72 o                         
   7   2   7         67.30         88.04         9.25 o                         
   8   2   7         34.99         36.80         7.82 o                         
   9   2   7         17.00         13.39         7.65 o                         
  10   2   7         71.43         65.53        16.12 o                         
  11   2   7          4.87          4.21         7.63 o                         
   1   3   7        108.05        126.86         7.31 o                         
   2   3   7          9.15         11.17         2.57 o                         
   3   3   7        258.62        248.89        23.85 o                         
   4   3   7        486.06        517.32        91.44 o                         
   5   3   7         40.20         37.02         5.28 o                         
   6   3   7          8.33          4.72         5.48 o                         
   7   3   7        135.85        179.54        29.45 o                         
   8   3   7        780.24        812.91        24.57 o                         
   9   3   7          3.64          0.12         4.73 o                         
  10   3   7         52.44         40.38         8.43 o                         
  11   3   7          0.02         13.90        11.98 o                         
   0   4   7       6511.71       7062.27       125.23 o                         
   1   4   7        217.57        222.68         9.51 o                         
   2   4   7        404.24        505.47         9.86 o                         
   3   4   7          4.74         -0.47         1.40 o                         
   4   4   7       4358.07       4000.86       822.69 o                         
   5   4   7        348.15        326.13        53.59 o                         
   6   4   7         97.10         91.77         9.11 o                         
   7   4   7          3.35          4.59         4.99 o                         
   8   4   7         17.39         16.67         6.39 o                         
   9   4   7         15.87         27.32         6.56 o                         
  10   4   7          4.30          3.94         5.28 o                         
   1   5   7          8.53         10.60         3.15 o                         
   2   5   7        176.08        226.22        19.73 o                         
   3   5   7       1018.55       1021.27        58.16 o                         
   4   5   7         44.14         39.24         6.72 o                         
   5   5   7         18.12         13.22         8.94 o                         
   6   5   7         15.35         13.59         5.53 o                         
   7   5   7         10.76         12.17         5.74 o                         
   8   5   7        126.44        130.32        16.69 o                         
   9   5   7         19.61         28.23         9.89 o                         
  10   5   7          0.04         11.29         7.93 o                         
   0   6   7        154.09        191.99        27.00 o                         
   1   6   7        275.91        289.80        12.50 o                         
   2   6   7        292.20        310.96        16.01 o                         
   3   6   7        292.76        287.95        12.48 o                         
   4   6   7         55.69         51.87         4.92 o                         
   5   6   7        120.80        102.91        27.93 o                         
   6   6   7        398.60        373.97        38.58 o                         
   7   6   7        203.07        194.55        13.95 o                         
   8   6   7         31.32         26.55         7.07 o                         
   9   6   7         58.44         61.01         9.69 o                         
  10   6   7          8.47         10.11        12.86 o                         
   1   7   7         44.08         45.67         5.03 o                         
   2   7   7         49.09         52.13         4.93 o                         
   3   7   7        196.24        192.88        12.04 o                         
   4   7   7         26.91         25.57         7.43 o                         
   5   7   7          6.76          0.42         5.81 o                         
   6   7   7        452.57        360.55        82.18 o                         
   7   7   7         72.39         65.60         8.70 o                         
   8   7   7          5.21          9.51         6.84 o                         
   9   7   7          7.00          5.67         7.62 o                         
   0   8   7       2649.01       2910.13        78.76 o                         
   1   8   7        585.00        668.64        26.58 o                         
   2   8   7         53.67         48.89         5.95 o                         
   3   8   7         57.59         52.35         6.65 o                         
   4   8   7         32.52         14.48         6.23 o                         
   5   8   7        172.18        154.93        41.93 o                         
   6   8   7          3.56          4.64         5.63 o                         
   7   8   7          7.54          5.71         6.12 o                         
   8   8   7          6.77          4.96        10.67 o                         
   9   8   7         20.32         34.01        12.90 o                         
   1   9   7        135.61        152.34        13.14 o                         
   2   9   7        676.51        688.52        25.47 o                         
   3   9   7         38.99         37.77         4.53 o                         
   4   9   7          1.44         13.41         5.13 o                         
   5   9   7          5.08         10.82        11.80 o                         
   6   9   7        149.78        116.31        40.29 o                         
   7   9   7         68.26         89.83        16.69 o                         
   8   9   7          5.01          7.19         8.56 o                         
   0  10   7        356.20        387.04        70.53 o                         
   1  10   7          0.43          8.40         4.94 o                         
   2  10   7        108.67        108.29        10.40 o                         
   3  10   7          5.40         11.06         8.49 o                         
   4  10   7        107.36        125.26        14.40 o                         
   5  10   7          2.09          2.87         7.10 o                         
   6  10   7         34.89         23.15        12.52 o                         
   7  10   7         20.73          5.88         7.57 o                         
   1  11   7         51.42         41.65         6.67 o                         
   2  11   7         99.87         92.30        10.06 o                         
   3  11   7          9.96         17.76         7.05 o                         
   4  11   7         36.31         29.69         7.33 o                         
   5  11   7         50.30         56.17        20.00 o                         
   6  11   7         93.06         67.52        25.29 o                         
   0  12   7        172.65        162.72        24.09 o                         
   1  12   7          0.35          7.46         3.77 o                         
   2  12   7          0.12         19.38        11.22 o                         
   3  12   7          4.88         15.39         7.31 o                         
   4  12   7          8.91          3.20         5.18 o                         
   5  12   7          0.00         10.36         7.64 o                         
   1  13   7         54.32         50.88        10.42 o                         
   2  13   7        333.31        407.39        48.34 o                         
   3  13   7          0.39          7.53         6.80 o                         
   0   0   8         92.66         69.79         6.32 o                         
   1   0   8       1016.52        779.59        48.24 o                         
   3   0   8       7798.82       8513.46       392.33 o                         
   4   0   8        214.92        253.70         9.29 o                         
   5   0   8        967.25       1099.79        60.46 o                         
   6   0   8        432.74        500.20        24.32 o                         
   7   0   8         23.37         25.95         6.65 o                         
   8   0   8        284.73        258.09        13.49 o                         
   9   0   8        244.91        220.53        23.76 o                         
  10   0   8          8.90          7.20         5.30 o                         
  11   0   8        187.10        193.99        25.95 o                         
   1   1   8        447.24        425.35        56.67 o                         
   2   1   8        359.14        159.68        39.32 o                         
   3   1   8        442.36        439.61        13.99 o                         
   4   1   8         20.32         21.19         3.84 o                         
   5   1   8         73.79         59.55         5.77 o                         
   6   1   8        732.65        758.50        17.91 o                         
   7   1   8        451.18        505.54        32.02 o                         
   8   1   8         10.45         16.02         6.06 o                         
   9   1   8        117.21        115.53        11.62 o                         
  10   1   8         11.40          7.26         8.23 o                         
  11   1   8         21.44         20.14         8.85 o                         
   0   2   8       3060.44       2998.03       130.70 o                         
   1   2   8       2553.82       2735.36       141.40 o                         
   2   2   8       1553.26       1331.18       238.99 o                         
   3   2   8          6.40          2.71        10.77 o                         
   4   2   8        118.78        120.86        13.79 o                         
   5   2   8        142.99        112.09        11.40 o                         
   6   2   8         10.49         24.70         6.13 o                         
   7   2   8        102.57        151.01        18.47 o                         
   8   2   8          1.47          1.87         4.86 o                         
   9   2   8         16.87         11.14         6.86 o                         
  10   2   8         75.13         75.08        13.63 o                         
  11   2   8        137.49        129.32        33.70 o                         
   1   3   8      13183.50      13758.58       318.60 o                         
   2   3   8          5.22          9.46         4.38 o                         
   3   3   8        253.52        267.14        67.41 o                         
   4   3   8       2113.49       1978.76       285.00 o                         
   5   3   8          7.05         15.02         3.84 o                         
   6   3   8         92.09        120.48         9.74 o                         
   7   3   8        189.58        192.26        12.76 o                         
   8   3   8          5.62         12.64         5.12 o                         
   9   3   8         34.19         22.70         7.91 o                         
  10   3   8        114.40        133.92        15.18 o                         
  11   3   8         67.46         60.86        18.55 o                         
   0   4   8       7294.75       8089.13        86.14 o                         
   1   4   8       2154.43       2431.40        29.43 o                         
   2   4   8        545.04        546.60        17.77 o                         
   3   4   8        134.97        111.43        27.11 o                         
   4   4   8        905.96        841.29       177.48 o                         
   5   4   8       1693.03       1634.41       177.23 o                         
   6   4   8         40.47         31.59         6.37 o                         
   7   4   8         61.68         61.75         9.04 o                         
   8   4   8        102.85        113.28        15.11 o                         
   9   4   8         81.27         79.63        10.56 o                         
  10   4   8          4.54          7.72         6.60 o                         
   1   5   8        183.45        194.84         8.64 o                         
   2   5   8       1872.55       2006.65        33.31 o                         
   3   5   8        178.15        180.72        13.75 o                         
   4   5   8         92.26         80.46        14.25 o                         
   5   5   8          0.09          2.91         4.88 o                         
   6   5   8         87.22         98.84        10.42 o                         
   7   5   8        782.25        756.21        23.74 o                         
   8   5   8          3.10         -1.16         5.53 o                         
   9   5   8        227.08        214.89        22.70 o                         
  10   5   8          7.43          9.73         7.79 o                         
   0   6   8         44.61         50.09         7.99 o                         
   1   6   8        874.27        900.79        30.03 o                         
   2   6   8       1268.74       1388.08        18.58 o                         
   3   6   8         79.75         94.91        10.09 o                         
   4   6   8         31.87         35.49         7.89 o                         
   5   6   8          0.09         12.25         8.10 o                         
   6   6   8          0.42          6.91         7.36 o                         
   7   6   8        233.29        249.37        15.48 o                         
   8   6   8         37.14         28.12         8.86 o                         
   9   6   8          1.66         15.02        16.28 o                         
  10   6   8          0.07         10.36         9.42 o                         
   1   7   8        547.53        547.93        16.76 o                         
   2   7   8        593.29        596.30        24.95 o                         
   3   7   8         93.88         99.38         9.93 o                         
   4   7   8          9.85         11.90         6.48 o                         
   5   7   8        360.04        283.29       104.37 o                         
   6   7   8          5.77          8.83         6.16 o                         
   7   7   8        163.80        160.00        13.20 o                         
   8   7   8        303.50        336.29        17.05 o                         
   9   7   8          1.86          7.68         6.73 o                         
   0   8   8       1348.86       1468.54        83.88 o                         
   1   8   8        380.65        441.11        26.12 o                         
   2   8   8        192.82        220.36        15.19 o                         
   3   8   8          1.11          6.53         2.82 o                         
   4   8   8         92.29         88.97        19.84 o                         
   5   8   8        109.61         81.66        31.55 o                         
   6   8   8         75.06         65.22        11.30 o                         
   7   8   8          9.52          7.56         6.02 o                         
   8   8   8          3.09          3.82         7.04 o                         
   9   8   8          6.15          2.52         8.10 o                         
   1   9   8        237.35        228.98        18.44 o                         
   2   9   8         42.83         44.15         5.31 o                         
   3   9   8        178.94        183.21        11.92 o                         
   4   9   8          0.04          2.19         6.50 o                         
   5   9   8          6.10         22.91        10.26 o                         
   6   9   8         19.36         15.07        11.01 o                         
   7   9   8         98.53         29.55        13.00 o                         
   8   9   8         12.46         17.97        13.10 o                         
   0  10   8        735.63        903.48       116.44 o                         
   1  10   8        268.05        307.79        18.71 o                         
   2  10   8         11.87         14.89         4.67 o                         
   3  10   8        134.24        142.29        14.54 o                         
   4  10   8          5.86          2.86         5.37 o                         
   5  10   8         52.56         65.32        11.51 o                         
   6  10   8         68.01         66.13        28.58 o                         
   7  10   8          9.02         18.29        13.44 o                         
   1  11   8          0.81         10.74         3.93 o                         
   2  11   8          0.56         12.08         4.23 o                         
   3  11   8         36.70         29.55         7.20 o                         
   4  11   8         36.93         41.90         8.14 o                         
   5  11   8         40.15         26.25         7.56 o                         
   6  11   8         26.96         10.89        12.76 o                         
   0  12   8          0.87         16.15         7.35 o                         
   1  12   8        336.26        335.82        39.08 o                         
   2  12   8          0.13          8.52         5.33 o                         
   3  12   8          0.11          8.77         6.79 o                         
   4  12   8         10.73          8.19         8.04 o                         
   5  12   8         14.83         18.43         7.33 o                         
   1  13   8         15.56         17.12         4.40 o                         
   2  13   8          9.02         10.90         9.71 o                         
   3  13   8         58.86         66.92        17.57 o                         
   1   1   9       5730.69       5185.11       522.60 o                         
   2   1   9          0.05         -0.55         3.32 o                         
   3   1   9          4.89         -1.99         3.30 o                         
   4   1   9        419.27        462.58        37.71 o                         
   5   1   9        244.59        254.37         7.18 o                         
   6   1   9         50.40         38.94         4.65 o                         
   7   1   9        693.10        804.28        57.93 o                         
   8   1   9         26.22         30.89         5.21 o                         
   9   1   9        116.53        108.81        12.41 o                         
  10   1   9         17.67         12.77         6.64 o                         
  11   1   9         73.04         74.93        14.35 o                         
   0   2   9         39.10         65.41         8.16 o                         
   1   2   9       3550.00       3747.86       213.17 o                         
   2   2   9        825.66        666.38       157.29 o                         
   3   2   9       1002.60        992.82       126.47 o                         
   4   2   9       1054.70       1064.82       125.49 o                         
   5   2   9         40.33         44.71         5.82 o                         
   6   2   9          1.35          6.42         4.85 o                         
   7   2   9        249.11        306.48        50.39 o                         
   8   2   9        184.10        207.14        13.59 o                         
   9   2   9         33.88         19.27         5.57 o                         
  10   2   9         89.44         77.83        14.16 o                         
  11   2   9          0.16          2.14         8.00 o                         
   1   3   9        523.64        493.61        21.24 o                         
   2   3   9       2723.32       2700.82       208.06 o                         
   3   3   9       1644.99       1344.01       507.21 o                         
   4   3   9         12.22          7.73         8.53 o                         
   5   3   9        115.13        120.64         7.81 o                         
   6   3   9        920.26       1087.62        29.82 o                         
   7   3   9          0.04          2.11         5.40 o                         
   8   3   9         26.30         36.93        13.94 o                         
   9   3   9         28.28         30.50        12.93 o                         
  10   3   9         16.64         18.97         8.33 o                         
  11   3   9          3.33         -2.70        11.66 o                         
   0   4   9        993.78       1081.08        55.50 o                         
   1   4   9         26.99         28.86         5.67 o                         
   2   4   9        928.79        976.20        31.19 o                         
   3   4   9        653.52        635.14       122.31 o                         
   4   4   9         11.57         10.86         8.79 o                         
   5   4   9         11.95         16.73         8.82 o                         
   6   4   9          5.29         30.21         7.61 o                         
   7   4   9         69.65         80.60         9.77 o                         
   8   4   9         14.98          4.47         5.83 o                         
   9   4   9         40.08         40.13         9.00 o                         
  10   4   9          2.06          6.61         7.21 o                         
   1   5   9       2782.42       2984.06        63.41 o                         
   2   5   9          6.46          3.09         3.55 o                         
   3   5   9        380.71        352.55        16.66 o                         
   4   5   9        315.32        282.51        75.76 o                         
   5   5   9        160.03        153.48        22.86 o                         
   6   5   9        426.89        414.14        23.30 o                         
   7   5   9         73.10        112.04        10.56 o                         
   8   5   9         49.26         36.74         9.41 o                         
   9   5   9          2.43          7.72         5.27 o                         
  10   5   9         14.13         24.66         8.61 o                         
   0   6   9       5783.25       6087.58       238.06 o                         
   1   6   9       1982.60       2211.78        33.91 o                         
   2   6   9        817.09        925.77        20.37 o                         
   3   6   9        105.61        105.79         8.67 o                         
   4   6   9        620.24        505.07       106.95 o                         
   5   6   9        891.23        649.75       224.09 o                         
   6   6   9          8.53          8.45         5.61 o                         
   7   6   9         61.25         53.33         8.07 o                         
   8   6   9        126.61        116.33        11.34 o                         
   9   6   9        112.59         93.25        12.54 o                         
  10   6   9          0.10          2.31         8.62 o                         
   1   7   9         65.10         69.13         6.83 o                         
   2   7   9         11.75         11.89         5.17 o                         
   3   7   9         36.39         48.43         5.09 o                         
   5   7   9        137.53        107.57        37.23 o                         
   6   7   9         74.57         55.51        15.41 o                         
   7   7   9         11.10          2.95         5.61 o                         
   8   7   9          0.10          1.60         5.97 o                         
   9   7   9          2.53          4.03         8.08 o                         
   0   8   9        323.71        392.09        45.03 o                         
   1   8   9         15.98         13.28         2.93 o                         
   2   8   9        117.90        111.04        10.29 o                         
   3   8   9        122.33        120.28        11.29 o                         
   4   8   9         33.79         34.57         8.35 o                         
   5   8   9        421.92        399.79        95.95 o                         
   6   8   9        178.25         98.29        49.24 o                         
   7   8   9        133.49        149.39        15.48 o                         
   8   8   9          2.43          7.67        17.58 o                         
   9   8   9         17.10         28.90        18.29 o                         
   1   9   9        101.89        108.48        11.67 o                         
   2   9   9        254.20        282.73        21.84 o                         
   3   9   9        939.46       1034.94        37.92 o                         
   4   9   9         79.20         69.20         9.59 o                         
   5   9   9          0.29          4.92         6.56 o                         
   6   9   9        105.81         75.41        18.71 o                         
   7   9   9          1.06          2.19         8.74 o                         
   8   9   9          2.48         13.63         7.84 o                         
   0  10   9        163.82        150.73        31.41 o                         
   1  10   9        235.32        246.85        18.11 o                         
   2  10   9        243.00        242.58        18.45 o                         
   3  10   9         67.76         72.47         8.01 o                         
   4  10   9          0.07          2.68         4.29 o                         
   5  10   9         25.65         18.00         4.55 o                         
   6  10   9          2.67          2.02         7.25 o                         
   7  10   9         13.27         13.32         8.51 o                         
   1  11   9          0.28          6.13         4.05 o                         
   2  11   9        121.36        133.85        15.84 o                         
   3  11   9         34.01         44.24         8.79 o                         
   4  11   9          0.23          7.78         5.86 o                         
   5  11   9         66.17         72.46         9.94 o                         
   6  11   9         32.57          8.22         5.86 o                         
   0  12   9          0.12          3.90         6.00 o                         
   1  12   9         21.27         28.23         6.26 o                         
   2  12   9        132.31        163.13        16.77 o                         
   3  12   9         44.64         39.91         7.63 o                         
   4  12   9          0.02         -1.01         5.37 o                         
   5  12   9         37.45         28.64        10.11 o                         
   1  13   9         68.66         80.07        13.84 o                         
   2  13   9         73.27         92.67        15.25 o                         
   0   0  10       4021.43       2280.59        34.62 o                         
   1   0  10       1123.97        931.32        24.95 o                         
   2   0  10          0.10         -0.65         3.08 o                         
   3   0  10        377.82        373.40        14.67 o                         
   4   0  10       2205.53       2524.48       175.01 o                         
   6   0  10       1089.79       1194.26        81.20 o                         
   7   0  10        402.83        368.54        66.76 o                         
   8   0  10          2.46          8.33         9.45 o                         
   9   0  10        115.61         96.19        18.98 o                         
  10   0  10         38.87         33.37        15.30 o                         
  11   0  10          7.88          0.88        11.22 o                         
   1   1  10       8981.98       8375.33      1533.77 o                         
   2   1  10        575.75        422.09        86.32 o                         
   3   1  10        191.53        263.08        23.25 o                         
   4   1  10        210.61        275.45        24.24 o                         
   5   1  10        598.83        802.05        22.62 o                         
   6   1  10        840.52        980.09        34.17 o                         
   7   1  10        147.24        168.83        26.57 o                         
   8   1  10        310.01        320.26        13.96 o                         
   9   1  10        139.00        141.76        17.24 o                         
  10   1  10         23.51         13.78         6.56 o                         
  11   1  10         10.67          6.89         5.67 o                         
   0   2  10      10671.55      11521.47       830.28 o                         
   1   2  10       1530.85       1703.28        92.59 o                         
   2   2  10          7.10          1.96         2.77 o                         
   3   2  10        123.01        121.62        14.73 o                         
   4   2  10         66.39         65.38         8.89 o                         
   5   2  10       1323.61       1448.69        30.11 o                         
   6   2  10        124.86        112.76         8.67 o                         
   7   2  10        129.15        146.55        10.33 o                         
   8   2  10         29.39         19.12         6.22 o                         
   9   2  10         21.14         16.33        11.28 o                         
  10   2  10         36.13         30.46        10.31 o                         
  11   2  10         40.16         29.87         9.62 o                         
   1   3  10        251.22        295.95         8.88 o                         
   2   3  10       2007.38       2015.59       106.08 o                         
   3   3  10       4357.72       5033.20       123.24 o                         
   4   3  10         19.33         11.66         9.47 o                         
   5   3  10        927.30        934.19        71.66 o                         
   6   3  10        264.55        289.09        14.12 o                         
   7   3  10          1.39          0.61         2.97 o                         
   8   3  10        105.17        101.98        10.29 o                         
   9   3  10          2.35          2.11         4.94 o                         
  10   3  10         81.13         72.58        15.25 o                         
   0   4  10        546.51        621.12        24.81 o                         
   1   4  10          9.42          9.59         2.52 o                         
   2   4  10        189.83        206.08        10.77 o                         
   3   4  10         57.68         39.45         5.31 o                         
   4   4  10       1452.82       1665.75        42.90 o                         
   5   4  10          9.46          8.45         6.51 o                         
   6   4  10         67.62         85.31         9.55 o                         
   7   4  10        357.14        414.29        19.03 o                         
   8   4  10         25.49         34.32         7.03 o                         
   9   4  10        139.91        140.26        12.45 o                         
  10   4  10         64.05         68.87        14.31 o                         
   1   5  10        335.87        311.33        15.11 o                         
   2   5  10        479.16        462.07        13.73 o                         
   3   5  10        209.92        208.77        30.94 o                         
   4   5  10         35.60         23.58        16.18 o                         
   5   5  10         71.21         60.66        26.53 o                         
   6   5  10        407.33        372.77        24.19 o                         
   7   5  10         24.91         20.43         6.97 o                         
   8   5  10        255.98        248.93        26.55 o                         
   9   5  10        215.11        217.62        18.26 o                         
  10   5  10          1.19          1.90         6.92 o                         
   0   6  10        273.38        292.98        36.54 o                         
   1   6  10          8.09          6.24         3.30 o                         
   2   6  10        245.01        286.78        15.49 o                         
   3   6  10         22.07         24.46         5.69 o                         
   4   6  10         15.70          6.98         7.81 o                         
   5   6  10        782.99        513.01        29.53 o                         
   6   6  10        343.67        312.72        76.37 o                         
   7   6  10          0.05          3.69         7.17 o                         
   8   6  10         31.05         30.16        11.40 o                         
   9   6  10         71.33         65.48        11.59 o                         
  10   6  10        101.18         81.99        20.90 o                         
   1   7  10        155.89        172.83        10.57 o                         
   2   7  10        769.87        774.61        21.51 o                         
   3   7  10        469.83        423.77        17.40 o                         
   4   7  10        632.62        608.56        76.06 o                         
   5   7  10        134.83         68.10        12.62 o                         
   6   7  10         27.69         24.01        10.55 o                         
   7   7  10         43.72         38.77        20.49 o                         
   8   7  10         13.81          7.61         8.07 o                         
   9   7  10          2.14         11.55         9.05 o                         
   0   8  10        934.41        997.15        38.21 o                         
   1   8  10         73.58         85.97         9.50 o                         
   2   8  10        189.47        197.68        14.55 o                         
   3   8  10         57.69         59.39        10.54 o                         
   4   8  10         66.70         63.33         8.17 o                         
   5   8  10         31.14         44.23        15.61 o                         
   6   8  10         55.64         31.73        10.35 o                         
   7   8  10         28.08         12.09         8.84 o                         
   8   8  10         69.26         53.98        14.04 o                         
   1   9  10         35.23         37.89         6.53 o                         
   2   9  10         11.28         18.92         5.63 o                         
   3   9  10          3.20         24.42         7.31 o                         
   4   9  10         12.65         19.14         7.53 o                         
   5   9  10         46.59         39.07         6.71 o                         
   6   9  10         69.42         73.51        11.96 o                         
   7   9  10          5.90          2.91         7.56 o                         
   8   9  10        187.31        189.12        26.52 o                         
   0  10  10          2.72          6.68         5.71 o                         
   1  10  10         92.27        103.27        10.92 o                         
   2  10  10         37.64         26.70         5.15 o                         
   3  10  10         10.28          7.35         5.34 o                         
   4  10  10        409.50        383.54        27.58 o                         
   5  10  10        137.30        126.25        16.76 o                         
   6  10  10         64.57         68.80        16.79 o                         
   7  10  10         34.80         31.51        39.03 o                         
   1  11  10        110.79         93.35        11.04 o                         
   2  11  10         10.65          2.61         6.44 o                         
   3  11  10         30.94         28.27         8.62 o                         
   4  11  10         10.66         17.72         7.79 o                         
   5  11  10          9.46         16.00         8.10 o                         
   6  11  10         92.06         95.45        16.69 o                         
   0  12  10         24.02          4.37        10.61 o                         
   1  12  10         42.39         38.16         9.47 o                         
   2  12  10        129.90        109.68        12.50 o                         
   3  12  10         32.30         42.12         8.41 o                         
   4  12  10          6.35          2.82         5.66 o                         
   1  13  10         31.16         29.88        18.66 o                         
   2  13  10         60.79         68.46        16.54 o                         
   1   1  11       9385.44       8346.48       988.33 o                         
   2   1  11         37.93         34.16         9.62 o                         
   3   1  11        202.36        131.88        19.14 o                         
   4   1  11        252.05        275.82        12.18 o                         
   5   1  11          0.06          7.43         6.77 o                         
   6   1  11         67.21         88.17        12.43 o                         
   7   1  11         70.03         62.49         7.93 o                         
   8   1  11        571.40        669.29        43.10 o                         
   9   1  11         23.77         16.85        14.52 o                         
  10   1  11          0.54          5.95         8.42 o                         
  11   1  11          1.60         17.96         9.29 o                         
   0   2  11       2486.76       2899.32       187.24 o                         
   1   2  11       1878.09       1828.57       127.99 o                         
   2   2  11        210.45        265.87        22.10 o                         
   3   2  11       2470.41       2325.11       359.95 o                         
   4   2  11         39.61         41.19         5.96 o                         
   5   2  11        124.05        140.67        13.04 o                         
   6   2  11        224.66        229.37        28.32 o                         
   7   2  11         15.72         14.15         3.82 o                         
   8   2  11         29.18         30.65         6.55 o                         
   9   2  11        184.15        230.21        23.02 o                         
  10   2  11         46.33         53.74        16.29 o                         
   1   3  11         41.35         59.59        10.43 o                         
   2   3  11        669.97        588.43        52.43 o                         
   3   3  11       1207.99       1256.99       194.65 o                         
   4   3  11         51.67         49.68         7.95 o                         
   5   3  11        371.42        373.19        43.53 o                         
   6   3  11          2.05          1.00         8.96 o                         
   7   3  11         35.16         35.45         7.30 o                         
   8   3  11         65.39         72.76         9.17 o                         
   9   3  11          8.32          7.77         4.19 o                         
  10   3  11          1.65          9.45         8.14 o                         
   0   4  11         52.19         46.20         5.75 o                         
   1   4  11          3.89          6.45         2.25 o                         
   2   4  11        421.60        436.40        19.42 o                         
   3   4  11         74.41         51.06        17.74 o                         
   4   4  11         91.76         80.63         7.99 o                         
   5   4  11          1.95         -1.99         6.18 o                         
   6   4  11         28.22         49.60        15.31 o                         
   7   4  11         29.16         37.19         7.21 o                         
   8   4  11          0.00          1.16         6.17 o                         
   9   4  11         21.61         12.79         5.21 o                         
  10   4  11          0.14          4.39         9.90 o                         
   1   5  11       1128.79       1182.83        39.67 o                         
   2   5  11         51.59         40.40         5.93 o                         
   3   5  11        149.69        151.50        13.37 o                         
   4   5  11         29.31         36.47         6.97 o                         
   5   5  11        131.39        150.43        57.33 o                         
   6   5  11         14.96          1.40         7.09 o                         
   7   5  11         59.88         48.38         9.34 o                         
   8   5  11          2.39          4.61         8.29 o                         
   9   5  11         42.40         22.95         6.25 o                         
  10   5  11          9.22          1.64         8.57 o                         
   0   6  11        613.99        641.96        22.29 o                         
   1   6  11        116.38        142.79         8.80 o                         
   2   6  11         73.18         54.72         6.44 o                         
   3   6  11          6.67          8.07         4.69 o                         
   4   6  11        378.76        327.07        51.92 o                         
   5   6  11        381.95        316.78        87.85 o                         
   6   6  11          2.75         17.22         7.53 o                         
   7   6  11          0.15          1.35         7.60 o                         
   8   6  11          0.14         13.45         6.12 o                         
   9   6  11         19.80         33.70        10.74 o                         
   1   7  11        146.11        154.56        11.82 o                         
   2   7  11          0.49          2.66         5.26 o                         
   3   7  11         93.26        107.33        13.30 o                         
   4   7  11        120.06        131.69        12.44 o                         
   5   7  11          2.30          6.37         6.50 o                         
   6   7  11          2.86          7.37         7.12 o                         
   7   7  11         17.89          7.50         7.27 o                         
   8   7  11         11.32          2.70         7.53 o                         
   9   7  11          0.72         11.58         8.53 o                         
   0   8  11          9.04         14.98         5.65 o                         
   1   8  11          8.89          5.76         2.79 o                         
   2   8  11          2.45          5.75         3.20 o                         
   3   8  11        504.90        523.30        26.17 o                         
   4   8  11        575.25        542.17        57.79 o                         
   5   8  11         49.09         40.15         7.09 o                         
   6   8  11         39.64         36.43        14.31 o                         
   7   8  11        117.83        106.64        20.54 o                         
   8   8  11         15.14         30.47        11.33 o                         
   1   9  11        291.39        286.73        20.98 o                         
   2   9  11         70.51         62.27         7.40 o                         
   3   9  11        148.41        153.85        12.58 o                         
   4   9  11        106.23         88.41        11.00 o                         
   5   9  11         20.83         26.88        12.19 o                         
   6   9  11         15.44         17.45         5.44 o                         
   7   9  11         24.62         23.58         9.73 o                         
   8   9  11          2.29          4.07        10.23 o                         
   0  10  11          3.26          8.07         5.22 o                         
   1  10  11         35.00         30.61         5.76 o                         
   2  10  11         95.81        109.08        11.47 o                         
   3  10  11          4.69          9.27         3.46 o                         
   4  10  11         13.15         16.60         7.84 o                         
   5  10  11         44.19         27.24         7.74 o                         
   6  10  11          0.04          7.72         7.09 o                         
   7  10  11         48.36         54.48        12.19 o                         
   1  11  11         30.21         39.63         7.74 o                         
   2  11  11        146.31        135.34        15.52 o                         
   3  11  11         17.35         25.68         7.58 o                         
   4  11  11          0.64         14.32         6.12 o                         
   5  11  11        120.55        109.72        14.03 o                         
   6  11  11          0.01         -2.53         6.71 o                         
   0  12  11         10.73         25.53         9.70 o                         
   1  12  11          1.55          4.50         5.08 o                         
   2  12  11         21.24         33.41         8.13 o                         
   3  12  11          1.97          4.74         5.21 o                         
   4  12  11         61.26         73.90        11.01 o                         
   1  13  11          8.44         12.73         7.41 o                         
   2  13  11          0.95         19.67        11.72 o                         
   0   0  12       3583.74       2029.69        35.67 o                         
   1   0  12      11310.41       8261.93       972.21 o                         
   2   0  12         17.17         52.32        11.16 o                         
   3   0  12        435.98        413.74        41.63 o                         
   4   0  12        176.32        215.08        13.28 o                         
   5   0  12       2297.20       2638.03       235.41 o                         
   6   0  12          6.17          7.66         6.31 o                         
   7   0  12         22.24         12.77        12.99 o                         
   8   0  12         66.81         85.78        20.29 o                         
   9   0  12        149.86        142.63        35.75 o                         
  10   0  12          2.46          6.83        11.13 o                         
   1   1  12        666.74        569.56        68.19 o                         
   2   1  12       1560.64       1549.75       241.03 o                         
   3   1  12         24.87         24.43         3.31 o                         
   4   1  12        586.30        532.20        24.63 o                         
   5   1  12        909.30       1006.10        24.50 o                         
   6   1  12         78.23         75.39        11.31 o                         
   7   1  12        536.71        571.33        30.41 o                         
   8   1  12          0.26          1.28         4.57 o                         
   9   1  12         92.47         97.67        14.64 o                         
  10   1  12        133.13        130.27        16.78 o                         
   0   2  12       1818.36       1823.80       224.81 o                         
   1   2  12       1935.81       2250.00        62.27 o                         
   2   2  12        733.67        738.35        12.24 o                         
   3   2  12        123.87        118.79        15.57 o                         
   4   2  12        840.56        810.00        43.69 o                         
   5   2  12         53.75         53.54         8.61 o                         
   6   2  12        103.30         91.00        16.14 o                         
   7   2  12        454.41        476.75        46.36 o                         
   8   2  12        586.11        657.18        35.92 o                         
   9   2  12        108.72        129.44        16.29 o                         
  10   2  12          1.28          8.71         8.89 o                         
   1   3  12          4.31          2.40         1.96 o                         
   2   3  12        157.66        167.74        18.03 o                         
   3   3  12       4723.77       5446.17       145.33 o                         
   4   3  12        778.31        691.55       117.34 o                         
   5   3  12         46.20         53.88        11.24 o                         
   6   3  12         33.48         42.57        14.19 o                         
   7   3  12         26.51         24.18         7.66 o                         
   8   3  12          0.03          0.74         5.42 o                         
   9   3  12          0.31          7.54        10.11 o                         
  10   3  12         14.25         12.44         8.95 o                         
   0   4  12        164.74        184.42        12.01 o                         
   1   4  12        102.54         97.34         6.17 o                         
   2   4  12        324.34        380.36        25.63 o                         
   3   4  12       3476.57       3273.01       552.96 o                         
   4   4  12          2.69          1.38         4.30 o                         
   5   4  12        130.97        104.60        14.24 o                         
   6   4  12        201.36        173.20        15.43 o                         
   7   4  12        372.14        436.58        20.42 o                         
   8   4  12        167.65        169.39        15.98 o                         
   9   4  12        149.70        136.03        14.84 o                         
  10   4  12          3.43          6.79         8.71 o                         
   1   5  12        195.78        166.25         9.59 o                         
   2   5  12         59.56         64.26         6.35 o                         
   3   5  12         61.67         66.91        14.02 o                         
   4   5  12        228.01        172.58        41.89 o                         
   5   5  12        531.43        493.97        66.46 o                         
   6   5  12         73.48         58.49        13.09 o                         
   7   5  12        558.87        566.20        23.86 o                         
   8   5  12         66.16         92.93        16.11 o                         
   9   5  12         31.82         44.54        12.99 o                         
  10   5  12          2.82          8.80         7.08 o                         
   0   6  12        344.73        342.64        17.29 o                         
   1   6  12          0.91          6.51         2.81 o                         
   2   6  12         12.06          2.61         3.71 o                         
   3   6  12          0.01          0.39         3.91 o                         
   4   6  12        125.07        113.73        20.83 o                         
   5   6  12        201.07        181.28        43.35 o                         
   6   6  12         37.46         24.22        10.84 o                         
   7   6  12         64.32         47.80        10.37 o                         
   8   6  12          0.00          4.57         4.14 o                         
   9   6  12         64.52         68.29        14.72 o                         
   1   7  12       1657.58       1733.62        37.41 o                         
   2   7  12        198.64        216.36        13.62 o                         
   3   7  12       1002.54        991.88        84.80 o                         
   4   7  12         87.67         82.60        14.27 o                         
   5   7  12        520.18        426.68        79.32 o                         
   6   7  12          2.34         14.51        12.46 o                         
   7   7  12         30.47         29.43        11.77 o                         
   8   7  12        139.36        142.63        16.69 o                         
   9   7  12         10.90          2.35         7.92 o                         
   0   8  12        100.70        112.55        12.72 o                         
   1   8  12        173.50        159.12         9.91 o                         
   2   8  12         12.21         18.66         5.90 o                         
   3   8  12          7.33         13.72         4.01 o                         
   4   8  12        343.05        302.48        45.64 o                         
   5   8  12         26.75         28.48        12.23 o                         
   6   8  12          6.42          4.45         8.38 o                         
   7   8  12        144.31        114.69        25.98 o                         
   8   8  12          4.55         15.78        12.16 o                         
   1   9  12         30.71         36.87         5.50 o                         
   2   9  12          0.04          3.57         2.61 o                         
   3   9  12          4.12          9.51         6.83 o                         
   4   9  12        143.15        119.08        14.44 o                         
   5   9  12          0.25          9.35         5.41 o                         
   6   9  12         33.11         22.22         8.94 o                         
   7   9  12         32.59         31.75         8.14 o                         
   0  10  12        130.31        136.20        13.67 o                         
   1  10  12         83.62        116.28        17.87 o                         
   2  10  12         53.97         51.60         9.04 o                         
   3  10  12        362.43        390.66        25.30 o                         
   4  10  12        112.30         97.32        11.29 o                         
   5  10  12        401.47        366.66        43.80 o                         
   6  10  12         11.68          8.39         6.08 o                         
   7  10  12         72.78         58.11        12.86 o                         
   1  11  12        149.07        150.27        15.15 o                         
   2  11  12        191.19        215.63        30.05 o                         
   3  11  12         44.76         55.68         9.48 o                         
   4  11  12          8.08         15.18         6.76 o                         
   5  11  12        158.90        130.21        17.03 o                         
   0  12  12          0.00         11.59         7.26 o                         
   1  12  12         31.60         31.25        12.41 o                         
   2  12  12          9.44         13.02         6.65 o                         
   3  12  12         14.44         16.09         8.10 o                         
   4  12  12         11.69          5.97         8.55 o                         
   1  13  12         52.36         53.67         9.37 o                         
   1   1  13         15.61         40.20        15.91 o                         
   2   1  13        281.35        247.20        46.49 o                         
   3   1  13          2.15         11.67         4.09 o                         
   4   1  13         54.36         40.82         6.51 o                         
   5   1  13         35.73         45.49         5.98 o                         
   6   1  13        177.02        149.42        13.27 o                         
   7   1  13          0.02         -2.29         8.40 o                         
   8   1  13        139.18        154.92        19.83 o                         
   9   1  13        118.64        117.78        24.70 o                         
  10   1  13          0.62          7.02         5.06 o                         
   0   2  13       1674.70       1947.11        43.81 o                         
   1   2  13        788.31        876.35        25.40 o                         
   2   2  13       1893.99       2218.33        33.31 o                         
   3   2  13        138.41        131.52        16.53 o                         
   4   2  13        643.63        704.29        48.58 o                         
   5   2  13        193.30        170.44        15.75 o                         
   6   2  13          2.93          5.32         6.20 o                         
   7   2  13        108.48        107.84        13.55 o                         
   8   2  13          0.49         -1.74         4.71 o                         
   9   2  13          0.38         -3.05         7.07 o                         
  10   2  13         26.50         24.46         7.71 o                         
   1   3  13         59.26         42.40         4.72 o                         
   2   3  13       1183.93       1257.05       100.92 o                         
   3   3  13        706.35        695.58       133.69 o                         
   4   3  13        738.67        728.19       102.16 o                         
   5   3  13        282.07        272.23        16.81 o                         
   6   3  13         11.40         46.32        41.67 o                         
   7   3  13        102.88        114.77        14.08 o                         
   8   3  13         27.68         34.87        15.79 o                         
   9   3  13         16.80         12.80         8.36 o                         
  10   3  13          0.44          3.24         8.84 o                         
   0   4  13        132.49        115.79        14.69 o                         
   1   4  13        597.29        617.16        24.05 o                         
   2   4  13        523.01        527.37        37.68 o                         
   3   4  13        983.30        999.65       123.45 o                         
   4   4  13          0.36          5.24         4.11 o                         
   5   4  13          0.62          4.47         3.17 o                         
   6   4  13        149.40        110.22        11.96 o                         
   7   4  13          2.04          4.07         7.31 o                         
   8   4  13         62.92         40.19        24.31 o                         
   9   4  13         11.38          1.68         8.04 o                         
  10   4  13          2.76          9.31         9.26 o                         
   1   5  13          1.28          6.88         3.04 o                         
   2   5  13        176.07        154.61         7.69 o                         
   3   5  13       1432.65       1415.04       203.11 o                         
   4   5  13          8.43         11.30         4.43 o                         
   5   5  13        261.45        240.94        37.39 o                         
   6   5  13         20.47         22.87         5.11 o                         
   7   5  13          2.02          3.64         7.76 o                         
   8   5  13        137.18        132.69        16.59 o                         
   9   5  13         85.11         69.14        13.73 o                         
  10   5  13         69.45         95.07        15.89 o                         
   0   6  13          8.26         16.73         5.31 o                         
   1   6  13       1093.31       1152.28        25.01 o                         
   2   6  13         23.53         32.15         4.04 o                         
   3   6  13         22.07         18.24         7.60 o                         
   4   6  13         79.72         91.65        13.70 o                         
   5   6  13          6.52          5.63         4.28 o                         
   6   6  13          5.96         11.59         4.58 o                         
   7   6  13        125.86        155.93        22.50 o                         
   8   6  13        116.17        138.80        40.57 o                         
   9   6  13          0.00          2.42         8.33 o                         
   1   7  13        135.72        146.65         9.87 o                         
   2   7  13          9.66         12.13         4.15 o                         
   3   7  13        290.24        285.57        19.13 o                         
   4   7  13        464.73        419.54        67.88 o                         
   5   7  13         71.68         55.64         9.69 o                         
   6   7  13         27.13         18.06         6.26 o                         
   7   7  13          2.55         11.79         5.58 o                         
   8   7  13          0.01          0.60         8.33 o                         
   9   7  13         24.21         23.83         9.85 o                         
   0   8  13          7.08          3.22         2.30 o                         
   1   8  13        435.49        443.42        15.68 o                         
   2   8  13        480.99        489.47        24.26 o                         
   3   8  13          7.87          8.97         4.27 o                         
   4   8  13        234.51        228.35        25.78 o                         
   5   8  13        202.53        166.52        35.28 o                         
   6   8  13         20.97         15.48         5.28 o                         
   7   8  13          3.96          0.38         6.40 o                         
   8   8  13         10.05          5.03         4.73 o                         
   1   9  13          4.22          0.87         4.06 o                         
   2   9  13        150.12        169.36        14.14 o                         
   3   9  13          5.66          0.08         3.22 o                         
   4   9  13        173.83        133.13        19.34 o                         
   5   9  13        110.16        111.24        17.98 o                         
   6   9  13         39.79         40.11         8.28 o                         
   7   9  13          0.57         -2.27         6.45 o                         
   0  10  13        207.97        216.16        19.28 o                         
   1  10  13        203.94        232.82        17.43 o                         
   2  10  13         24.37         15.19         4.39 o                         
   3  10  13         29.33         34.46         7.04 o                         
   4  10  13          0.48          3.78         4.71 o                         
   5  10  13          0.01          5.22         5.02 o                         
   6  10  13          0.21          3.46         5.42 o                         
   1  11  13         46.60         46.19         7.93 o                         
   2  11  13         40.13         47.03        11.31 o                         
   3  11  13          3.45         -1.19         6.16 o                         
   4  11  13         22.02         29.77         8.97 o                         
   5  11  13          9.35         17.00         6.73 o                         
   0  12  13          3.29         14.09         7.77 o                         
   1  12  13          4.74          7.71         6.09 o                         
   2  12  13         24.60         33.43        12.79 o                         
   3  12  13         31.22         44.50        15.80 o                         
   4  12  13         12.15         13.28         4.31 o                         
   1   0  14       2492.65       1793.98       332.71 o                         
   2   0  14       1768.92       1462.54       239.72 o                         
   3   0  14          1.22          3.36         3.49 o                         
   4   0  14       1028.06       1016.19        89.67 o                         
   5   0  14        737.14        762.05        37.10 o                         
   6   0  14          9.17         17.32         5.37 o                         
   7   0  14         27.65         31.13        15.29 o                         
   8   0  14        133.15        155.08        37.14 o                         
   9   0  14          0.11         16.03        15.73 o                         
  10   0  14          6.41         34.81        18.71 o                         
   1   1  14       1196.48        985.85        88.16 o                         
   2   1  14       3372.29       3032.05       377.54 o                         
   3   1  14         58.22         55.33        13.62 o                         
   4   1  14       2738.49       2278.09       352.62 o                         
   5   1  14          1.12          1.74         2.84 o                         
   6   1  14        793.91        929.23        69.22 o                         
   7   1  14        130.16        112.57        19.98 o                         
   8   1  14        256.56        295.24        19.21 o                         
   9   1  14          4.75          1.23         5.72 o                         
  10   1  14        116.47        124.87        26.73 o                         
   0   2  14       9813.47       9745.31      1534.09 o                         
   1   2  14        863.40        847.56        86.76 o                         
   2   2  14       1674.49       1918.19        46.27 o                         
   3   2  14         52.68         38.17        10.15 o                         
   4   2  14        581.20        627.01        35.00 o                         
   5   2  14        711.67        728.38        23.13 o                         
   6   2  14        200.39        255.77        26.93 o                         
   7   2  14        141.68        154.24        16.13 o                         
   8   2  14        161.62        188.78        16.98 o                         
   9   2  14          9.78         12.00         8.37 o                         
  10   2  14         96.80        116.35        19.27 o                         
   1   3  14        568.27        579.18        28.24 o                         
   2   3  14        208.62        186.53        12.34 o                         
   3   3  14        223.82        155.34        30.91 o                         
   4   3  14        711.24        678.15        95.16 o                         
   5   3  14         70.32         53.82         7.85 o                         
   6   3  14         23.27         18.63         5.83 o                         
   7   3  14         91.93         84.01        10.51 o                         
   8   3  14          9.37         11.79         8.18 o                         
   9   3  14          6.05         11.58        12.03 o                         
  10   3  14         49.26         38.50        14.79 o                         
   0   4  14          2.79         -3.28         4.39 o                         
   1   4  14        133.13        125.12         8.62 o                         
   2   4  14        141.64        147.38         6.13 o                         
   3   4  14         29.78         33.78         5.31 o                         
   4   4  14         65.56         64.18        17.11 o                         
   5   4  14        371.66        333.64        28.73 o                         
   6   4  14         92.30         74.94         9.04 o                         
   7   4  14          0.12          3.02         3.77 o                         
   8   4  14        213.82        246.66        33.94 o                         
   9   4  14         15.27         19.18        10.03 o                         
  10   4  14          1.58          2.28         9.32 o                         
   1   5  14        537.30        526.91        12.10 o                         
   2   5  14        303.79        320.10        14.65 o                         
   3   5  14        158.21        168.32        12.08 o                         
   4   5  14          1.17          0.73         3.69 o                         
   5   5  14          8.63          3.88         7.60 o                         
   6   5  14        126.49        134.55        22.08 o                         
   7   5  14         43.60         43.33         8.61 o                         
   8   5  14        286.82        328.07        22.54 o                         
   9   5  14          2.11         -0.60         8.34 o                         
   0   6  14        726.25        762.45        29.11 o                         
   1   6  14          9.76         17.48         3.87 o                         
   2   6  14          3.78          6.11         5.16 o                         
   3   6  14       1288.63       1301.34       133.31 o                         
   4   6  14          0.03          8.39         7.56 o                         
   5   6  14         85.59         51.39        10.32 o                         
   6   6  14         43.42         31.56         5.58 o                         
   7   6  14          3.12          0.67         6.19 o                         
   8   6  14          0.02         18.27         5.97 o                         
   9   6  14          6.91          0.55         6.75 o                         
   1   7  14        706.74        696.80        16.49 o                         
   2   7  14        300.38        280.94        18.00 o                         
   3   7  14          2.16         12.55         3.64 o                         
   4   7  14        661.14        676.56        88.72 o                         
   5   7  14        109.64         90.47        12.89 o                         
   6   7  14          4.33          0.56         8.28 o                         
   7   7  14         32.91         40.08         6.76 o                         
   8   7  14          9.48         11.92         5.25 o                         
   0   8  14         28.54         32.10         8.30 o                         
   1   8  14          3.14          3.96         3.14 o                         
   2   8  14        248.82        289.26        19.16 o                         
   3   8  14         30.08         40.11         7.68 o                         
   4   8  14        106.80        106.79        16.64 o                         
   5   8  14          2.19          3.69         6.19 o                         
   6   8  14         29.41         24.73         7.11 o                         
   7   8  14          0.49          0.06         6.13 o                         
   8   8  14         28.18         20.55         6.61 o                         
   1   9  14          1.99          7.58         3.16 o                         
   2   9  14         59.68         63.88         9.32 o                         
   3   9  14        144.62        158.99        12.87 o                         
   4   9  14         84.65         73.16         9.70 o                         
   5   9  14          0.10          3.26         9.38 o                         
   6   9  14         52.06         56.24        15.31 o                         
   7   9  14          0.00         -4.95         6.93 o                         
   0  10  14         43.47         46.00        13.89 o                         
   1  10  14        284.87        309.91        16.87 o                         
   2  10  14         78.27         94.83        10.04 o                         
   3  10  14         11.93         12.23         4.65 o                         
   4  10  14        676.00        614.98        25.67 o                         
   5  10  14         39.73         43.10        20.58 o                         
   6  10  14         50.13         41.51        22.00 o                         
   1  11  14        213.67        219.75        20.85 o                         
   2  11  14         54.48         52.69         8.82 o                         
   3  11  14         60.71         50.67        10.86 o                         
   4  11  14         48.06         65.53        11.50 o                         
   5  11  14          0.19         10.46         8.10 o                         
   0  12  14        148.78        201.98        41.77 o                         
   1  12  14         81.97         82.51        13.68 o                         
   2  12  14         25.87         31.93         8.17 o                         
   3  12  14         14.52         25.39         8.34 o                         
   1   1  15        661.99        627.81        67.05 o                         
   2   1  15          0.04          6.91        12.52 o                         
   3   1  15        602.96        487.44        75.34 o                         
   4   1  15        169.50        113.36        26.34 o                         
   5   1  15        158.31        152.07        13.62 o                         
   6   1  15        901.12        999.60        34.53 o                         
   7   1  15        666.63        725.86        66.15 o                         
   8   1  15          0.37          5.30        14.21 o                         
   9   1  15          6.94          9.61         5.01 o                         
  10   1  15          2.98          0.89         9.11 o                         
   0   2  15          0.08          5.69         5.26 o                         
   1   2  15       2040.33       2129.74       193.70 o                         
   2   2  15         47.62         46.23         5.40 o                         
   3   2  15        453.18        436.81        24.98 o                         
   4   2  15        165.30        140.67        11.28 o                         
   5   2  15         61.09         64.13        10.81 o                         
   6   2  15          2.46         -3.67         4.33 o                         
   7   2  15        148.98        136.76        22.42 o                         
   8   2  15          0.10          2.33         6.29 o                         
   9   2  15         17.97         12.45         8.52 o                         
  10   2  15         17.80         18.64         9.25 o                         
   1   3  15         61.15         65.39         6.23 o                         
   2   3  15        281.48        255.73        28.76 o                         
   3   3  15        321.51        289.42        51.16 o                         
   4   3  15         60.38         56.91        12.61 o                         
   5   3  15        124.61        112.74        13.82 o                         
   6   3  15        294.45        327.30        20.58 o                         
   7   3  15         34.82         36.91         5.97 o                         
   8   3  15        307.57        302.95        25.75 o                         
   9   3  15         11.46          8.39         7.67 o                         
  10   3  15          7.09         18.90        11.50 o                         
   0   4  15       1117.98       1153.61        78.88 o                         
   1   4  15        272.71        268.12         9.65 o                         
   2   4  15        193.58        234.31        19.84 o                         
   3   4  15        537.95        654.25        34.62 o                         
   4   4  15        197.62        156.01        29.30 o                         
   5   4  15          7.71         22.55        21.64 o                         
   6   4  15         85.53         79.91        11.72 o                         
   7   4  15         30.64         34.18        11.80 o                         
   8   4  15        135.97        120.72        14.46 o                         
   9   4  15         19.40         22.76        12.15 o                         
  10   4  15          3.05         14.51        21.15 o                         
   1   5  15         84.48         74.22         5.29 o                         
   2   5  15        101.32         86.59         8.57 o                         
   3   5  15         25.43         37.54         8.80 o                         
   4   5  15        174.88        131.44        31.55 o                         
   5   5  15        684.85        649.16        97.03 o                         
   6   5  15         31.74         30.33         7.87 o                         
   7   5  15         43.60         37.45         8.58 o                         
   8   5  15         35.85         39.82         7.58 o                         
   9   5  15          7.43          6.91         5.44 o                         
   0   6  15        281.31        292.15        15.99 o                         
   1   6  15        293.89        309.01        12.48 o                         
   2   6  15        342.92        344.17        17.26 o                         
   3   6  15        536.56        525.29        58.52 o                         
   4   6  15         25.62         13.25         6.12 o                         
   5   6  15        173.76        160.12        18.60 o                         
   6   6  15         59.74         49.35        11.26 o                         
   7   6  15        118.76        113.72        15.49 o                         
   8   6  15         16.92         16.02         8.35 o                         
   9   6  15          2.80          8.84         5.74 o                         
   1   7  15         18.04         17.29         5.72 o                         
   2   7  15         19.22         25.18         5.72 o                         
   3   7  15         90.19        100.57        10.49 o                         
   4   7  15         26.51         25.72         6.89 o                         
   5   7  15          0.17          1.28         8.94 o                         
   6   7  15         15.30         13.55         7.80 o                         
   7   7  15          6.73          3.08         4.52 o                         
   8   7  15          4.84          3.91         4.63 o                         
   0   8  15          4.83          0.30         3.45 o                         
   1   8  15        112.65        121.68         8.47 o                         
   2   8  15        247.41        260.94        15.28 o                         
   3   8  15        717.89        810.26        37.71 o                         
   4   8  15         65.90         60.74         8.57 o                         
   5   8  15         34.32         35.24         6.57 o                         
   6   8  15          3.05          9.17         6.50 o                         
   7   8  15         89.21         82.86        12.33 o                         
   8   8  15         26.47         24.28         7.05 o                         
   1   9  15          1.49          4.63         3.97 o                         
   2   9  15        118.39        125.16        13.69 o                         
   3   9  15         47.26         37.04         7.47 o                         
   4   9  15         24.96         37.50         6.26 o                         
   5   9  15         30.25         42.50         7.96 o                         
   6   9  15         18.63         12.72         9.73 o                         
   7   9  15          2.94         18.29         6.55 o                         
   0  10  15         40.19         71.41        26.09 o                         
   1  10  15         95.09         87.31        11.65 o                         
   2  10  15         39.42         51.99         8.13 o                         
   3  10  15        100.69        113.29        13.27 o                         
   4  10  15          1.94         -4.85         6.47 o                         
   5  10  15         37.36         50.91         9.52 o                         
   6  10  15          0.18          4.03         6.78 o                         
   1  11  15        132.16        140.17        15.12 o                         
   2  11  15          2.67          8.47         5.90 o                         
   3  11  15         47.08         52.81         9.71 o                         
   4  11  15          0.57         11.28         6.42 o                         
   5  11  15          1.94         10.66         4.73 o                         
   0  12  15          0.39          7.02        13.42 o                         
   1  12  15          5.30          5.48         5.67 o                         
   2  12  15         68.12         72.86        10.58 o                         
   3  12  15         58.40         72.91        11.76 o                         
   0   0  16      11521.26       9208.97        76.64 o                         
   1   0  16         19.61         27.62         8.23 o                         
   2   0  16        187.37        158.04        53.97 o                         
   3   0  16        200.65        216.53        40.23 o                         
   4   0  16       1649.92       1685.44       216.92 o                         
   5   0  16        530.32        566.41        38.47 o                         
   6   0  16       1942.84       2052.62        55.80 o                         
   7   0  16         42.96         72.18        20.40 o                         
   8   0  16          0.38          2.64        10.35 o                         
   9   0  16        579.57        610.63        99.47 o                         
  10   0  16          9.59          2.93         6.20 o                         
   1   1  16        438.91        521.43        53.16 o                         
   2   1  16         59.35         25.81         5.66 o                         
   3   1  16        185.70        118.64        27.44 o                         
   4   1  16        232.83        153.66        50.72 o                         
   5   1  16          2.53         -5.54         5.54 o                         
   6   1  16         47.22         36.19         7.73 o                         
   7   1  16        344.55        356.92        43.03 o                         
   8   1  16          0.17          9.56         5.70 o                         
   9   1  16         25.59         26.42         7.50 o                         
  10   1  16          3.85         -0.53         8.28 o                         
   0   2  16       1124.85       1092.84       217.04 o                         
   1   2  16        912.92        831.58        32.86 o                         
   2   2  16        127.31        127.77        16.12 o                         
   3   2  16         11.75          9.27         2.18 o                         
   4   2  16        230.92        217.53        13.83 o                         
   5   2  16        974.09        953.99        61.76 o                         
   6   2  16          2.28         -2.88         4.35 o                         
   7   2  16         20.92         37.16         9.84 o                         
   8   2  16        130.73        136.44        25.14 o                         
   9   2  16        171.54        151.83        16.68 o                         
  10   2  16          0.13          4.56        13.47 o                         
   1   3  16        526.77        453.94        42.12 o                         
   2   3  16        637.43        568.50        55.26 o                         
   3   3  16       1181.84       1129.47       192.01 o                         
   4   3  16         29.52         29.33         7.52 o                         
   5   3  16        200.94        229.20        16.39 o                         
   6   3  16        295.92        267.85        19.80 o                         
   7   3  16        273.82        279.27        22.15 o                         
   8   3  16          9.71         11.35         7.88 o                         
   9   3  16         93.58         90.64        17.49 o                         
  10   3  16         28.52         15.23        10.53 o                         
   0   4  16         23.64         25.80         5.72 o                         
   1   4  16        130.61        145.90         8.15 o                         
   2   4  16        677.08        615.26        46.05 o                         
   3   4  16       1584.00       1127.93       471.08 o                         
   4   4  16         86.60         76.24        28.28 o                         
   5   4  16          0.23         -0.08         3.26 o                         
   6   4  16         12.93         20.56         6.87 o                         
   7   4  16        140.40        122.87        13.86 o                         
   8   4  16        116.73         88.49        12.24 o                         
   9   4  16         15.55          8.45         8.60 o                         
   1   5  16        245.77        264.45        15.87 o                         
   2   5  16       1282.11       1301.29        79.78 o                         
   3   5  16         60.23         48.17         7.65 o                         
   4   5  16          3.70         13.96        10.90 o                         
   5   5  16        170.59        114.74        17.80 o                         
   6   5  16          0.51          7.67         5.00 o                         
   7   5  16        695.06        701.58        29.99 o                         
   8   5  16          3.89          9.85         8.36 o                         
   9   5  16        118.11        130.82        18.21 o                         
   0   6  16        289.18        304.23        18.33 o                         
   1   6  16        264.07        304.31        11.50 o                         
   2   6  16        389.48        405.25        18.19 o                         
   3   6  16         48.84         51.34         9.25 o                         
   4   6  16        283.48        273.30        45.68 o                         
   5   6  16        896.26        868.12       113.76 o                         
   6   6  16         22.96         24.05         6.81 o                         
   7   6  16          0.54         13.49         5.23 o                         
   8   6  16          0.65         11.98         5.60 o                         
   9   6  16          4.64          1.47         9.03 o                         
   1   7  16         14.84         10.14         4.44 o                         
   2   7  16        588.85        555.85        22.88 o                         
   3   7  16        129.03        153.91        20.78 o                         
   4   7  16        460.84        427.46        77.57 o                         
   5   7  16        418.30        347.81        59.42 o                         
   6   7  16         87.93         78.38        20.12 o                         
   7   7  16        118.65        153.43        20.43 o                         
   8   7  16         54.40         42.42         9.18 o                         
   0   8  16        687.78        683.29        44.43 o                         
   1   8  16        186.70        186.71        10.47 o                         
   2   8  16          7.93         10.28         4.16 o                         
   3   8  16          7.57         12.24        11.64 o                         
   4   8  16         71.70         70.72         9.25 o                         
   5   8  16        112.92        104.27        13.11 o                         
   6   8  16         26.48         18.49         7.65 o                         
   7   8  16          0.37          7.92         6.21 o                         
   1   9  16         20.59         18.72         6.10 o                         
   2   9  16          1.54         11.54         5.15 o                         
   3   9  16         36.76         39.49         6.31 o                         
   4   9  16         35.92         28.58         5.72 o                         
   5   9  16          1.23          1.78         8.79 o                         
   6   9  16          0.03         13.37         7.51 o                         
   7   9  16          9.27          6.80         7.20 o                         
   0  10  16        103.60        112.42        28.13 o                         
   1  10  16         21.71         21.25         7.14 o                         
   2  10  16          2.83          8.84         5.79 o                         
   3  10  16          0.54         10.64         4.26 o                         
   4  10  16         37.72         52.34        12.41 o                         
   5  10  16         15.36         10.20         6.76 o                         
   6  10  16          1.49          3.20         5.61 o                         
   1  11  16         10.94         10.73         6.67 o                         
   2  11  16         18.17          9.34         7.71 o                         
   3  11  16        133.84        126.43        14.22 o                         
   4  11  16         30.33         25.45        10.26 o                         
   0  12  16        111.92        160.53        34.42 o                         
   1  12  16         99.19        102.74        16.97 o                         
   2  12  16        349.33        371.27        35.17 o                         
   1   1  17       1484.80       1461.25       362.60 o                         
   2   1  17          3.23          1.55         2.73 o                         
   3   1  17        466.00        375.05        50.87 o                         
   4   1  17        171.58        180.79        12.58 o                         
   5   1  17        405.76        421.17        31.46 o                         
   6   1  17         99.29         86.92        10.22 o                         
   7   1  17          0.04          1.21         5.70 o                         
   8   1  17         52.41         77.96        12.72 o                         
   9   1  17         13.13         23.58        11.93 o                         
  10   1  17          1.98          6.66         7.75 o                         
   0   2  17        337.41        270.51        40.65 o                         
   1   2  17       1466.73       1467.05       161.55 o                         
   2   2  17          9.49         14.67         6.21 o                         
   3   2  17        287.39        264.55        34.79 o                         
   4   2  17         38.35         41.66         6.13 o                         
   5   2  17       1138.77       1351.58        33.14 o                         
   6   2  17         31.89         29.45        16.80 o                         
   7   2  17         33.09         16.31         6.22 o                         
   8   2  17         34.51         52.70        11.33 o                         
   9   2  17         91.70        105.67        17.86 o                         
  10   2  17         12.70         11.38        18.48 o                         
   1   3  17       3015.98       3174.99       317.72 o                         
   2   3  17        499.42        496.06        58.13 o                         
   3   3  17        117.32        109.93        18.94 o                         
   4   3  17       2064.87       2003.01       343.08 o                         
   5   3  17         17.29         11.37         6.89 o                         
   6   3  17        938.33       1046.20        35.11 o                         
   7   3  17         43.50         27.59         5.19 o                         
   8   3  17         17.72         15.87         5.08 o                         
   9   3  17          0.85          1.10         8.91 o                         
   0   4  17       1300.39       1483.81        49.08 o                         
   1   4  17        671.22        662.36        32.12 o                         
   2   4  17         82.53        108.33         7.88 o                         
   3   4  17        419.41        410.54        78.55 o                         
   4   4  17        212.23        200.44        17.25 o                         
   5   4  17        215.82        198.70        19.77 o                         
   6   4  17        153.55        153.31        14.39 o                         
   7   4  17         28.04         18.35         4.44 o                         
   8   4  17          3.15          8.52         4.46 o                         
   9   4  17         21.03          9.91         9.13 o                         
   1   5  17          9.56         12.57         3.82 o                         
   2   5  17        196.61        154.73        11.25 o                         
   3   5  17        691.73        666.80       105.32 o                         
   4   5  17          4.98          2.89         3.95 o                         
   5   5  17          1.95          5.66         6.59 o                         
   6   5  17          6.77          6.04         5.53 o                         
   7   5  17        390.78        450.15        41.43 o                         
   8   5  17          5.33          5.25         7.36 o                         
   9   5  17         65.07         69.64        15.73 o                         
   0   6  17       4043.38       4609.24        77.51 o                         
   1   6  17       1667.88       1762.62        40.35 o                         
   2   6  17          2.48         19.82        10.73 o                         
   3   6  17         95.66         81.02        10.04 o                         
   4   6  17        333.85        302.85        51.43 o                         
   5   6  17          0.02          3.65         7.89 o                         
   6   6  17         23.22         13.91         7.42 o                         
   7   6  17          5.87          8.34         5.27 o                         
   8   6  17          0.01          0.63         5.60 o                         
   1   7  17        162.89        171.22         9.06 o                         
   2   7  17        208.15        237.82        18.13 o                         
   3   7  17         20.91         20.66         5.30 o                         
   4   7  17        271.66        253.20        44.62 o                         
   5   7  17         87.42         72.70        21.87 o                         
   6   7  17         59.98         57.08        12.18 o                         
   7   7  17          2.90          9.69         5.91 o                         
   8   7  17          0.43         11.36         8.83 o                         
   0   8  17         78.95         72.88        11.53 o                         
   1   8  17          9.24         10.85         4.07 o                         
   2   8  17        191.13        199.56        14.69 o                         
   3   8  17          3.39          6.42         6.75 o                         
   4   8  17         37.30         42.36         9.98 o                         
   5   8  17         33.73         61.43        10.25 o                         
   6   8  17          7.17          3.56         5.19 o                         
   7   8  17         69.40         91.07        14.02 o                         
   1   9  17        192.40        191.65        17.21 o                         
   2   9  17         92.62        119.16        13.58 o                         
   3   9  17         37.17         33.97        10.26 o                         
   4   9  17         70.38         73.47         9.05 o                         
   5   9  17          0.06          1.39         5.71 o                         
   6   9  17          1.14          8.26         4.45 o                         
   0  10  17        716.70        712.60        55.06 o                         
   1  10  17        199.70        267.14        19.67 o                         
   2  10  17         40.66         42.28        12.02 o                         
   3  10  17        394.48        386.61        23.31 o                         
   4  10  17          2.02         13.33         5.88 o                         
   5  10  17          1.32          5.56         5.92 o                         
   1  11  17         31.22         15.30         9.34 o                         
   2  11  17          6.37          6.78         5.50 o                         
   3  11  17         27.75         28.61         6.31 o                         
   4  11  17          6.67         17.58        16.76 o                         
   0  12  17         16.08         22.13         7.59 o                         
   1  12  17         33.20         21.31        13.10 o                         
   0   0  18       3116.71       2716.60        46.03 o                         
   1   0  18         17.84          7.95         5.80 o                         
   2   0  18        208.56        174.49        61.82 o                         
   3   0  18        135.33        152.43        61.28 o                         
   4   0  18         55.02         70.41        25.12 o                         
   5   0  18       2212.57       2784.51        70.85 o                         
   6   0  18       1818.12       2244.71       154.52 o                         
   7   0  18       1188.05       1469.86        52.71 o                         
   8   0  18        504.93        663.01        41.82 o                         
   9   0  18          2.53          1.69        12.19 o                         
  10   0  18         60.24         70.83        22.87 o                         
   1   1  18        252.62        199.24        79.17 o                         
   2   1  18         13.15         23.76         7.44 o                         
   3   1  18       2603.18       2160.53       375.98 o                         
   4   1  18        355.68        353.97        14.46 o                         
   5   1  18         59.72         69.39        13.06 o                         
   6   1  18         99.05         79.58        10.27 o                         
   7   1  18          2.52          7.85         5.86 o                         
   8   1  18         17.01         26.27        10.23 o                         
   9   1  18         73.98        107.76        18.46 o                         
  10   1  18          0.00          4.41        13.43 o                         
   0   2  18       2082.66       2154.14       477.14 o                         
   1   2  18        142.96        130.78        19.20 o                         
   2   2  18        717.17        722.54        83.90 o                         
   3   2  18        435.32        487.07        27.13 o                         
   4   2  18        209.93        198.67        14.91 o                         
   5   2  18        234.64        228.17        16.72 o                         
   6   2  18        321.97        338.50        24.07 o                         
   7   2  18         20.07         26.71         6.97 o                         
   8   2  18         12.87          1.64         4.13 o                         
   9   2  18          1.15         31.52        23.75 o                         
   1   3  18        178.17        148.28        10.67 o                         
   2   3  18         15.07          6.95         5.16 o                         
   3   3  18        236.64        240.98        33.71 o                         
   4   3  18       1475.67       1521.70       140.60 o                         
   5   3  18        452.52        469.87        26.31 o                         
   6   3  18       1121.64       1318.75        39.32 o                         
   7   3  18        187.06        184.90        22.94 o                         
   8   3  18          0.31          4.92         3.62 o                         
   9   3  18         49.74         72.45        15.18 o                         
   0   4  18        855.54        890.85        57.04 o                         
   1   4  18       1446.31       1469.19        78.22 o                         
   2   4  18        288.14        236.73        25.99 o                         
   3   4  18          0.00          9.75         7.76 o                         
   4   4  18         60.59         54.76        15.30 o                         
   5   4  18          6.99         14.20         5.28 o                         
   6   4  18          3.42          6.29         7.47 o                         
   7   4  18         34.02         31.70         6.93 o                         
   8   4  18         65.70         78.19        10.83 o                         
   9   4  18          4.64         10.08         9.83 o                         
   1   5  18         68.00         63.91         6.07 o                         
   2   5  18        368.04        312.12        41.46 o                         
   3   5  18          0.48          9.79         6.96 o                         
   4   5  18         76.20         86.47        12.82 o                         
   5   5  18         11.83         14.23         5.32 o                         
   6   5  18        239.25        237.14        16.99 o                         
   7   5  18          2.14         10.78         7.42 o                         
   8   5  18          9.60          5.58         4.93 o                         
   9   5  18        111.81        145.10        18.66 o                         
   0   6  18         11.15         45.38        24.63 o                         
   1   6  18       2423.12       2635.42        52.30 o                         
   2   6  18        115.69        134.92        16.56 o                         
   3   6  18        290.88        261.96        42.11 o                         
   4   6  18        268.36        208.52        52.00 o                         
   5   6  18        187.39        197.22        33.97 o                         
   6   6  18        188.52        230.26        32.11 o                         
   7   6  18          3.22          5.34         4.99 o                         
   8   6  18         30.27         29.54         7.52 o                         
   1   7  18        570.10        601.37        15.29 o                         
   2   7  18        357.47        367.21        26.38 o                         
   3   7  18        181.00        171.51        27.64 o                         
   4   7  18        120.03        112.10        18.74 o                         
   5   7  18          0.22         -1.45         7.76 o                         
   6   7  18        104.39        101.10        15.31 o                         
   7   7  18          0.32          6.18         5.04 o                         
   8   7  18          2.77          5.77         6.18 o                         
   0   8  18        446.01        459.82        27.93 o                         
   1   8  18        421.89        399.73        27.05 o                         
   2   8  18         58.70         55.51         8.53 o                         
   3   8  18         14.40         11.27         5.27 o                         
   4   8  18         83.68         82.12        14.22 o                         
   5   8  18         31.70         39.55         7.50 o                         
   6   8  18          0.74          9.40         6.02 o                         
   7   8  18          0.13          8.10         7.26 o                         
   1   9  18        655.54        671.93        30.27 o                         
   2   9  18        818.33        891.85        30.35 o                         
   3   9  18          0.01          3.31         6.23 o                         
   4   9  18         30.82         17.66        11.09 o                         
   5   9  18         59.82         59.15        15.96 o                         
   6   9  18         81.48         87.19        11.84 o                         
   0  10  18        334.15        382.95        64.41 o                         
   1  10  18         50.48         37.01         5.73 o                         
   2  10  18         77.65         85.95        11.43 o                         
   3  10  18          3.29         16.84         6.12 o                         
   4  10  18         31.41         23.32         7.47 o                         
   5  10  18          0.12          1.44         6.75 o                         
   1  11  18         31.80         19.54         9.94 o                         
   2  11  18         94.09         91.54        11.66 o                         
   3  11  18          9.12         11.20         5.24 o                         
   1   1  19         94.07         78.12         6.19 o                         
   2   1  19       2267.78       2035.60       160.36 o                         
   3   1  19        190.08        161.99        38.90 o                         
   4   1  19         28.09         14.68         3.42 o                         
   5   1  19        574.85        574.93        26.83 o                         
   6   1  19         36.85         42.37        13.68 o                         
   7   1  19        168.75        166.89        19.81 o                         
   8   1  19         12.61         13.92        10.82 o                         
   9   1  19         78.27         76.03        13.95 o                         
   0   2  19        438.92        375.25       114.52 o                         
   1   2  19        315.12        271.39        32.15 o                         
   2   2  19         27.01         22.07         4.85 o                         
   3   2  19        228.94        189.03        12.40 o                         
   4   2  19        391.29        416.34        31.65 o                         
   5   2  19         14.15         10.56         5.34 o                         
   6   2  19        122.01        136.54        12.63 o                         
   7   2  19         95.17         92.77        14.08 o                         
   8   2  19        180.62        196.93        30.67 o                         
   9   2  19        125.86        134.28        17.64 o                         
   1   3  19          1.01          0.93         2.41 o                         
   2   3  19        660.93        658.60        60.88 o                         
   3   3  19        984.68        976.22       146.17 o                         
   4   3  19         73.17         93.19        14.02 o                         
   5   3  19        261.80        238.39        20.53 o                         
   6   3  19         19.64         13.42         8.79 o                         
   7   3  19        436.72        470.64        33.98 o                         
   8   3  19        152.49        177.73        20.70 o                         
   9   3  19         22.87          6.23         8.15 o                         
   0   4  19        237.62        213.45        25.45 o                         
   1   4  19         31.99         24.58         3.71 o                         
   2   4  19       1172.18       1173.67       108.93 o                         
   3   4  19       1299.56       1339.14       204.77 o                         
   4   4  19        272.94        195.06        44.82 o                         
   5   4  19          2.87          7.14         4.13 o                         
   6   4  19          7.94          1.55         9.30 o                         
   7   4  19        211.27        226.83        25.16 o                         
   8   4  19        297.09        367.20        31.61 o                         
   9   4  19          0.04         10.88         4.98 o                         
   1   5  19       1016.64       1123.07        50.42 o                         
   2   5  19          4.63         17.69        14.74 o                         
   3   5  19         75.27         65.66        17.43 o                         
   4   5  19          7.28          4.42         4.51 o                         
   5   5  19         38.35         34.43         7.82 o                         
   6   5  19        103.86        128.92        14.00 o                         
   7   5  19         19.55         32.57        10.08 o                         
   8   5  19          0.26          2.18         8.83 o                         
   0   6  19        427.68        396.93        21.89 o                         
   1   6  19       1061.35       1116.16        47.63 o                         
   2   6  19        643.57        558.59        67.08 o                         
   3   6  19        422.10        374.42        69.01 o                         
   4   6  19          0.97          9.83         5.59 o                         
   5   6  19         79.40         81.66        11.89 o                         
   6   6  19         73.96         95.83        11.20 o                         
   7   6  19         56.32         40.55         7.42 o                         
   8   6  19         22.53          9.86         9.97 o                         
   1   7  19        142.04        151.10        13.20 o                         
   2   7  19          0.41          2.48         3.96 o                         
   3   7  19          7.06         17.93         9.44 o                         
   4   7  19         36.00         27.21         9.52 o                         
   5   7  19         47.44         57.73         8.98 o                         
   6   7  19         27.99         31.04         9.26 o                         
   7   7  19          2.63          7.52         6.22 o                         
   0   8  19       1108.06       1289.89        31.75 o                         
   1   8  19        402.96        422.84        35.45 o                         
   2   8  19        284.32        300.90        18.71 o                         
   3   8  19          1.10          8.77         6.58 o                         
   4   8  19         26.12         22.12         7.02 o                         
   5   8  19         58.03         41.85         9.56 o                         
   6   8  19          2.89          3.06         4.20 o                         
   7   8  19          4.15          3.17         5.93 o                         
   1   9  19          9.10         10.26         4.89 o                         
   2   9  19         48.19         67.36        10.28 o                         
   3   9  19        207.36        243.00        20.79 o                         
   4   9  19          3.45          9.80         8.81 o                         
   5   9  19         45.32         28.95        10.16 o                         
   6   9  19         33.20         23.43        13.65 o                         
   0  10  19         87.27        102.03        20.98 o                         
   1  10  19         46.83         50.33         8.62 o                         
   2  10  19         13.08         26.08        16.43 o                         
   3  10  19          4.96          1.03         6.47 o                         
   4  10  19         18.04         14.43         6.63 o                         
   5  10  19         54.58         54.55        14.51 o                         
   1  11  19          2.88          6.75         5.78 o                         
   2  11  19          2.73          6.34         7.14 o                         
   3  11  19         86.46         77.99        17.19 o                         
   0   0  20         95.07         85.37        13.53 o                         
   1   0  20         26.80         46.46        21.86 o                         
   2   0  20         84.85         77.48        20.36 o                         
   3   0  20       1912.58       1516.24       631.63 o                         
   4   0  20        688.27        457.32        18.56 o                         
   5   0  20        274.59        301.53        60.88 o                         
   6   0  20       1223.68       1565.41        65.41 o                         
   7   0  20        410.81        432.63        94.45 o                         
   8   0  20         34.11         42.15        18.68 o                         
   9   0  20         12.48         11.33         9.28 o                         
   1   1  20          4.04          9.40         4.19 o                         
   2   1  20          0.23         14.56         8.21 o                         
   3   1  20         63.13         58.05         5.57 o                         
   4   1  20       2185.64       2207.03       300.47 o                         
   5   1  20         23.51         13.38         4.36 o                         
   6   1  20          0.66         -7.23        12.68 o                         
   7   1  20        475.38        495.47        37.25 o                         
   8   1  20         43.02         53.81        11.02 o                         
   9   1  20         41.14         53.77        40.33 o                         
   0   2  20         34.13         31.21         8.95 o                         
   1   2  20         10.70          8.90         4.00 o                         
   2   2  20        194.71        185.92        19.74 o                         
   3   2  20        193.15        143.44        15.61 o                         
   4   2  20        836.50        933.62        34.37 o                         
   5   2  20        232.73        275.55        19.26 o                         
   6   2  20        576.02        651.27        42.97 o                         
   7   2  20        139.54        213.27        33.88 o                         
   8   2  20         37.61         16.76        11.45 o                         
   9   2  20         34.99         16.32        10.64 o                         
   1   3  20        924.10        872.72        84.39 o                         
   2   3  20        497.24        439.14        42.85 o                         
   3   3  20         44.42         34.14         6.88 o                         
   4   3  20          4.46          2.26         3.54 o                         
   5   3  20        735.83        802.87        26.23 o                         
   6   3  20         22.61         17.84         4.82 o                         
   7   3  20        139.99        154.60        29.50 o                         
   8   3  20        135.31        178.77        21.75 o                         
   9   3  20         58.15         54.33        14.18 o                         
   0   4  20        739.92        688.73        94.89 o                         
   1   4  20         23.29         26.28         4.98 o                         
   2   4  20        205.25        194.68        10.11 o                         
   3   4  20        690.50        728.14        41.54 o                         
   4   4  20        139.96        117.44        17.20 o                         
   5   4  20         30.16         41.15         8.92 o                         
   6   4  20        327.77        327.57        19.45 o                         
   7   4  20         16.79         10.61         5.16 o                         
   8   4  20          5.38          3.11         6.83 o                         
   9   4  20         67.07         89.68        24.50 o                         
   1   5  20        952.05       1023.43        43.27 o                         
   2   5  20         33.77         26.24        12.39 o                         
   3   5  20         53.25         47.15         9.92 o                         
   4   5  20         28.90         33.68         9.83 o                         
   5   5  20        172.62        165.77        29.02 o                         
   6   5  20         40.50         39.13         7.89 o                         
   7   5  20          6.17          8.69         4.77 o                         
   8   5  20         29.77         34.41        10.24 o                         
   0   6  20        604.22        616.02        27.23 o                         
   1   6  20        422.60        427.35        12.88 o                         
   2   6  20        133.13        137.81        12.13 o                         
   3   6  20         20.31         13.36         8.85 o                         
   4   6  20          0.06          6.25         5.63 o                         
   5   6  20         53.76         30.01        17.26 o                         
   6   6  20         26.02         15.39         5.39 o                         
   7   6  20         81.28         90.09        12.30 o                         
   8   6  20        115.32        160.38        31.02 o                         
   1   7  20        243.43        246.78        14.98 o                         
   2   7  20         52.03         55.66         8.68 o                         
   3   7  20        325.92        315.50        33.14 o                         
   4   7  20         28.61         26.45        11.51 o                         
   5   7  20          0.30          6.06         5.28 o                         
   6   7  20         11.38         10.68         5.58 o                         
   7   7  20        121.67        158.79        16.46 o                         
   0   8  20         48.09         58.55        12.45 o                         
   1   8  20         79.39         94.20        11.79 o                         
   2   8  20        248.82        285.23        25.69 o                         
   3   8  20         40.74         56.41         9.81 o                         
   4   8  20         25.21         23.70         7.23 o                         
   5   8  20          8.24         17.05         7.39 o                         
   6   8  20          0.47          4.93         7.21 o                         
   1   9  20         70.50         58.92         7.06 o                         
   2   9  20          3.28          6.61         5.87 o                         
   3   9  20          1.81          4.90         3.43 o                         
   4   9  20          5.76          9.50         6.06 o                         
   5   9  20         71.42         50.39        10.05 o                         
   0  10  20        156.12        164.01        44.35 o                         
   1  10  20        123.93        113.25        11.27 o                         
   2  10  20        108.95        107.56        11.28 o                         
   3  10  20         26.79         19.73         7.55 o                         
   4  10  20        130.04        116.23        16.53 o                         
   1  11  20          2.07         10.53         8.30 o                         
   2  11  20         49.54         47.98         9.27 o                         
   1   1  21        395.20        372.74        53.21 o                         
   2   1  21         55.40         62.24         5.78 o                         
   3   1  21        151.89        217.13        36.84 o                         
   4   1  21        847.30        781.05        82.02 o                         
   5   1  21          1.36         11.04         6.58 o                         
   6   1  21        513.09        664.05        27.28 o                         
   7   1  21        104.25        134.89        15.62 o                         
   8   1  21          7.58         -1.33        10.32 o                         
   9   1  21         11.89          4.43         9.80 o                         
   0   2  21        266.67        325.42        85.03 o                         
   1   2  21        302.89        299.58        40.01 o                         
   2   2  21        311.10        262.66        33.46 o                         
   3   2  21        497.46        505.08        23.12 o                         
   4   2  21       3140.74       3542.18       281.13 o                         
   5   2  21         27.14         20.63         9.08 o                         
   6   2  21         34.75         26.98        11.91 o                         
   7   2  21         14.19          4.13         6.93 o                         
   8   2  21          0.15          6.54         8.98 o                         
   9   2  21          0.18         14.28        18.37 o                         
   1   3  21        221.16        175.06        23.64 o                         
   2   3  21        131.11        162.15        11.36 o                         
   3   3  21         74.16         65.25        13.69 o                         
   4   3  21        162.01        172.81        17.05 o                         
   5   3  21         44.06         61.91         9.84 o                         
   6   3  21         91.56         99.73        11.42 o                         
   7   3  21         24.72         31.80         8.35 o                         
   8   3  21          0.67          4.28         7.30 o                         
   9   3  21         14.08         19.53         9.94 o                         
   0   4  21        222.42        212.40        19.69 o                         
   1   4  21          6.41         16.20        11.41 o                         
   2   4  21         82.00         74.65        12.26 o                         
   3   4  21          9.21          2.97         6.88 o                         
   4   4  21         29.57         33.56         6.28 o                         
   5   4  21        184.05        173.10        17.25 o                         
   6   4  21          4.78          4.72         5.96 o                         
   7   4  21         49.21         58.53        14.07 o                         
   8   4  21          4.50          2.95        10.40 o                         
   1   5  21        472.82        442.78        28.21 o                         
   2   5  21       1197.43       1239.46       171.71 o                         
   3   5  21        121.74        133.26        14.20 o                         
   4   5  21          3.06          9.11         4.00 o                         
   5   5  21          0.66          0.72         4.80 o                         
   6   5  21        142.27        191.55        19.55 o                         
   7   5  21         80.37         92.65        11.55 o                         
   8   5  21        273.52        324.95        31.40 o                         
   0   6  21       1849.70       1962.20        35.66 o                         
   1   6  21        370.16        410.01        21.92 o                         
   2   6  21         17.14         30.28         7.49 o                         
   3   6  21         14.50         14.23         6.08 o                         
   4   6  21          0.43          2.68         4.45 o                         
   5   6  21         15.04         20.80         7.53 o                         
   6   6  21          1.02          2.81        11.31 o                         
   7   6  21          1.42          8.47         5.53 o                         
   1   7  21          2.26          3.83         7.48 o                         
   2   7  21        249.50        224.34        21.12 o                         
   3   7  21          8.83          3.20         5.68 o                         
   4   7  21          2.57         10.39         6.99 o                         
   5   7  21         21.25         31.50         7.65 o                         
   6   7  21         28.76         43.04         7.77 o                         
   7   7  21         12.08         14.06         6.59 o                         
   0   8  21        723.79        776.76        26.92 o                         
   1   8  21         13.52         15.25         8.28 o                         
   2   8  21        203.67        217.81        18.62 o                         
   3   8  21         16.12         20.07         7.01 o                         
   4   8  21          7.25          2.56         7.22 o                         
   5   8  21         47.48         44.00        11.24 o                         
   6   8  21         18.12         29.36         8.83 o                         
   1   9  21          5.02          0.66         6.59 o                         
   2   9  21        202.50        181.85        16.68 o                         
   3   9  21         92.26        121.24        12.47 o                         
   4   9  21          1.54          7.50         5.53 o                         
   5   9  21         16.66          5.56         7.89 o                         
   0  10  21        330.05        408.45        84.00 o                         
   1  10  21         33.34         40.59        10.98 o                         
   2  10  21        135.34        147.87        16.25 o                         
   3  10  21         20.78         32.31        11.80 o                         
   4  10  21         22.35         21.87         5.83 o                         
   1  11  21         16.28         19.82         5.85 o                         
   0   0  22          0.44         -6.38         8.92 o                         
   1   0  22        453.13        517.03       107.91 o                         
   2   0  22         66.76        119.09        28.62 o                         
   3   0  22         33.09         33.72         9.26 o                         
   4   0  22         17.68         20.20        12.47 o                         
   5   0  22        530.94        717.08        41.04 o                         
   6   0  22         51.75         52.16        16.14 o                         
   7   0  22          0.04        -10.61        13.55 o                         
   8   0  22         26.54         33.41        15.67 o                         
   9   0  22          0.24          5.49         8.03 o                         
   1   1  22        399.23        334.07        54.48 o                         
   2   1  22         22.57         64.30        10.21 o                         
   3   1  22        200.61        172.49        13.55 o                         
   4   1  22        207.16        224.34        36.94 o                         
   5   1  22       1045.28       1470.19        66.37 o                         
   6   1  22         64.34         75.87        14.63 o                         
   7   1  22         18.32          8.93         7.92 o                         
   8   1  22         17.57         31.97        10.30 o                         
   9   1  22         80.74        102.61        24.21 o                         
   0   2  22        200.70        108.06        52.01 o                         
   1   2  22         64.35         81.23        11.48 o                         
   2   2  22         83.17         98.61         7.77 o                         
   3   2  22       3295.64       3392.15       324.41 o                         
   4   2  22         40.26         19.19        16.11 o                         
   5   2  22          0.87          3.28         6.01 o                         
   6   2  22         85.37        106.05        16.54 o                         
   7   2  22         14.33         -6.84        11.19 o                         
   8   2  22         42.23         56.30        13.76 o                         
   1   3  22         88.04         92.26         7.53 o                         
   2   3  22         28.51         34.89         9.62 o                         
   3   3  22        338.10        280.47        51.65 o                         
   4   3  22        218.38        199.41        19.22 o                         
   5   3  22         40.49         43.32         8.21 o                         
   6   3  22         79.44         85.94        16.82 o                         
   7   3  22         12.04          4.52        10.86 o                         
   8   3  22         65.12         71.75        11.16 o                         
   0   4  22         22.31         11.84        15.54 o                         
   1   4  22        662.68        594.81        84.03 o                         
   2   4  22         58.68         41.57         7.36 o                         
   3   4  22       1264.08       1279.88       169.59 o                         
   4   4  22         39.60         47.25         8.53 o                         
   5   4  22        220.21        230.37        20.79 o                         
   6   4  22          4.21          6.52         5.28 o                         
   7   4  22         30.77         29.29        10.30 o                         
   8   4  22         26.97         36.31        15.13 o                         
   1   5  22        379.31        373.62        22.00 o                         
   2   5  22         31.34         17.98        10.72 o                         
   3   5  22          6.05         10.76         7.18 o                         
   4   5  22        116.12        105.21        10.47 o                         
   5   5  22         70.53         83.10        11.55 o                         
   6   5  22         54.46         56.79        11.77 o                         
   7   5  22          5.30         14.09        11.82 o                         
   8   5  22        129.37        177.48        21.21 o                         
   0   6  22        956.56       1101.31        61.00 o                         
   1   6  22        101.63        107.09         8.25 o                         
   2   6  22         40.47         49.91         8.79 o                         
   3   6  22         37.40         37.92         8.10 o                         
   4   6  22         31.71         19.15        11.96 o                         
   5   6  22          0.93         17.80         6.03 o                         
   6   6  22         25.86         14.93         6.72 o                         
   7   6  22          4.15          4.11         5.97 o                         
   1   7  22        219.75        230.46        13.66 o                         
   2   7  22         10.63         18.25         7.87 o                         
   3   7  22         68.69         54.26        10.31 o                         
   4   7  22         81.59         87.84        11.00 o                         
   5   7  22         50.14         41.07        11.04 o                         
   6   7  22          4.40          6.83         5.64 o                         
   0   8  22          4.54         11.37        12.71 o                         
   1   8  22        410.22        421.69        22.01 o                         
   2   8  22         13.38         11.06         6.21 o                         
   3   8  22         11.26         21.79         7.23 o                         
   4   8  22         11.69         17.79         6.77 o                         
   5   8  22         40.04         34.39         9.76 o                         
   6   8  22         44.94         36.68        10.65 o                         
   1   9  22        136.30        139.66        12.75 o                         
   2   9  22          0.00          0.44         9.62 o                         
   3   9  22          4.07          6.68         7.74 o                         
   4   9  22         12.13         12.62         6.53 o                         
   5   9  22         20.82         18.17         7.51 o                         
   0  10  22        104.57        152.21        27.18 o                         
   1  10  22        496.95        522.60        75.18 o                         
   2  10  22          4.98          9.69        13.77 o                         
   3  10  22         15.36          9.86         7.69 o                         
   1   1  23          0.56         17.00         6.55 o                         
   2   1  23         73.91         69.35        17.83 o                         
   3   1  23        201.95        175.56        19.81 o                         
   4   1  23         19.49         16.55         6.90 o                         
   5   1  23         72.66         91.12        13.73 o                         
   6   1  23         48.55         35.37        27.28 o                         
   7   1  23         13.01          6.79         9.64 o                         
   8   1  23          7.17         20.02         8.96 o                         
   0   2  23        301.96        370.97        41.91 o                         
   1   2  23          3.03         17.82        18.38 o                         
   2   2  23          5.64         -4.29         4.29 o                         
   3   2  23          0.57          7.16         6.72 o                         
   4   2  23        243.99        274.74        28.58 o                         
   5   2  23         44.55         46.69         8.01 o                         
   6   2  23          4.64         31.39        11.63 o                         
   7   2  23          1.50         12.58         9.53 o                         
   8   2  23         15.66         21.02        12.02 o                         
   1   3  23        168.39        127.97        20.83 o                         
   2   3  23        111.44         91.35         8.60 o                         
   3   3  23         21.21         17.93         6.23 o                         
   4   3  23         26.48         36.72         8.19 o                         
   5   3  23         25.27         17.35         6.37 o                         
   6   3  23         99.07        134.66        15.46 o                         
   7   3  23        342.44        411.44        30.70 o                         
   8   3  23          5.82         -6.88         9.87 o                         
   0   4  23       1901.69       1851.05       316.44 o                         
   1   4  23          0.49         -4.22         4.77 o                         
   2   4  23        173.72        198.09        21.84 o                         
   3   4  23        591.42        547.45        72.28 o                         
   4   4  23        254.54        215.02        31.98 o                         
   5   4  23         58.53         83.40        12.05 o                         
   6   4  23          0.29          1.21         4.83 o                         
   7   4  23        108.99        138.07        17.52 o                         
   8   4  23        108.01        120.36        17.24 o                         
   1   5  23         26.44         29.46         4.95 o                         
   2   5  23        428.00        439.95        64.15 o                         
   3   5  23          0.21          8.71         9.74 o                         
   4   5  23          2.47          9.63         7.57 o                         
   5   5  23         32.84         47.52         8.77 o                         
   6   5  23          2.71         12.49         7.19 o                         
   7   5  23         20.57         33.71        11.80 o                         
   0   6  23        232.08        239.02        15.71 o                         
   1   6  23         18.06         15.44         8.55 o                         
   2   6  23         29.11         21.46         9.05 o                         
   3   6  23          1.76         -1.52         5.30 o                         
   4   6  23         16.44         21.35        10.91 o                         
   5   6  23         35.61         17.00        15.33 o                         
   6   6  23          1.34          9.56         7.57 o                         
   7   6  23          5.55          3.40        11.71 o                         
   1   7  23          1.60          4.70         7.04 o                         
   2   7  23        560.89        566.82        52.94 o                         
   3   7  23          0.07          5.09         6.63 o                         
   4   7  23          0.11          0.09         4.15 o                         
   5   7  23         11.44         13.44         5.91 o                         
   6   7  23         41.47         37.61         9.00 o                         
   0   8  23          1.54          9.93        12.24 o                         
   1   8  23        265.76        282.21        18.74 o                         
   2   8  23         35.57         29.57         7.33 o                         
   3   8  23          0.62          1.56         4.81 o                         
   4   8  23         59.93         35.29         9.36 o                         
   5   8  23         34.58         47.53        10.57 o                         
   1   9  23         32.52         33.07         6.55 o                         
   2   9  23          0.83          7.19         4.82 o                         
   3   9  23          4.16          3.63         4.09 o                         
   4   9  23          3.24          9.54         6.81 o                         
   0  10  23          7.90         -4.13        14.17 o                         
   1  10  23         40.32         38.46         8.50 o                         
   2  10  23          0.14          7.04         6.94 o                         
   0   0  24        516.99        509.59        26.82 o                         
   1   0  24          9.68         -1.26         6.61 o                         
   2   0  24        121.71        135.97        13.62 o                         
   3   0  24         54.57         66.64        29.35 o                         
   4   0  24        211.42        298.71        29.46 o                         
   5   0  24          0.49          7.87         8.01 o                         
   6   0  24         91.43        142.85        27.20 o                         
   7   0  24        281.53        388.22        68.89 o                         
   8   0  24         11.85         12.47        20.05 o                         
   1   1  24          2.10          3.63         3.05 o                         
   2   1  24          6.39          1.84         4.01 o                         
   3   1  24        502.37        512.25        58.58 o                         
   4   1  24        241.44        259.96        57.11 o                         
   5   1  24         36.86         25.19         8.38 o                         
   6   1  24         86.15        149.52        17.50 o                         
   7   1  24         22.00         18.39        10.71 o                         
   8   1  24          0.61         -0.97         8.40 o                         
   0   2  24          1.72         -2.73        10.07 o                         
   1   2  24         32.91         14.35         5.93 o                         
   2   2  24        352.34        271.24        39.85 o                         
   3   2  24         49.99         37.15         7.17 o                         
   4   2  24        446.55        529.78        63.01 o                         
   5   2  24         14.31          5.48         5.73 o                         
   6   2  24         47.36         57.09        11.09 o                         
   7   2  24          0.53         -8.49         9.45 o                         
   8   2  24          6.87          0.95        11.34 o                         
   1   3  24         32.52         21.24         4.92 o                         
   2   3  24        230.82        185.86        27.59 o                         
   3   3  24        181.21        174.64        20.80 o                         
   4   3  24          7.47         11.24         5.75 o                         
   5   3  24        243.51        222.24        25.38 o                         
   6   3  24          6.78         24.83        11.51 o                         
   7   3  24         34.72         42.42        16.64 o                         
   8   3  24          6.86         -4.29         9.90 o                         
   0   4  24        980.99        947.80       145.01 o                         
   1   4  24        711.01        611.65        89.15 o                         
   2   4  24        343.84        327.24        48.39 o                         
   3   4  24        103.81         85.43        10.95 o                         
   4   4  24         49.03         42.98         8.88 o                         
   5   4  24          1.17         10.62         5.66 o                         
   6   4  24         37.22         28.16        13.29 o                         
   7   4  24          1.16         13.14        10.72 o                         
   1   5  24         38.22         33.17         5.58 o                         
   2   5  24         18.28          8.10         6.19 o                         
   3   5  24        188.52        179.65        27.70 o                         
   4   5  24          7.03          1.32         7.09 o                         
   5   5  24         27.38         24.17         7.25 o                         
   6   5  24         22.33         20.70        11.08 o                         
   7   5  24         57.57         46.18        10.24 o                         
   0   6  24         27.99         27.64        10.10 o                         
   1   6  24        318.63        311.34        38.53 o                         
   2   6  24        182.42        186.17        18.98 o                         
   3   6  24          0.13          3.39         4.34 o                         
   4   6  24          3.37          0.50         6.29 o                         
   5   6  24         37.82         64.12        13.32 o                         
   6   6  24         18.63         15.48         6.26 o                         
   1   7  24          0.17          6.75         4.58 o                         
   2   7  24         98.90        103.20        17.04 o                         
   3   7  24         53.11         53.29         9.72 o                         
   4   7  24         30.87         19.92         7.80 o                         
   5   7  24          2.48         12.69         6.85 o                         
   6   7  24        106.14        147.52        16.80 o                         
   0   8  24         75.33         80.12        18.79 o                         
   1   8  24          0.74          9.77         5.57 o                         
   2   8  24        206.19        208.66        24.14 o                         
   3   8  24          2.76          3.39        10.13 o                         
   4   8  24        107.90         96.15        14.32 o                         
   5   8  24         61.55         50.29        10.54 o                         
   1   9  24         75.12         66.72        14.67 o                         
   2   9  24         12.66         13.29         6.61 o                         
   3   9  24          6.58          7.67         7.24 o                         
   4   9  24         12.62         12.64        14.01 o                         
   0  10  24        502.45        562.31        45.38 o                         
   1  10  24          0.27          8.64         9.03 o                         
   1   1  25        177.92        181.96        29.79 o                         
   2   1  25        435.59        390.40        47.05 o                         
   3   1  25         37.00         59.41        12.34 o                         
   4   1  25        325.05        267.11        66.85 o                         
   5   1  25         21.27         28.74         8.83 o                         
   6   1  25          1.82         -9.45        10.02 o                         
   7   1  25          1.59         10.47        13.55 o                         
   8   1  25         22.64          7.56        18.59 o                         
   0   2  25        195.54        187.82        57.12 o                         
   1   2  25        118.05         88.74         9.22 o                         
   2   2  25         20.73         20.96         4.49 o                         
   3   2  25         53.88         58.07         9.50 o                         
   4   2  25         17.38         27.39         8.03 o                         
   5   2  25         85.54         84.55        15.85 o                         
   6   2  25         19.94         17.95         9.59 o                         
   7   2  25          0.87         25.28        11.16 o                         
   8   2  25         50.03         50.20        13.97 o                         
   1   3  25        118.59        128.20        22.22 o                         
   2   3  25        437.83        471.69        63.60 o                         
   3   3  25         13.04          9.73         7.18 o                         
   4   3  25          0.55         -1.61         4.18 o                         
   5   3  25         24.64         34.04         8.56 o                         
   6   3  25          2.19         -0.40        10.38 o                         
   7   3  25          4.25          4.23         7.08 o                         
   0   4  25        201.42        144.84        21.88 o                         
   1   4  25        102.57         69.92        18.35 o                         
   2   4  25         59.11         49.20        15.57 o                         
   3   4  25         87.83         70.55        10.41 o                         
   4   4  25          0.97          6.08         6.78 o                         
   5   4  25         25.28         27.79         8.35 o                         
   6   4  25         73.44         77.64        12.80 o                         
   7   4  25          1.19          3.69        10.41 o                         
   1   5  25         37.67         13.95         7.87 o                         
   2   5  25         69.68         46.92         9.88 o                         
   3   5  25         47.13         27.91         8.73 o                         
   4   5  25         11.79         10.56         5.17 o                         
   5   5  25          0.01         -0.04         5.18 o                         
   6   5  25         13.17         10.99         8.51 o                         
   7   5  25         17.82          9.94         7.60 o                         
   0   6  25       1021.03       1151.75       114.22 o                         
   1   6  25          0.28         -0.50         5.91 o                         
   2   6  25          7.81          2.63         4.87 o                         
   3   6  25          4.95         10.13         7.47 o                         
   4   6  25          9.82         11.25         6.56 o                         
   5   6  25          9.19         20.18         7.12 o                         
   6   6  25         11.35          9.48        11.31 o                         
   1   7  25         50.42         61.37        10.00 o                         
   2   7  25          0.00          0.79         5.55 o                         
   3   7  25          0.20          5.99         4.83 o                         
   4   7  25          1.72          0.26         6.16 o                         
   5   7  25          4.04          1.80         7.11 o                         
   0   8  25         10.64          8.32        16.50 o                         
   1   8  25          0.30          2.45         6.55 o                         
   2   8  25         53.52         46.34        12.16 o                         
   3   8  25         10.60         11.80         7.35 o                         
   4   8  25         21.43         18.47         8.31 o                         
   1   9  25          2.97         26.09        11.96 o                         
   2   9  25          0.38         18.70         9.76 o                         
   3   9  25         14.28         18.79        10.41 o                         
   0   0  26       1955.97       1801.64        47.01 o                         
   1   0  26        324.32        391.97        17.79 o                         
   2   0  26        133.56        134.07        21.68 o                         
   3   0  26        500.21        523.65       129.91 o                         
   4   0  26        254.00        315.54        30.65 o                         
   5   0  26         73.18        141.42        29.48 o                         
   6   0  26         20.08         15.37        12.17 o                         
   7   0  26          0.72         11.54        19.77 o                         
   1   1  26          0.11          4.92         4.61 o                         
   2   1  26         99.01         88.17        12.77 o                         
   3   1  26          0.88         -1.38         4.80 o                         
   4   1  26          6.72          0.92         5.03 o                         
   5   1  26         30.25         43.18        19.14 o                         
   6   1  26          0.92          1.52        10.76 o                         
   7   1  26         14.53         25.53        10.49 o                         
   0   2  26        250.69        232.07        67.27 o                         
   1   2  26         29.00         33.07         6.45 o                         
   2   2  26         32.80         42.61         6.03 o                         
   3   2  26        630.37        492.28       146.69 o                         
   4   2  26         10.11          7.54         5.64 o                         
   5   2  26        258.25        361.86        22.34 o                         
   6   2  26         37.86         53.33        10.52 o                         
   7   2  26         57.16         58.58        22.18 o                         
   1   3  26         32.23         26.51         5.66 o                         
   2   3  26        193.24        167.46        27.76 o                         
   3   3  26         74.52         72.47         9.88 o                         
   4   3  26        299.47        291.90        41.95 o                         
   5   3  26         88.66         81.84        19.98 o                         
   6   3  26        196.27        273.85        21.38 o                         
   7   3  26          1.22         -0.58         8.71 o                         
   0   4  26        611.96        455.14       123.18 o                         
   1   4  26        595.97        565.20        76.75 o                         
   2   4  26         61.99         35.34         9.48 o                         
   3   4  26          0.88          4.02         5.75 o                         
   4   4  26          2.30         20.95        11.16 o                         
   5   4  26          0.03          0.39         4.03 o                         
   6   4  26         59.90         92.91        15.78 o                         
   7   4  26         13.83         16.64        31.81 o                         
   1   5  26        172.51        172.21        15.64 o                         
   2   5  26         89.41         83.38        11.67 o                         
   3   5  26         51.02         41.54        15.76 o                         
   4   5  26         23.27         10.91         8.53 o                         
   5   5  26         51.15         62.68        11.09 o                         
   6   5  26         28.38         17.13         8.03 o                         
   0   6  26          1.99         52.45        17.82 o                         
   1   6  26        140.04        154.76        13.38 o                         
   2   6  26        120.05        135.32        13.23 o                         
   3   6  26          6.21          3.17         5.12 o                         
   4   6  26          2.11          1.75         5.72 o                         
   5   6  26          4.33          7.86         6.97 o                         
   6   6  26          3.49         19.66        10.20 o                         
   1   7  26         43.69         41.37         9.67 o                         
   2   7  26          2.10          7.25         4.96 o                         
   3   7  26          6.15          4.86         3.67 o                         
   4   7  26         78.46         85.00        12.02 o                         
   5   7  26          3.95          6.20         7.25 o                         
   0   8  26         87.05         98.45        24.63 o                         
   1   8  26         13.51         18.33        10.01 o                         
   2   8  26         47.36         49.46        13.88 o                         
   3   8  26         15.79         27.74         8.78 o                         
   4   8  26         20.55         19.96         8.15 o                         
   1   9  26          4.78         -7.11         9.06 o                         
   2   9  26         89.95         82.37        16.69 o                         
   1   1  27          3.65          8.61         5.41 o                         
   2   1  27          6.18         11.63         5.02 o                         
   3   1  27         39.67         33.45         7.84 o                         
   4   1  27         30.46         45.90         9.78 o                         
   5   1  27          7.63          5.63         8.64 o                         
   6   1  27        147.67        202.40        22.92 o                         
   7   1  27          4.37          2.66        12.00 o                         
   0   2  27         57.07         70.91        14.16 o                         
   1   2  27          9.70          4.31         3.44 o                         
   2   2  27          5.60         14.39         5.32 o                         
   3   2  27          0.87          3.84         4.94 o                         
   4   2  27         96.77        149.85        36.22 o                         
   5   2  27          7.21         -1.04        12.40 o                         
   6   2  27         21.16         33.34         8.40 o                         
   7   2  27          2.45         10.93         6.05 o                         
   1   3  27         94.02         72.32        10.09 o                         
   2   3  27         75.12         52.91         9.50 o                         
   3   3  27          1.05         -5.20         5.77 o                         
   4   3  27         41.91         62.96        16.59 o                         
   5   3  27         63.94         64.44        13.39 o                         
   6   3  27        102.53        125.99        17.40 o                         
   7   3  27          5.54         10.92         7.54 o                         
   0   4  27         16.81          7.91         4.62 o                         
   1   4  27         52.00         34.53         8.50 o                         
   2   4  27        102.35         59.60        18.09 o                         
   3   4  27          3.10         10.26         5.06 o                         
   4   4  27          3.48          7.65         4.94 o                         
   5   4  27         14.57         24.59         9.13 o                         
   6   4  27         19.16         23.85         8.01 o                         
   1   5  27         59.93         62.75         9.91 o                         
   2   5  27        105.58        126.46        15.28 o                         
   3   5  27         18.81         17.75         5.22 o                         
   4   5  27          7.26          1.83         6.41 o                         
   5   5  27          4.91          4.95         4.33 o                         
   6   5  27         13.78         12.79        12.34 o                         
   0   6  27         12.32         57.25        21.67 o                         
   1   6  27         12.98         16.34         9.38 o                         
   2   6  27         76.29         77.46        10.24 o                         
   3   6  27         46.40         46.75         8.75 o                         
   4   6  27        232.02        231.97        24.11 o                         
   5   6  27          2.16          5.83         5.90 o                         
   1   7  27         15.12          9.66         5.92 o                         
   2   7  27          0.02          1.84         5.82 o                         
   3   7  27          0.39         15.09         7.09 o                         
   4   7  27         39.62         35.12        11.79 o                         
   0   8  27        166.21        158.97        27.32 o                         
   1   8  27          2.03          0.05        13.41 o                         
   2   8  27         24.91          9.06         9.80 o                         
   3   8  27          1.50          2.20         6.30 o                         
   0   0  28        781.36        997.09        37.77 o                         
   1   0  28        222.99        261.64        27.85 o                         
   2   0  28         44.39         51.08         9.68 o                         
   3   0  28         82.08        102.10        20.35 o                         
   4   0  28         75.12         99.82        20.20 o                         
   5   0  28         87.61        162.28        25.51 o                         
   6   0  28         61.42         43.17        11.57 o                         
   7   0  28         28.64         45.93        22.25 o                         
   1   1  28        116.75        101.10         8.58 o                         
   2   1  28        218.44        219.58        26.67 o                         
   3   1  28         32.82         36.92        14.64 o                         
   4   1  28         54.76         73.52        11.18 o                         
   5   1  28          1.55          6.10        12.06 o                         
   6   1  28         54.52         80.70        14.76 o                         
   7   1  28         22.31         28.75        26.08 o                         
   0   2  28          5.76         12.65         6.44 o                         
   1   2  28          9.42          5.12         4.70 o                         
   2   2  28         19.33          7.94         5.50 o                         
   3   2  28         44.53         49.48        10.24 o                         
   4   2  28        182.65        219.30        23.17 o                         
   5   2  28         88.67        149.64        24.23 o                         
   6   2  28         51.22         54.94        15.66 o                         
   1   3  28         33.78         28.48         8.53 o                         
   2   3  28         24.01         27.17         8.88 o                         
   3   3  28         70.80         89.13        11.24 o                         
   4   3  28          9.23          5.37         5.04 o                         
   5   3  28        106.93        147.31        21.20 o                         
   6   3  28         22.26         -0.15        10.66 o                         
   0   4  28         26.52         17.38         6.66 o                         
   1   4  28          4.33         16.28         6.50 o                         
   2   4  28        247.98        231.66        18.50 o                         
   3   4  28         95.54        102.06        12.58 o                         
   4   4  28          3.29          2.20         6.97 o                         
   5   4  28          5.76          3.05         5.68 o                         
   6   4  28         84.36        115.49        31.23 o                         
   1   5  28         32.57         40.82         9.94 o                         
   2   5  28         45.02         46.35         9.26 o                         
   3   5  28        138.38        111.16        15.41 o                         
   4   5  28         23.92         40.03        18.30 o                         
   5   5  28          7.08          2.32         3.57 o                         
   0   6  28        362.75        261.41        30.80 o                         
   1   6  28          8.32          8.85         5.99 o                         
   2   6  28          5.11         17.97         7.60 o                         
   3   6  28          0.85          8.26         8.40 o                         
   4   6  28         93.58         82.46        12.11 o                         
   1   7  28         19.06         32.72        19.61 o                         
   2   7  28         34.18         26.93         7.95 o                         
   3   7  28          0.88         18.83         7.96 o                         
   0   8  28         90.34         65.63        20.48 o                         
   1   8  28         36.74         47.09        23.86 o                         
   2   8  28          6.16          0.89         9.26 o                         
   1   1  29         20.43         20.87         6.09 o                         
   2   1  29        157.49        206.11        22.23 o                         
   3   1  29          9.61         -1.02        13.96 o                         
   4   1  29          5.08         10.01         9.96 o                         
   5   1  29          4.21         22.80         9.29 o                         
   6   1  29         65.35         73.52        16.33 o                         
   0   2  29         98.67         52.54        10.18 o                         
   1   2  29         24.97         29.70         5.92 o                         
   2   2  29        124.98        162.85        16.69 o                         
   3   2  29         68.14         50.95        15.44 o                         
   4   2  29          2.34         -4.98         9.26 o                         
   5   2  29          0.27          4.93        10.27 o                         
   6   2  29         30.74         43.43        13.90 o                         
   1   3  29         19.02         19.74         9.86 o                         
   2   3  29         18.25         17.90         8.48 o                         
   3   3  29          8.97          4.46         5.94 o                         
   4   3  29         16.49         18.08         9.73 o                         
   5   3  29          0.26          6.38        10.63 o                         
   6   3  29         10.81          1.42        10.23 o                         
   0   4  29          0.69          7.25         3.61 o                         
   1   4  29          8.00          3.56         4.65 o                         
   2   4  29          7.51          1.95         5.93 o                         
   3   4  29          0.42          2.44         4.72 o                         
   4   4  29          2.20         -2.53         6.41 o                         
   5   4  29         43.90         45.36        11.87 o                         
   1   5  29         26.69         16.51        12.00 o                         
   2   5  29          1.78         -5.51         5.58 o                         
   3   5  29         24.76         29.04         8.64 o                         
   4   5  29          0.81          4.85         6.85 o                         
   5   5  29         18.65         29.32         7.48 o                         
   0   6  29          4.65         17.04        18.42 o                         
   1   6  29         68.30         80.39        21.25 o                         
   2   6  29         80.38         80.56        11.14 o                         
   3   6  29         25.15          7.56         7.37 o                         
   4   6  29          0.05          2.21         6.75 o                         
   1   7  29         27.22         37.59        19.71 o                         
   2   7  29          8.95          3.07         9.42 o                         
   3   7  29          0.07          1.04         6.32 o                         
   0   0  30        183.70        175.21        28.27 o                         
   1   0  30        301.32        316.92        27.06 o                         
   2   0  30          7.12         26.94        10.34 o                         
   3   0  30          7.97         11.28        18.43 o                         
   4   0  30          1.92         30.77        19.46 o                         
   5   0  30         85.88        113.70        23.97 o                         
   6   0  30         77.10         98.04        32.68 o                         
   1   1  30          6.09         17.96         9.48 o                         
   2   1  30          4.17          2.24         3.78 o                         
   3   1  30        122.03        165.48        19.41 o                         
   4   1  30         36.02         43.71        13.53 o                         
   5   1  30         15.89         22.38        11.10 o                         
   6   1  30         29.24         43.13        12.71 o                         
   0   2  30          1.39          1.05         7.01 o                         
   1   2  30        499.09        477.55        61.88 o                         
   2   2  30         20.18         16.67         7.40 o                         
   3   2  30         22.27         23.20        11.46 o                         
   4   2  30         11.46         17.45        14.66 o                         
   5   2  30          3.17          2.44         7.18 o                         
   1   3  30         12.50          1.82         5.38 o                         
   2   3  30        102.25         81.05        18.58 o                         
   3   3  30        218.12        213.67        50.39 o                         
   4   3  30         73.96         89.63        15.85 o                         
   5   3  30        197.49        244.28        24.51 o                         
   0   4  30          3.91         -6.36        10.83 o                         
   1   4  30        363.94        249.18        37.58 o                         
   2   4  30        132.89        118.99        12.96 o                         
   3   4  30         95.21        114.44        17.86 o                         
   4   4  30          4.05         19.84         8.20 o                         
   5   4  30          0.18          6.66         8.10 o                         
   1   5  30          0.45         15.86        10.17 o                         
   2   5  30         93.19         98.00        15.70 o                         
   3   5  30        123.86         98.06        13.36 o                         
   4   5  30         10.53          4.56         7.77 o                         
   0   6  30          2.17         16.61        12.67 o                         
   1   6  30         14.49          0.90         8.59 o                         
   2   6  30         15.24         26.14         7.54 o                         
   3   6  30         43.04         26.94         8.12 o                         
   1   7  30          4.88          7.77         9.68 o                         
   1   1  31         59.45         80.29         8.54 o                         
   2   1  31         26.06         14.34         4.90 o                         
   3   1  31         52.18         59.40         9.72 o                         
   4   1  31         45.78         60.03        11.89 o                         
   5   1  31          8.93         22.89        12.24 o                         
   0   2  31          2.70          2.54         4.46 o                         
   1   2  31         36.06         45.04         9.55 o                         
   2   2  31          0.52         -2.34         5.45 o                         
   3   2  31          5.30         28.79        10.83 o                         
   4   2  31         76.09        101.15        15.32 o                         
   5   2  31         41.54         53.31        16.34 o                         
   1   3  31         27.10         35.06         8.51 o                         
   2   3  31          2.01          4.97        13.60 o                         
   3   3  31         21.75         27.40         7.18 o                         
   4   3  31         13.57         13.85         9.64 o                         
   1   4  31          6.66          5.94         5.91 o                         
   2   4  31          4.08         13.01         5.40 o                         
   3   4  31         14.52         10.58         5.97 o                         
   4   4  31         95.68        124.95        20.69 o                         
   1   5  31         99.11         69.90        13.53 o                         
   2   5  31         24.44         12.88         7.51 o                         
   3   5  31         14.86          7.47        11.07 o                         
   0   6  31        318.45        299.03        33.56 o                         
   1   6  31          0.02         14.41        10.56 o                         
   2   6  31          0.39         -2.21         9.50 o                         
   0   0  32         41.18         31.39         9.45 o                         
   1   0  32         59.36         59.59        11.80 o                         
   2   0  32          8.58         13.16        11.45 o                         
   3   0  32        109.05         89.71        21.75 o                         
   4   0  32         39.27         60.99        17.93 o                         
   1   1  32         31.91         26.99         5.18 o                         
   2   1  32         20.49         25.41         5.21 o                         
   3   1  32          1.09          1.97         6.27 o                         
   4   1  32         59.00         92.53        16.73 o                         
   0   2  32        209.91        229.76        21.24 o                         
   1   2  32         23.44         27.92        10.99 o                         
   2   2  32         13.08         33.04        10.65 o                         
   3   2  32          3.09          0.68         8.44 o                         
   4   2  32          5.59         -4.03         9.12 o                         
   1   3  32         43.17         44.74         9.21 o                         
   2   3  32          1.21          2.24         6.80 o                         
   3   3  32          0.60         12.75         9.01 o                         
   4   3  32          9.13         20.51        33.27 o                         
   0   4  32         88.89         72.46        19.92 o                         
   1   4  32          4.34          9.54         8.10 o                         
   2   4  32         62.95         45.11        11.04 o                         
   3   4  32         82.53        110.15        16.90 o                         
   1   5  32         22.57         15.60         9.19 o                         
   2   5  32          4.77         11.45        10.64 o                         
   1   1  33          0.21          3.04         5.00 o                         
   2   1  33        156.60        239.27        25.20 o                         
   3   1  33         49.09         47.75        10.33 o                         
   0   2  33         13.14         15.20        11.81 o                         
   1   2  33         65.96         95.72        17.34 o                         
   2   2  33          1.26          7.18         8.20 o                         
   3   2  33         53.06         85.39        16.23 o                         
   1   3  33         18.28         32.19        12.31 o                         
   2   3  33         78.89         72.43        12.45 o                         
   3   3  33          0.51          9.94         8.70 o                         
   0   4  33         50.70         23.30        18.93 o                         
   1   4  33          2.82          8.45         8.99 o                         
   2   4  33          8.35         -0.35         9.62 o                         
   0   0  34         27.04         49.03        15.87 o                         
   1   0  34         11.75          9.12        10.48 o                         
   2   0  34        128.72        251.24        30.82 o                         
   3   0  34         54.55         61.52        22.30 o                         
   1   1  34          9.10         10.18         5.30 o                         
   2   1  34          0.13          3.53         6.73 o                         
   0   2  34         37.40         23.99        14.01 o                         
   1   2  34         32.70         33.36        11.24 o                         
   2   2  34         34.85         35.54        13.18 o                         
   1   3  34          5.38          7.50         8.56 o                         
                                                                                
