# Supplementary material for: Crystal structures of 2-amino­pyridine citric acid salts: C5H7N2 +·C6H7O7 − and 3C5H7N2 +·C6H5O7 3−
Source: Acta Crystallogr E Crystallogr Commun. 2018 Jul 17;74(Pt 8):1111–6. doi: 10.1107/S2056989018009787 (PMC6073010; doi:10.1107/S2056989018009787)
Supplement: Supplementary file 3 [file e-74-01111-IIsup3.hkl]

data_II                                                                         
_shelx_title ' II        P 21/N       R   0.05'                                 
_shelx_refln_list_code          4                                               
_shelx_F_calc_maximum      196.16                                               
_exptl_crystal_F_000      1000.00                                               
_reflns_d_resolution_high  0.7696                                               
                                                                                
loop_                                                                           
 _space_group_symop_operation_xyz                                               
 'x, y, z'                                                                      
 '-x+1/2, y+1/2, -z+1/2'                                                        
 '-x, -y, -z'                                                                   
 'x-1/2, -y-1/2, z-1/2'                                                         
                                                                                
_cell_length_a    10.0297                                                       
_cell_length_b    10.6564                                                       
_cell_length_c    21.9860                                                       
_cell_angle_alpha  90.000                                                       
_cell_angle_beta  101.426                                                       
_cell_angle_gamma  90.000                                                       
                                                                                
_shelx_F_squared_multiplier     1.000                                           
                                                                                
loop_                                                                           
 _refln_index_h                                                                 
 _refln_index_k                                                                 
 _refln_index_l                                                                 
 _refln_F_squared_calc                                                          
 _refln_F_squared_meas                                                          
 _refln_F_squared_sigma                                                         
 _refln_observed_status                                                         
   2   0   0       1400.51       1240.64        19.17 o                         
   4   0   0       8688.01       7905.00        41.04 o                         
   6   0   0        291.02        288.86         7.51 o                         
   8   0   0       2318.55       2342.27       178.06 o                         
  10   0   0        159.97        112.88        14.96 o                         
  12   0   0         19.76         23.19         9.67 o                         
   2   1   0       3202.56       2899.58       141.51 o                         
   3   1   0       1025.18       1195.63        41.77 o                         
   4   1   0       5805.12       5839.05       248.41 o                         
   5   1   0        792.72        772.37        22.86 o                         
   6   1   0        379.87        378.11        12.85 o                         
   7   1   0         80.06         82.15         3.94 o                         
   8   1   0        124.80        121.79         6.62 o                         
   9   1   0         46.86         31.67         3.56 o                         
  10   1   0         14.19         10.88         3.36 o                         
  11   1   0          6.41          5.35         6.15 o                         
  12   1   0          2.49         16.50        13.39 o                         
   0   2   0        141.18        114.43         4.77 o                         
   1   2   0      11637.55      10736.47        62.30 o                         
   2   2   0        275.80        201.97         3.34 o                         
   3   2   0       1744.65       1705.75        74.84 o                         
   4   2   0        457.94        460.78        19.62 o                         
   5   2   0         92.62         96.02         5.28 o                         
   6   2   0         17.98         21.90         1.99 o                         
   7   2   0        162.38        157.42         9.25 o                         
   8   2   0         61.48         50.81         5.98 o                         
   9   2   0        143.34        136.07         8.61 o                         
  10   2   0        155.26        139.25         8.15 o                         
  11   2   0          0.42          1.63         2.83 o                         
  12   2   0         20.10         14.07         5.27 o                         
   1   3   0        561.31        482.31         7.65 o                         
   2   3   0        539.29        513.47        16.48 o                         
   3   3   0         32.60         28.78         4.85 o                         
   4   3   0       1314.24       1486.31        44.43 o                         
   5   3   0         80.09         80.88         3.89 o                         
   6   3   0         12.44          8.86         1.18 o                         
   7   3   0          0.47         -0.02         2.20 o                         
   8   3   0         16.58         10.29         3.20 o                         
   9   3   0          0.67          3.16         2.28 o                         
  10   3   0         70.46         71.71         7.50 o                         
  11   3   0         48.22         47.00         6.34 o                         
  12   3   0         11.24         13.48         5.87 o                         
   0   4   0       3223.92       3326.69        32.15 o                         
   1   4   0        522.03        498.79         9.78 o                         
   2   4   0       1032.61        989.77        10.99 o                         
   3   4   0        278.32        293.03         7.61 o                         
   4   4   0        556.55        618.58        11.30 o                         
   5   4   0       2513.78       2448.12       114.17 o                         
   6   4   0          7.84          7.90         2.18 o                         
   7   4   0         81.36         92.71         6.91 o                         
   8   4   0          5.85         10.10         4.87 o                         
   9   4   0         12.08         20.22         7.94 o                         
  10   4   0          5.89          3.26         4.52 o                         
  11   4   0         18.08         25.43         5.23 o                         
  12   4   0          8.93          7.59         6.71 o                         
   1   5   0       2808.36       2970.40        32.53 o                         
   2   5   0        120.07        122.69         4.35 o                         
   3   5   0         53.39         57.41         6.89 o                         
   4   5   0          0.15          3.11         1.39 o                         
   5   5   0         13.27         12.88         2.77 o                         
   6   5   0        133.68        127.27         9.96 o                         
   7   5   0         62.64         62.15         5.58 o                         
   8   5   0         14.80         11.35         4.67 o                         
   9   5   0          0.04          5.23         3.36 o                         
  10   5   0          1.26          5.52         4.72 o                         
  11   5   0         87.22        100.31        11.89 o                         
   0   6   0        100.15        157.77        16.68 o                         
   1   6   0         64.65        100.55        17.33 o                         
   2   6   0        856.46        884.40        11.32 o                         
   3   6   0          1.56          1.74         1.44 o                         
   4   6   0          2.18          1.50         1.55 o                         
   5   6   0       1043.53       1109.62        49.87 o                         
   6   6   0        185.82        187.69        11.40 o                         
   7   6   0          0.78          6.31         2.84 o                         
   8   6   0         12.06         10.63         2.91 o                         
   9   6   0         10.13          7.99         2.69 o                         
  10   6   0         17.55         21.14         5.76 o                         
  11   6   0          0.59          1.29         4.30 o                         
   1   7   0         77.22         74.05         6.86 o                         
   2   7   0        401.40        384.16         7.87 o                         
   3   7   0         39.60         31.44         3.50 o                         
   4   7   0          0.07          0.44         1.34 o                         
   5   7   0       1264.32       1361.53        56.24 o                         
   6   7   0        894.66        964.61        33.70 o                         
   7   7   0          1.60          2.62         2.55 o                         
   8   7   0         10.69         11.41         1.86 o                         
   9   7   0          1.44          3.03         3.81 o                         
  10   7   0         16.33         20.00         7.35 o                         
   0   8   0        513.34        563.09        31.98 o                         
   1   8   0        222.70        215.03         7.61 o                         
   2   8   0        105.75        111.46         5.66 o                         
   3   8   0        340.63        334.02         8.68 o                         
   4   8   0        211.34        228.86        10.03 o                         
   5   8   0        515.32        625.74        24.20 o                         
   6   8   0         17.33         23.07         3.60 o                         
   7   8   0         29.41         33.41         4.97 o                         
   8   8   0         87.80         88.87         7.93 o                         
   9   8   0         40.52         50.03         9.79 o                         
  10   8   0          5.14          6.26         7.58 o                         
   1   9   0         90.44         90.78         6.79 o                         
   2   9   0         41.62         48.72         5.13 o                         
   3   9   0        191.52        188.04         7.39 o                         
   4   9   0         14.84         19.71         4.35 o                         
   5   9   0        148.50        157.52        10.99 o                         
   6   9   0         25.43         21.69         4.65 o                         
   7   9   0         10.45         12.21         4.01 o                         
   8   9   0        126.16        164.91        12.70 o                         
   9   9   0          6.43         11.01         4.67 o                         
   0  10   0         48.49         53.37         8.70 o                         
   1  10   0          0.30          0.89         0.99 o                         
   2  10   0          0.83          2.77         1.57 o                         
   3  10   0        101.72         97.50         5.01 o                         
   4  10   0        318.33        340.93        15.35 o                         
   5  10   0          3.97          6.26         3.24 o                         
   6  10   0        132.76        166.63         9.58 o                         
   7  10   0          6.44          9.17         4.41 o                         
   8  10   0         24.65         12.93         4.36 o                         
   1  11   0        202.50        220.58         9.24 o                         
   2  11   0        101.43         95.24         6.61 o                         
   3  11   0          1.04          4.36         1.30 o                         
   4  11   0          0.55          3.76         2.41 o                         
   5  11   0          1.15          3.20         3.25 o                         
   6  11   0         47.80         46.43         6.41 o                         
   7  11   0          9.02         12.33         4.88 o                         
   0  12   0         52.87         58.59         6.24 o                         
   1  12   0          3.03          1.49         1.25 o                         
   2  12   0          0.29          4.06         1.75 o                         
   3  12   0          3.10          6.48         2.43 o                         
   4  12   0          8.26          3.50         2.69 o                         
   5  12   0          1.82          5.29         4.17 o                         
   6  12   0          1.85          1.14         2.20 o                         
   1  13   0         68.17         70.76         6.73 o                         
   2  13   0         11.17         15.71         4.66 o                         
   3  13   0         29.27         25.01        15.24 o                         
   4  13   0          0.02          6.89         6.96 o                         
 -11   0   1          0.67         10.27         6.39 o                         
  -9   0   1        299.64        279.59        23.11 o                         
  -7   0   1        411.13        429.06        17.72 o                         
  -5   0   1          2.15          3.39         3.31 o                         
  -3   0   1      10203.87       8773.70       310.20 o                         
   3   0   1      14007.64      12279.88       516.42 o                         
   5   0   1       1112.85       1124.08        64.98 o                         
   7   0   1        224.49        190.81        10.54 o                         
   9   0   1        154.97        145.59         9.67 o                         
  11   0   1        320.28        333.15        34.29 o                         
 -12   1   1         19.21         23.39         7.61 o                         
 -11   1   1         18.43         33.39         6.68 o                         
 -10   1   1          0.15          4.06         2.61 o                         
  -9   1   1         60.30         71.55         4.37 o                         
  -8   1   1        484.48        475.49        16.81 o                         
  -7   1   1        135.87        146.41         4.46 o                         
  -6   1   1        261.58        239.75         6.14 o                         
  -5   1   1          0.08          1.15         3.50 o                         
  -4   1   1       1337.56       1450.07        52.80 o                         
  -3   1   1       3316.65       3332.86       142.48 o                         
  -2   1   1         31.36         49.35         3.87 o                         
   1   1   1       2758.80       2384.54       147.57 o                         
   2   1   1       2389.07       2341.12        52.12 o                         
   3   1   1      10573.07       9867.87       346.61 o                         
   4   1   1       4281.52       4110.60       111.41 o                         
   5   1   1        508.08        426.29        20.91 o                         
   6   1   1        299.17        283.73        15.15 o                         
   7   1   1         38.64         37.14         3.43 o                         
   8   1   1         40.61         38.08         3.34 o                         
   9   1   1         19.06         20.82         4.01 o                         
  10   1   1          3.78         -0.88         1.75 o                         
  11   1   1         19.96         11.63         4.56 o                         
  12   1   1          4.62         14.21         6.19 o                         
 -12   2   1          1.41          8.64         5.03 o                         
 -11   2   1          4.56         16.88         4.07 o                         
 -10   2   1          8.23          4.64         3.30 o                         
  -9   2   1         24.59         36.09         4.59 o                         
  -8   2   1         28.76         21.43         2.73 o                         
  -7   2   1         62.24         61.23         5.06 o                         
  -6   2   1          3.35          1.10         1.29 o                         
  -5   2   1        789.35        689.39        54.23 o                         
  -4   2   1        502.31        554.14        21.09 o                         
  -3   2   1      11044.12      11375.99        78.28 o                         
  -2   2   1       5293.70       4921.90       162.00 o                         
  -1   2   1       3460.02       3401.86       146.39 o                         
   1   2   1        813.93        835.60        15.14 o                         
   2   2   1        565.36        497.98        15.00 o                         
   3   2   1         64.00         60.51         6.14 o                         
   4   2   1        108.68         85.03         3.24 o                         
   5   2   1       4635.09       4850.74       199.26 o                         
   6   2   1         10.93          3.32         1.63 o                         
   7   2   1         21.82         18.91         2.20 o                         
   8   2   1        453.77        468.33        19.87 o                         
   9   2   1        230.00        217.79        10.32 o                         
  10   2   1          8.17          4.54         3.37 o                         
  11   2   1          5.58          7.82         6.08 o                         
  12   2   1         13.80          9.97         5.07 o                         
 -12   3   1          0.00          3.91         4.66 o                         
 -11   3   1         14.79          6.89         4.56 o                         
 -10   3   1          6.03          8.51         3.78 o                         
  -9   3   1        244.04        222.01        10.96 o                         
  -8   3   1          2.08         10.39         8.04 o                         
  -7   3   1        538.64        556.99        16.72 o                         
  -6   3   1        264.45        232.21         9.55 o                         
  -5   3   1       1944.69       2072.11        60.98 o                         
  -4   3   1        346.92        350.68        12.22 o                         
  -3   3   1       1051.44        984.23        36.57 o                         
  -2   3   1       1497.63       1374.49        32.64 o                         
  -1   3   1        819.14        769.74         7.51 o                         
   0   3   1          0.44          3.48         3.66 o                         
   1   3   1        643.46        565.29         8.89 o                         
   2   3   1        752.53        955.86        11.85 o                         
   3   3   1       2133.96       2151.89        49.63 o                         
   4   3   1        128.79        129.77        16.05 o                         
   5   3   1         40.41         55.17         3.42 o                         
   6   3   1          1.07          3.40         1.37 o                         
   7   3   1         81.18         89.55         5.59 o                         
   8   3   1        173.31        171.42        13.46 o                         
   9   3   1          0.21          2.26         2.26 o                         
  10   3   1         28.54         29.73         4.92 o                         
  11   3   1          8.00          5.37         3.05 o                         
  12   3   1          0.19          0.63         4.80 o                         
 -12   4   1          5.00          5.63         8.64 o                         
 -11   4   1         56.36         43.18         6.30 o                         
 -10   4   1         77.15         52.78         7.36 o                         
  -9   4   1         69.40         95.35        17.16 o                         
  -8   4   1         76.78         71.44         8.75 o                         
  -7   4   1         78.28         72.32         6.05 o                         
  -6   4   1        264.00        262.25        11.66 o                         
  -5   4   1        856.03       1008.22        26.68 o                         
  -4   4   1       2158.13       2394.05        65.98 o                         
  -3   4   1       1220.74       1206.45        50.28 o                         
  -2   4   1        765.91        828.75        18.47 o                         
  -1   4   1       1781.45       1822.99        20.23 o                         
   1   4   1       1605.97       1513.38        25.17 o                         
   2   4   1         84.55         77.33         4.48 o                         
   3   4   1       1364.70       1394.82        32.10 o                         
   4   4   1        512.72        494.35        16.77 o                         
   5   4   1        229.42        221.21         7.62 o                         
   6   4   1        183.71        196.55         7.02 o                         
   7   4   1        172.35        164.18        11.19 o                         
   8   4   1         45.47         45.01         7.56 o                         
   9   4   1        149.24        157.31         9.64 o                         
  10   4   1          8.33         14.49         3.52 o                         
  11   4   1         16.20         14.51         4.25 o                         
  12   4   1         37.87         31.56        10.04 o                         
 -11   5   1          3.13          8.02         4.08 o                         
 -10   5   1          0.03         10.34         8.70 o                         
  -9   5   1          8.45         10.12         3.62 o                         
  -8   5   1         73.19         75.95         9.36 o                         
  -7   5   1         34.71         36.45         5.05 o                         
  -6   5   1         38.28         43.65         4.13 o                         
  -5   5   1        574.28        562.46        22.43 o                         
  -4   5   1         31.87         33.90         2.80 o                         
  -3   5   1        116.92        125.71         6.43 o                         
  -2   5   1        355.54        418.20         8.20 o                         
  -1   5   1         92.44        134.26         9.44 o                         
   0   5   1       1017.91       1042.79        41.18 o                         
   1   5   1         99.48        133.12         5.95 o                         
   2   5   1        137.47        134.70         5.56 o                         
   3   5   1        848.69        914.04        12.20 o                         
   4   5   1        249.10        248.10         6.22 o                         
   5   5   1        206.48        217.74         7.59 o                         
   6   5   1        168.25        185.95        10.86 o                         
   7   5   1         21.93         26.36         4.20 o                         
   8   5   1        173.02        200.23        11.89 o                         
   9   5   1          6.51         10.67         4.32 o                         
  10   5   1          1.90          2.72         2.61 o                         
  11   5   1          2.00          2.82         3.76 o                         
 -11   6   1          3.64          4.71         4.89 o                         
 -10   6   1          6.84          3.01         4.57 o                         
  -9   6   1         11.33          2.87         4.19 o                         
  -8   6   1         50.27         36.18         7.56 o                         
  -7   6   1         28.23         35.88         4.27 o                         
  -6   6   1         81.00        110.97         8.63 o                         
  -5   6   1          7.68         13.04         2.37 o                         
  -4   6   1         23.36         22.23         2.35 o                         
  -3   6   1        402.28        432.79        16.09 o                         
  -2   6   1        538.92        573.23         9.74 o                         
  -1   6   1          1.86          9.54         1.86 o                         
   0   6   1        563.77        580.53        11.38 o                         
   1   6   1        580.31        575.12         9.68 o                         
   2   6   1        597.51        665.84        11.07 o                         
   3   6   1        129.92        142.11         6.00 o                         
   4   6   1          1.11          2.96         2.29 o                         
   5   6   1        127.61        132.11         6.43 o                         
   6   6   1        231.69        247.93        12.21 o                         
   7   6   1          8.89         14.16         2.85 o                         
   8   6   1        178.84        189.98         9.70 o                         
   9   6   1         80.72         69.08         7.71 o                         
  10   6   1         41.86         36.51         7.98 o                         
  11   6   1         48.23         56.68         9.70 o                         
 -11   7   1          7.35          7.26         7.96 o                         
 -10   7   1         63.57         85.99        10.82 o                         
  -9   7   1         40.23         27.28        10.82 o                         
  -8   7   1          3.74          5.81         3.18 o                         
  -7   7   1         17.56         22.08         3.92 o                         
  -6   7   1        251.92        309.10        17.16 o                         
  -5   7   1         27.93         31.43         3.25 o                         
  -4   7   1        392.17        388.46         8.21 o                         
  -3   7   1        508.41        544.88        16.73 o                         
  -2   7   1        377.52        383.16        13.51 o                         
  -1   7   1          0.13          2.08         1.48 o                         
   0   7   1          3.65          5.27         1.34 o                         
   1   7   1          4.73          6.92         1.69 o                         
   2   7   1         74.40         93.97         9.47 o                         
   3   7   1        939.91       1001.34        13.27 o                         
   4   7   1          0.99          0.29         1.45 o                         
   5   7   1        110.64        123.22        11.22 o                         
   6   7   1          2.64          5.44         2.44 o                         
   7   7   1         86.43        105.04        10.55 o                         
   8   7   1         12.16         12.48         3.58 o                         
   9   7   1         22.66         12.96         4.20 o                         
  10   7   1          1.62         -0.19         3.91 o                         
 -10   8   1          2.96          2.22         2.70 o                         
  -9   8   1         52.27         50.20         9.92 o                         
  -8   8   1         39.95         42.73         6.81 o                         
  -7   8   1        199.94        215.13        14.06 o                         
  -6   8   1         33.92         43.99         5.50 o                         
  -5   8   1       1052.57       1257.83        72.53 o                         
  -4   8   1         27.68         13.36         2.45 o                         
  -3   8   1         55.91         75.72         5.26 o                         
  -2   8   1        112.38        121.17         5.80 o                         
  -1   8   1          0.27          7.98         2.23 o                         
   0   8   1          5.65         12.12         2.14 o                         
   1   8   1        704.35        705.62        10.48 o                         
   2   8   1         67.50         62.69         5.41 o                         
   3   8   1       1049.45       1038.16        35.11 o                         
   4   8   1         93.71         86.33         5.30 o                         
   5   8   1         85.71         92.38         6.33 o                         
   6   8   1         77.99         70.09         6.69 o                         
   7   8   1         17.81          8.39         4.04 o                         
   8   8   1         45.95         46.84         4.85 o                         
   9   8   1          0.56          7.02         5.02 o                         
  10   8   1          0.74          0.73         4.33 o                         
  -9   9   1        121.23        155.93        12.24 o                         
  -8   9   1          4.40          4.85         2.71 o                         
  -7   9   1        125.58        127.96        11.21 o                         
  -6   9   1          5.21          7.48         2.23 o                         
  -5   9   1          1.28          9.94         3.06 o                         
  -4   9   1        178.74        188.77         7.04 o                         
  -3   9   1        543.27        577.78        19.95 o                         
  -2   9   1          7.32          5.09         1.87 o                         
  -1   9   1        238.09        211.63         8.92 o                         
   0   9   1          1.82          4.82         1.79 o                         
   1   9   1         18.98         17.69         2.43 o                         
   2   9   1          3.85          4.05         1.48 o                         
   3   9   1         17.38         10.87         2.44 o                         
   4   9   1        319.06        351.36        17.38 o                         
   5   9   1         47.18         49.14         5.09 o                         
   6   9   1         92.83        109.08        12.34 o                         
   7   9   1         26.84         30.60         4.27 o                         
   8   9   1          0.55          3.21         2.80 o                         
   9   9   1         14.92         20.41         5.17 o                         
  -8  10   1          1.15         19.46         7.11 o                         
  -7  10   1         10.82          4.40         2.78 o                         
  -6  10   1          0.44          3.22         2.22 o                         
  -5  10   1        138.30        144.99         8.58 o                         
  -4  10   1          9.01          9.11         2.48 o                         
  -3  10   1        207.05        215.99         9.22 o                         
  -2  10   1        143.93        141.05         8.43 o                         
  -1  10   1        149.08        140.17        11.56 o                         
   0  10   1        221.89        215.13         9.66 o                         
   1  10   1         19.82         16.17         1.85 o                         
   2  10   1          3.04          2.16         1.57 o                         
   3  10   1         38.65         39.54         3.70 o                         
   4  10   1        146.07        159.11         9.68 o                         
   5  10   1          7.70          9.65         3.45 o                         
   6  10   1          6.68          7.63         4.49 o                         
   7  10   1          0.63          6.28         4.17 o                         
   8  10   1         68.54         78.20         7.42 o                         
  -7  11   1        111.93        128.88        11.63 o                         
  -6  11   1          8.72         12.46         2.97 o                         
  -5  11   1          0.00          2.72         2.12 o                         
  -4  11   1         13.61         15.31         5.45 o                         
  -3  11   1        114.28        109.67         7.24 o                         
  -2  11   1        140.49        141.28         7.90 o                         
  -1  11   1        163.20        146.17         8.80 o                         
   0  11   1        169.28        171.74         9.81 o                         
   1  11   1         13.81          6.69         1.21 o                         
   2  11   1        309.22        322.91        17.04 o                         
   3  11   1          7.52          9.56         1.66 o                         
   4  11   1         14.24         18.65         4.32 o                         
   5  11   1          0.04          0.72         2.38 o                         
   6  11   1         42.63         54.30        12.91 o                         
   7  11   1         21.68         34.90         5.93 o                         
  -6  12   1         13.21         13.13         3.37 o                         
  -5  12   1          6.78          5.62         2.68 o                         
  -4  12   1         38.00         39.79         5.41 o                         
  -3  12   1         39.83         42.94         5.31 o                         
  -2  12   1          0.06          2.39         1.60 o                         
  -1  12   1         24.16         19.07         1.80 o                         
   0  12   1         20.20         25.75         2.75 o                         
   1  12   1        107.80         96.91         7.63 o                         
   2  12   1          2.85          4.44         1.88 o                         
   3  12   1         32.28         25.77         3.95 o                         
   4  12   1         22.81         23.15         3.68 o                         
   5  12   1          1.55          2.00         5.20 o                         
   6  12   1         18.26         11.54         3.84 o                         
  -4  13   1          0.39          8.36         3.64 o                         
  -3  13   1         18.36         11.92         3.10 o                         
  -2  13   1         98.88        113.08        11.96 o                         
  -1  13   1          5.02          6.03         2.49 o                         
   0  13   1          2.99          4.68         2.15 o                         
   1  13   1          0.33          7.05         2.52 o                         
   2  13   1         56.31         47.85         7.56 o                         
   3  13   1         96.47        101.29        13.86 o                         
   4  13   1         10.88          7.89         5.57 o                         
 -12   0   2        121.12        128.25        14.24 o                         
 -10   0   2        155.66        164.25         8.31 o                         
  -8   0   2        677.57        677.45        70.35 o                         
  -6   0   2       1430.53       1480.51        99.97 o                         
  -4   0   2       4079.13       3578.85       227.31 o                         
  -2   0   2       8170.14       6268.83       664.43 o                         
   2   0   2      33981.68      32709.87        99.88 o                         
   4   0   2       2454.12       2123.18        82.76 o                         
   6   0   2          8.06          5.77         3.38 o                         
   8   0   2        851.89        812.24        13.51 o                         
  10   0   2        124.22        105.86        13.69 o                         
  12   0   2          0.83          5.99         7.25 o                         
 -12   1   2         22.17          9.08         5.83 o                         
 -11   1   2         15.41         14.01         3.58 o                         
 -10   1   2          3.26          2.35         2.59 o                         
  -9   1   2        387.42        355.25        21.29 o                         
  -8   1   2         26.36         23.75         2.98 o                         
  -7   1   2         84.03         95.80         5.00 o                         
  -6   1   2       1032.26       1018.16        37.54 o                         
  -5   1   2          0.09          4.76         2.39 o                         
  -4   1   2        406.68        490.00        17.17 o                         
  -3   1   2       1229.45       1165.07        45.42 o                         
  -2   1   2        918.93        762.06        40.58 o                         
  -1   1   2        574.18        611.38        13.87 o                         
   1   1   2      10590.68       9866.15       218.97 o                         
   2   1   2      18633.10      16799.87       438.98 o                         
   3   1   2        669.88        639.48        25.66 o                         
   4   1   2       4912.53       4766.73       192.29 o                         
   5   1   2       1760.76       1847.48        54.02 o                         
   6   1   2       4234.24       4304.71       138.08 o                         
   7   1   2         16.64         13.45         1.60 o                         
   8   1   2         41.71         34.77         3.53 o                         
   9   1   2        163.13        156.15         9.95 o                         
  10   1   2          9.31          2.97         3.11 o                         
  11   1   2          0.13          3.75         4.39 o                         
  12   1   2         52.74         55.00         8.92 o                         
 -12   2   2         28.86         29.26         7.29 o                         
 -11   2   2          4.13          1.43         2.84 o                         
 -10   2   2          1.16          4.03         3.53 o                         
  -9   2   2        164.73        147.38         9.89 o                         
  -8   2   2         20.89         22.14         2.47 o                         
  -7   2   2        594.62        572.52        25.44 o                         
  -6   2   2        141.14        172.26         7.84 o                         
  -5   2   2        298.26        281.61         9.04 o                         
  -4   2   2         37.75         33.73         3.17 o                         
  -3   2   2       5838.10       5771.77        45.92 o                         
  -2   2   2       1097.92       1403.12        52.57 o                         
  -1   2   2       1279.88       1235.88        38.82 o                         
   0   2   2       8225.66       7311.75       264.44 o                         
   1   2   2      23482.14      20413.38       861.84 o                         
   2   2   2         22.26         12.63         1.55 o                         
   3   2   2        467.51        394.91        26.79 o                         
   4   2   2          0.87          0.82         2.56 o                         
   5   2   2        127.75        111.00         3.04 o                         
   6   2   2         94.25         68.04         3.75 o                         
   7   2   2        209.41        193.83         8.38 o                         
   8   2   2         90.20         79.79         8.32 o                         
   9   2   2          8.68          3.90         1.91 o                         
  10   2   2          0.03          0.86         2.66 o                         
  11   2   2         17.46         13.77         6.16 o                         
  12   2   2          0.98         -2.37         4.74 o                         
 -12   3   2          0.43         -5.82         5.93 o                         
 -11   3   2          0.96          1.11         2.98 o                         
 -10   3   2        100.49         93.68         6.93 o                         
  -9   3   2         72.31         86.19         7.27 o                         
  -8   3   2         82.22         74.75         8.61 o                         
  -7   3   2        150.27        144.05         4.52 o                         
  -6   3   2       1350.16       1396.42        56.71 o                         
  -5   3   2        612.10        692.42        20.08 o                         
  -4   3   2         16.11         31.82         4.78 o                         
  -3   3   2        161.21        138.16         9.55 o                         
  -2   3   2       2504.93       2524.83        85.70 o                         
  -1   3   2         21.14         24.63         2.00 o                         
   0   3   2        691.32        700.67        19.77 o                         
   1   3   2          9.54          2.75         1.60 o                         
   2   3   2       3519.69       3272.08        96.20 o                         
   3   3   2       2781.03       2980.48        23.16 o                         
   4   3   2         22.35         20.39         6.24 o                         
   5   3   2        410.82        439.17        31.58 o                         
   6   3   2         72.41         66.04         3.98 o                         
   7   3   2         27.01         33.86         4.20 o                         
   8   3   2        355.32        367.71        24.10 o                         
   9   3   2         74.50         62.24         6.12 o                         
  10   3   2         20.23         10.98         6.24 o                         
  11   3   2         12.93         18.86         4.84 o                         
  12   3   2          0.00          5.76         5.63 o                         
 -12   4   2          1.27          2.25         3.74 o                         
 -11   4   2          5.21         11.06         3.88 o                         
 -10   4   2         22.04         18.51         5.17 o                         
  -9   4   2         96.17        117.34        17.39 o                         
  -8   4   2         81.99        107.43        10.87 o                         
  -7   4   2          3.36          1.83         1.46 o                         
  -6   4   2       1007.23       1109.15        15.78 o                         
  -5   4   2       1871.93       2073.40        57.18 o                         
  -4   4   2         15.51         28.51         2.47 o                         
  -3   4   2        575.38        602.36        21.93 o                         
  -2   4   2       1369.66       1560.08        58.23 o                         
  -1   4   2       1498.19       1529.29        53.60 o                         
   0   4   2       2537.62       2506.64        69.43 o                         
   1   4   2        224.16        245.72         7.67 o                         
   2   4   2         51.53         57.48         3.86 o                         
   3   4   2        880.11        902.44        28.40 o                         
   4   4   2       1837.52       2086.79        41.81 o                         
   5   4   2         24.58         36.20         4.06 o                         
   6   4   2         65.83         74.00         7.67 o                         
   7   4   2          1.40          1.59         2.03 o                         
   8   4   2        432.83        451.36        23.26 o                         
   9   4   2          2.99          8.97         2.99 o                         
  10   4   2          3.09          8.70         7.18 o                         
  11   4   2          8.14          4.61         4.57 o                         
 -12   5   2          5.50          0.44         4.07 o                         
 -11   5   2        105.09        121.30        10.25 o                         
 -10   5   2        217.50        218.47        17.42 o                         
  -9   5   2        167.36        176.59        13.47 o                         
  -8   5   2         17.37         19.83         4.39 o                         
  -7   5   2        103.50        108.16         8.24 o                         
  -6   5   2       1026.00       1134.74        46.65 o                         
  -5   5   2         50.08         59.38         8.95 o                         
  -4   5   2          5.42         10.54         1.70 o                         
  -3   5   2        745.07        791.06        24.57 o                         
  -2   5   2       1281.14       1422.56        47.00 o                         
  -1   5   2       1480.57       1572.28        45.23 o                         
   0   5   2       1384.99       1491.90        40.81 o                         
   1   5   2        901.36        916.28        26.99 o                         
   2   5   2       1251.15       1321.11        34.11 o                         
   3   5   2         51.93         43.84         3.37 o                         
   4   5   2         47.62         25.81         3.82 o                         
   5   5   2          3.86          8.38         4.54 o                         
   6   5   2        363.56        412.95        28.30 o                         
   7   5   2         81.85         94.29         6.57 o                         
   8   5   2         15.81         35.76         4.37 o                         
   9   5   2         64.23         77.50         8.13 o                         
  10   5   2         19.81         15.05         4.14 o                         
  11   5   2         14.98         18.66         4.03 o                         
 -11   6   2          1.93         10.18         5.87 o                         
 -10   6   2         12.19         23.10         5.69 o                         
  -9   6   2          6.59          3.22         2.62 o                         
  -8   6   2          3.06          3.47         3.70 o                         
  -7   6   2        285.82        228.52        26.85 o                         
  -6   6   2        329.30        357.32        21.47 o                         
  -5   6   2        101.53        105.51         6.94 o                         
  -4   6   2        541.72        564.16        16.74 o                         
  -3   6   2          1.38          2.30         1.89 o                         
  -2   6   2        981.74       1098.60        51.47 o                         
  -1   6   2       1121.35       1162.85        40.63 o                         
   0   6   2       1523.65       1552.44        41.06 o                         
   1   6   2         95.64        115.53         5.37 o                         
   2   6   2         46.54         58.01         4.15 o                         
   3   6   2          8.84          4.02         1.91 o                         
   4   6   2          2.09          1.83         1.36 o                         
   5   6   2        153.41        134.49         7.47 o                         
   6   6   2         78.80         76.47         6.56 o                         
   7   6   2        231.31        254.35        16.66 o                         
   8   6   2          0.45          4.52         2.25 o                         
   9   6   2          2.60          2.76         3.38 o                         
  10   6   2         17.18          9.97         7.72 o                         
  11   6   2          0.31          4.24         3.19 o                         
 -11   7   2         26.94         40.67         7.02 o                         
 -10   7   2         52.08         48.13         7.99 o                         
  -9   7   2        117.24        131.65        12.51 o                         
  -8   7   2         23.62         32.34         6.00 o                         
  -7   7   2          7.26         13.19         3.81 o                         
  -6   7   2          3.54          7.44         2.58 o                         
  -5   7   2         18.67         23.67         2.65 o                         
  -4   7   2        253.65        243.81        11.14 o                         
  -3   7   2         68.43         76.46         3.71 o                         
  -2   7   2        174.34        189.45         6.16 o                         
  -1   7   2        623.02        611.84        28.80 o                         
   0   7   2        277.52        281.34         6.81 o                         
   1   7   2         57.61         53.02         3.49 o                         
   2   7   2          3.39          4.22         2.63 o                         
   3   7   2         23.62         16.49         2.08 o                         
   4   7   2         19.06         11.27         1.93 o                         
   5   7   2        284.14        294.90        11.86 o                         
   6   7   2          0.45          2.96         6.91 o                         
   7   7   2        295.05        323.76        13.57 o                         
   8   7   2          0.66          0.98         2.93 o                         
   9   7   2         30.39         41.89         6.87 o                         
  10   7   2          1.54          0.84         3.62 o                         
 -10   8   2         34.73         31.24         5.57 o                         
  -9   8   2         16.18         24.44         5.41 o                         
  -8   8   2         18.53         21.47         4.90 o                         
  -7   8   2         53.68         50.91         7.86 o                         
  -6   8   2         35.38         34.73         4.00 o                         
  -5   8   2        398.68        439.72         9.53 o                         
  -4   8   2         65.14         73.25         7.73 o                         
  -3   8   2         32.68         29.71         3.50 o                         
  -2   8   2        342.60        337.55         8.74 o                         
  -1   8   2        338.65        349.52        10.67 o                         
   0   8   2        169.64        173.46         9.50 o                         
   1   8   2          7.82          7.25         1.35 o                         
   2   8   2        111.50        115.09         7.99 o                         
   3   8   2        545.12        516.22        18.82 o                         
   4   8   2          2.41          0.45         3.87 o                         
   5   8   2        107.81        127.95         7.15 o                         
   6   8   2        178.79        185.87        10.65 o                         
   7   8   2          9.20          7.96         2.37 o                         
   8   8   2          0.47         -2.41         2.41 o                         
   9   8   2         20.69         39.85         6.01 o                         
  10   8   2          0.01          4.65         3.55 o                         
  -9   9   2         52.72         60.17        10.42 o                         
  -8   9   2         32.98         47.12         6.57 o                         
  -7   9   2         93.77        102.49        11.85 o                         
  -6   9   2         26.93         33.96         4.94 o                         
  -5   9   2        709.84        801.19        31.61 o                         
  -4   9   2        493.04        511.02        12.25 o                         
  -3   9   2       1236.29       1364.20        32.10 o                         
  -2   9   2        139.98        142.40         7.38 o                         
  -1   9   2        265.83        260.27        11.85 o                         
   0   9   2        143.43        156.65         7.74 o                         
   1   9   2        131.64        124.96         6.10 o                         
   2   9   2          3.07          2.65         1.87 o                         
   3   9   2        157.81        148.21        10.70 o                         
   4   9   2        566.35        619.96        15.63 o                         
   5   9   2          0.37          2.75         2.97 o                         
   6   9   2         58.02         74.10         6.70 o                         
   7   9   2         51.31         66.06         7.20 o                         
   8   9   2         35.99         34.03         4.54 o                         
   9   9   2         13.06         10.18         3.57 o                         
  -8  10   2          4.98          6.49         2.65 o                         
  -7  10   2          8.27          4.88         3.06 o                         
  -6  10   2         73.20         79.08         6.10 o                         
  -5  10   2         13.50         13.77         4.19 o                         
  -4  10   2        178.07        186.86         7.83 o                         
  -3  10   2          1.21          6.79         5.67 o                         
  -2  10   2        302.83        307.19         8.50 o                         
  -1  10   2         83.21         69.03         5.36 o                         
   0  10   2         59.99         60.28         5.08 o                         
   1  10   2         23.81         20.58         2.24 o                         
   2  10   2          0.46          1.59         2.47 o                         
   3  10   2        134.92        126.84        12.15 o                         
   4  10   2         54.47         53.88         5.56 o                         
   5  10   2         15.20         18.33         5.93 o                         
   6  10   2          9.65          6.40         2.97 o                         
   7  10   2         14.90         18.03         3.19 o                         
   8  10   2          0.12          4.60         2.66 o                         
  -7  11   2          6.40          4.86         3.91 o                         
  -6  11   2         24.18         28.13         4.75 o                         
  -5  11   2          7.27          6.09         2.92 o                         
  -4  11   2         28.15         26.20         3.73 o                         
  -3  11   2         11.87         10.64         2.10 o                         
  -2  11   2        119.60        117.02         7.92 o                         
  -1  11   2         80.14         76.95         6.82 o                         
   0  11   2         63.41         69.24         5.54 o                         
   1  11   2          4.63          6.16         1.59 o                         
   2  11   2         18.61         16.34         2.25 o                         
   3  11   2         45.02         51.68         5.87 o                         
   4  11   2          2.46         -0.05         2.56 o                         
   5  11   2         16.17         16.84         5.23 o                         
   6  11   2          9.10          7.49         3.04 o                         
   7  11   2         16.12         10.30         3.49 o                         
  -6  12   2          0.02          6.51         2.68 o                         
  -5  12   2         99.54         99.61         9.03 o                         
  -4  12   2         63.46         59.16         7.26 o                         
  -3  12   2         78.75         73.57         7.49 o                         
  -2  12   2          6.74          8.27         1.80 o                         
  -1  12   2          7.37          5.46         2.33 o                         
   0  12   2          3.99          3.70         1.92 o                         
   1  12   2         14.16          8.33         3.13 o                         
   2  12   2        112.16        123.45         9.17 o                         
   3  12   2          7.06          4.32         2.57 o                         
   4  12   2          0.49          3.01         2.89 o                         
   5  12   2          0.11          2.64         2.41 o                         
   6  12   2          1.68          5.50         5.75 o                         
  -4  13   2          0.94          8.68         4.90 o                         
  -3  13   2          0.00         -1.16         3.48 o                         
  -2  13   2         20.12         22.20         5.52 o                         
  -1  13   2         67.82         63.23         6.24 o                         
   0  13   2          8.81          3.81         5.06 o                         
   1  13   2          2.69          3.53         2.30 o                         
   2  13   2         12.27          9.13         2.58 o                         
   3  13   2         26.05         32.01         4.48 o                         
   4  13   2          5.83          8.32         5.24 o                         
 -11   0   3         26.16         33.01        10.29 o                         
  -9   0   3        177.01        147.29        15.10 o                         
  -7   0   3          0.21          9.63         3.68 o                         
  -5   0   3        758.31        841.71        22.92 o                         
  -3   0   3       8866.47       8183.51       929.82 o                         
  -1   0   3       2402.64       2273.44        31.21 o                         
   1   0   3        918.48        972.47        18.16 o                         
   3   0   3       4990.19       4759.70        38.29 o                         
   5   0   3       1793.98       1571.35        65.36 o                         
   7   0   3       1513.90       1406.17        48.63 o                         
   9   0   3        327.60        318.76        11.00 o                         
  11   0   3        145.32        123.94        14.82 o                         
 -12   1   3         28.04         32.78         8.30 o                         
 -11   1   3         14.65         10.36         3.71 o                         
 -10   1   3         40.83         40.26         7.57 o                         
  -9   1   3         35.68         30.24         4.69 o                         
  -8   1   3        719.13        705.89        30.85 o                         
  -7   1   3         76.05         77.27         4.00 o                         
  -6   1   3        221.10        248.30         6.47 o                         
  -5   1   3          3.37          0.34         1.93 o                         
  -4   1   3         76.81        114.11         5.71 o                         
  -3   1   3        452.00        501.18        42.53 o                         
  -2   1   3       5421.88       4879.36       258.14 o                         
  -1   1   3        135.51        116.51         6.42 o                         
   0   1   3       3848.23       3926.84        65.57 o                         
   1   1   3        146.21        170.59         4.93 o                         
   2   1   3         20.67         18.75         1.13 o                         
   3   1   3       6413.95       6348.58       121.85 o                         
   4   1   3       1544.06       1481.81        50.73 o                         
   5   1   3        608.18        680.54        18.61 o                         
   6   1   3         86.89         74.45         4.25 o                         
   7   1   3        227.33        204.61         9.15 o                         
   8   1   3          4.58         11.61         7.55 o                         
   9   1   3        100.33         89.02         7.09 o                         
  10   1   3          1.36          0.49         4.28 o                         
  11   1   3          6.15          6.06         6.82 o                         
  12   1   3         48.54         43.08         7.60 o                         
 -12   2   3         12.22         17.96         6.93 o                         
 -11   2   3         45.66         55.70         6.93 o                         
 -10   2   3         24.18         25.37         4.25 o                         
  -9   2   3         11.18          7.57         2.13 o                         
  -8   2   3        158.24        179.26         8.16 o                         
  -7   2   3        679.11        624.70        27.20 o                         
  -6   2   3         10.73         18.18         2.55 o                         
  -5   2   3         33.95         34.39         3.63 o                         
  -4   2   3         93.92         75.42         4.35 o                         
  -2   2   3       1670.18       1794.56        51.85 o                         
  -1   2   3       5684.91       5180.74       134.22 o                         
   0   2   3       2419.46       2014.42        39.48 o                         
   1   2   3       1857.52       1791.36        46.91 o                         
   2   2   3        907.62        809.17        38.00 o                         
   3   2   3       4602.91       4489.98       280.62 o                         
   4   2   3        181.59        200.06         7.08 o                         
   5   2   3        156.27        179.24         8.25 o                         
   6   2   3          5.83          3.41         1.25 o                         
   7   2   3        164.99        160.18        11.57 o                         
   8   2   3        408.55        462.17        20.93 o                         
   9   2   3          0.03          3.67         2.90 o                         
  10   2   3         30.00         23.26         3.68 o                         
  11   2   3         83.53         86.84         9.51 o                         
  12   2   3         38.79         32.78         6.90 o                         
 -12   3   3          4.79          9.99         3.12 o                         
 -11   3   3         14.55         15.68         5.76 o                         
 -10   3   3         25.77         23.90         5.36 o                         
  -9   3   3        100.18        122.71         7.67 o                         
  -8   3   3          2.28          7.09         5.20 o                         
  -7   3   3          0.01          2.10         3.07 o                         
  -6   3   3        212.57        228.90         5.93 o                         
  -5   3   3         16.83         50.81         7.56 o                         
  -4   3   3       2604.55       2739.61       123.11 o                         
  -3   3   3       2485.70       2512.16        94.98 o                         
  -2   3   3       2618.04       2655.40       135.24 o                         
  -1   3   3         86.58         56.09         2.84 o                         
   0   3   3        417.78        394.13        19.35 o                         
   1   3   3       6293.73       6177.38        48.67 o                         
   2   3   3       1367.35       1306.01        13.13 o                         
   3   3   3        273.19        307.38         8.59 o                         
   4   3   3        446.16        393.10        34.81 o                         
   5   3   3        362.00        348.90        28.42 o                         
   6   3   3        402.77        382.66        16.40 o                         
   7   3   3         45.60         46.43         3.57 o                         
   8   3   3        155.20        139.82         7.72 o                         
   9   3   3          7.56         12.78         3.53 o                         
  10   3   3          0.25          8.26         5.06 o                         
  11   3   3         47.58         34.17         6.54 o                         
  12   3   3         10.63         13.04         7.37 o                         
 -12   4   3         38.37         33.76        12.93 o                         
 -11   4   3         29.83         27.72         6.67 o                         
 -10   4   3          0.83         -1.90         3.91 o                         
  -9   4   3         10.66          5.34         3.91 o                         
  -8   4   3        387.57        400.68        17.09 o                         
  -7   4   3          6.93         12.01         2.20 o                         
  -6   4   3        265.21        283.07         8.10 o                         
  -5   4   3        184.62        233.83        20.85 o                         
  -4   4   3         17.30         24.64         7.11 o                         
  -3   4   3        605.03        624.19        24.41 o                         
  -2   4   3       1211.17       1345.93        34.49 o                         
  -1   4   3       1644.93       1662.74        44.85 o                         
   0   4   3       1799.75       1722.96        42.95 o                         
   1   4   3          0.00          1.61         1.32 o                         
   2   4   3        334.32        297.14        13.17 o                         
   3   4   3       2889.98       2978.93        74.49 o                         
   4   4   3        228.37        185.00         6.87 o                         
   5   4   3       1571.59       1797.29        32.26 o                         
   6   4   3        502.73        514.25        39.10 o                         
   7   4   3        268.16        281.43         7.05 o                         
   8   4   3          2.69          3.74         1.92 o                         
   9   4   3        143.77        137.18         8.21 o                         
  10   4   3          0.90          6.44         2.82 o                         
  11   4   3          2.43          3.45         2.86 o                         
 -12   5   3          0.96          7.17         4.36 o                         
 -11   5   3         62.21         53.66         7.64 o                         
 -10   5   3         18.44         13.80         4.03 o                         
  -9   5   3          0.08          3.50         3.72 o                         
  -8   5   3         86.62         94.45         9.11 o                         
  -7   5   3          9.37          6.62         4.10 o                         
  -6   5   3         40.93         49.44         6.49 o                         
  -5   5   3        756.88        759.03        30.13 o                         
  -4   5   3        974.96       1029.29        35.28 o                         
  -3   5   3        814.70        852.41        29.56 o                         
  -2   5   3          0.11          7.97        12.63 o                         
  -1   5   3       1001.99       1033.08        24.89 o                         
   0   5   3        653.93        639.25        18.48 o                         
   1   5   3        278.92        305.00         4.94 o                         
   2   5   3        666.74        686.05        17.16 o                         
   3   5   3          3.39          4.69         2.71 o                         
   4   5   3         91.56         85.74         7.96 o                         
   5   5   3        291.67        307.54        12.08 o                         
   6   5   3         20.32         26.79         4.99 o                         
   7   5   3         18.39         25.04         3.80 o                         
   8   5   3        158.19        174.58        13.30 o                         
   9   5   3         94.23        103.09        12.93 o                         
  10   5   3        111.63         99.11         9.83 o                         
  11   5   3          0.60          2.42         2.35 o                         
 -11   6   3          0.07          7.18         4.73 o                         
 -10   6   3         67.17         82.18        10.95 o                         
  -9   6   3         20.64         20.74         3.98 o                         
  -8   6   3          5.72         13.86         4.83 o                         
  -7   6   3        105.68         97.58         8.37 o                         
  -6   6   3       1352.45       1337.05        20.77 o                         
  -5   6   3         46.74         41.74         3.54 o                         
  -4   6   3        908.46        978.87        29.22 o                         
  -3   6   3          1.44          5.55         2.48 o                         
  -2   6   3       2244.96       2439.79        74.84 o                         
  -1   6   3         95.78         91.07         8.28 o                         
   0   6   3         12.74         21.71         2.11 o                         
   1   6   3        520.26        526.61        17.47 o                         
   2   6   3         23.43         19.78         2.06 o                         
   3   6   3        110.82         99.75         7.41 o                         
   4   6   3        859.17        901.77        37.81 o                         
   5   6   3         71.72         66.54         7.22 o                         
   6   6   3        271.17        288.58        12.65 o                         
   7   6   3         30.00         44.55         4.64 o                         
   8   6   3          0.71          3.90         3.56 o                         
   9   6   3        111.84        126.33         9.47 o                         
  10   6   3          0.00          7.52         3.79 o                         
  11   6   3          9.60         11.31         4.99 o                         
 -11   7   3         53.54         68.00        10.09 o                         
 -10   7   3         15.38         16.15         5.36 o                         
  -9   7   3          3.29          1.85         3.45 o                         
  -8   7   3          6.15          5.21         3.07 o                         
  -7   7   3        360.86        375.07        37.13 o                         
  -6   7   3        370.67        356.64        15.10 o                         
  -5   7   3        393.13        439.41        18.30 o                         
  -4   7   3          9.03          7.83         1.68 o                         
  -3   7   3          9.27          9.69         2.61 o                         
  -2   7   3         10.98         13.73         2.30 o                         
  -1   7   3        518.08        543.69        17.55 o                         
   0   7   3        152.28        181.80         6.07 o                         
   1   7   3         31.35         30.99         3.32 o                         
   2   7   3       1875.03       1892.70        53.34 o                         
   3   7   3        347.40        359.71        10.89 o                         
   4   7   3         80.25         67.02         6.03 o                         
   5   7   3        614.68        621.96        17.97 o                         
   6   7   3         19.16         21.30         3.78 o                         
   7   7   3        109.25        119.69        10.56 o                         
   8   7   3         14.04          9.89         3.42 o                         
   9   7   3         65.17         52.42         6.90 o                         
  10   7   3          7.27          5.74         3.81 o                         
 -10   8   3          0.55          5.17         4.19 o                         
  -9   8   3         84.57         96.46        12.76 o                         
  -8   8   3         11.77         22.90         8.95 o                         
  -7   8   3         68.84         71.91         9.46 o                         
  -6   8   3          0.23          4.36         3.04 o                         
  -5   8   3         11.34         20.75         4.27 o                         
  -4   8   3          3.59          3.65         2.12 o                         
  -3   8   3        104.18         93.83         6.24 o                         
  -2   8   3          2.60          1.62         1.39 o                         
  -1   8   3         12.68         10.46         1.87 o                         
   0   8   3         67.37         90.01         6.00 o                         
   1   8   3        199.74        193.33         8.25 o                         
   2   8   3          3.78          2.94         1.43 o                         
   3   8   3        135.61        133.62         9.26 o                         
   4   8   3        841.40        937.54        25.87 o                         
   5   8   3        155.95        144.40         9.03 o                         
   6   8   3          1.01          6.67         2.27 o                         
   7   8   3        172.59        223.89        11.04 o                         
   8   8   3          8.90         10.79         2.91 o                         
   9   8   3         59.36         81.91         9.62 o                         
  10   8   3         14.58         12.69        10.06 o                         
  -9   9   3          1.46          5.12         4.25 o                         
  -8   9   3         57.00         57.00         6.83 o                         
  -7   9   3         12.76          9.68         4.05 o                         
  -6   9   3         26.74         25.05         6.79 o                         
  -5   9   3        711.64        768.84        33.94 o                         
  -4   9   3          6.21          5.31         2.54 o                         
  -3   9   3         91.40         96.25         5.38 o                         
  -2   9   3         24.38         27.00         2.92 o                         
  -1   9   3         92.76         81.46         5.43 o                         
   0   9   3          2.38          3.91         1.10 o                         
   1   9   3        595.88        635.22         9.85 o                         
   2   9   3         21.87         18.77         2.35 o                         
   3   9   3        434.80        406.15        17.48 o                         
   4   9   3         57.04         62.25         6.44 o                         
   5   9   3          3.66          8.96         3.39 o                         
   6   9   3         44.96         55.19         7.11 o                         
   7   9   3         73.00         95.32         8.63 o                         
   8   9   3          7.78          6.74         2.56 o                         
   9   9   3          0.17          7.11         3.82 o                         
  -8  10   3         43.02         40.19         7.25 o                         
  -7  10   3          5.49          2.25         2.75 o                         
  -6  10   3         46.69         46.88        12.41 o                         
  -5  10   3         11.73          9.61         3.59 o                         
  -4  10   3         54.40         61.06         4.46 o                         
  -3  10   3        788.02        856.08        25.13 o                         
  -2  10   3          5.36          4.05         2.67 o                         
  -1  10   3        198.45        175.49        12.97 o                         
   0  10   3        599.36        581.99         8.80 o                         
   1  10   3          2.75          4.01         1.74 o                         
   2  10   3          2.97          1.72         1.32 o                         
   3  10   3          0.03          1.71         2.14 o                         
   4  10   3        142.46        157.89        12.39 o                         
   5  10   3         28.31         26.18         4.31 o                         
   6  10   3          5.55          7.67         2.65 o                         
   7  10   3         16.05         19.15         3.73 o                         
   8  10   3         40.00         60.47         7.73 o                         
  -7  11   3          1.40          5.12         2.14 o                         
  -6  11   3         58.37         51.16         6.68 o                         
  -5  11   3         30.53         26.13         4.14 o                         
  -4  11   3        165.88        179.95        16.77 o                         
  -3  11   3          5.55          5.67         1.66 o                         
  -2  11   3          6.80         10.59         2.66 o                         
  -1  11   3          1.99          3.87         1.46 o                         
   0  11   3          0.68          3.98         1.70 o                         
   1  11   3        297.06        276.40        16.01 o                         
   2  11   3         77.11         76.26         8.93 o                         
   3  11   3         90.22         89.13        11.89 o                         
   4  11   3          0.73          2.04         3.09 o                         
   5  11   3          0.21          5.74         1.74 o                         
   6  11   3          0.27          1.67         2.52 o                         
   7  11   3          8.43         10.85         3.47 o                         
  -6  12   3         14.96         16.86         5.97 o                         
  -5  12   3         93.79        100.73        14.18 o                         
  -4  12   3          0.01         -2.66         6.44 o                         
  -3  12   3         17.61         19.11         5.42 o                         
  -2  12   3          6.15          7.20         3.01 o                         
  -1  12   3         53.23         47.08         4.29 o                         
   0  12   3          1.24          0.55         2.41 o                         
   1  12   3          2.83          4.28         1.42 o                         
   2  12   3          0.75          0.94         2.72 o                         
   3  12   3          2.26          5.23         3.27 o                         
   4  12   3         78.57         85.17         7.28 o                         
   5  12   3         22.48         14.73         3.56 o                         
  -4  13   3          4.01          1.88         4.00 o                         
  -3  13   3         14.44         13.34         6.56 o                         
  -2  13   3          0.41          7.58         2.96 o                         
  -1  13   3         11.22         10.06         3.39 o                         
   0  13   3         95.70         87.98         9.28 o                         
   1  13   3         20.17         18.78         3.94 o                         
   2  13   3          0.12          6.88         2.69 o                         
   3  13   3          0.08          4.00         1.72 o                         
 -12   0   4          1.38          4.63         6.37 o                         
 -10   0   4        115.09        107.96         9.27 o                         
  -8   0   4         10.73         22.28        11.32 o                         
  -6   0   4         29.99         21.78         4.44 o                         
  -4   0   4        531.74        500.62        14.89 o                         
  -2   0   4          9.48          3.83         1.89 o                         
   0   0   4       2269.43       2454.02        33.78 o                         
   2   0   4      10040.73      10231.14        67.10 o                         
   4   0   4        852.70        889.14        13.77 o                         
   6   0   4       2352.05       2358.18       135.20 o                         
   8   0   4          1.79         -0.89         2.48 o                         
  10   0   4        193.62        199.15        37.84 o                         
  12   0   4        117.92        138.66        18.27 o                         
 -12   1   4          0.74          6.93         4.65 o                         
 -11   1   4         38.21         37.11         5.36 o                         
 -10   1   4         19.59         17.03         2.75 o                         
  -9   1   4          7.14          6.56         2.56 o                         
  -8   1   4          2.06          3.06         1.78 o                         
  -7   1   4        491.15        495.17        11.10 o                         
  -6   1   4       1126.74       1150.67        48.44 o                         
  -5   1   4          5.22          3.21         2.07 o                         
  -4   1   4        364.65        315.68        18.87 o                         
  -3   1   4         21.68         15.15         2.23 o                         
  -2   1   4        293.78        281.79        25.47 o                         
  -1   1   4      12345.04      11376.12        50.83 o                         
   0   1   4      17615.47      16850.66        70.89 o                         
   1   1   4      21982.19      19911.73       345.08 o                         
   2   1   4      10092.06      10001.34        93.57 o                         
   3   1   4        108.60        105.41         2.96 o                         
   4   1   4       1016.13       1137.62        18.98 o                         
   5   1   4         45.30         34.83         2.35 o                         
   6   1   4        203.16        206.63         5.67 o                         
   7   1   4        319.53        316.54         8.49 o                         
   8   1   4        318.99        352.15        33.45 o                         
   9   1   4          3.83          3.13         2.43 o                         
  10   1   4         67.76         51.13         8.00 o                         
  11   1   4          5.55         11.81         6.98 o                         
  12   1   4          0.53         -3.67         4.71 o                         
 -12   2   4          3.04          2.50         4.68 o                         
 -11   2   4         88.85         94.06         8.29 o                         
 -10   2   4          4.15          4.72         3.87 o                         
  -9   2   4         21.02         13.86         2.72 o                         
  -8   2   4        354.79        347.07        16.92 o                         
  -7   2   4        171.21        187.38         7.58 o                         
  -6   2   4       1522.28       1469.04        76.83 o                         
  -5   2   4         64.16         92.26         7.77 o                         
  -4   2   4        727.07        699.30        32.65 o                         
  -3   2   4       2865.37       2671.85        33.91 o                         
  -2   2   4       1824.24       1829.57        62.61 o                         
  -1   2   4        770.57        686.65        53.90 o                         
   0   2   4       6647.75       6348.46       153.40 o                         
   1   2   4        590.27        561.17        23.19 o                         
   2   2   4       9040.00       8814.56       350.35 o                         
   3   2   4        192.98        239.30         7.48 o                         
   4   2   4         52.02         56.55         7.27 o                         
   5   2   4        346.28        386.69        37.48 o                         
   6   2   4          4.47         13.54         5.58 o                         
   7   2   4          2.33          5.73         1.66 o                         
   8   2   4        442.03        421.90        22.74 o                         
   9   2   4         40.14         50.69         5.02 o                         
  10   2   4         40.40         24.76         5.92 o                         
  11   2   4          2.52          2.28         4.47 o                         
  12   2   4          7.04          9.75         7.12 o                         
 -12   3   4          9.87          8.36         8.11 o                         
 -11   3   4        204.05        206.59        12.02 o                         
 -10   3   4         99.27         90.49         8.31 o                         
  -9   3   4        718.76        714.36        16.44 o                         
  -8   3   4         30.25         24.58         5.82 o                         
  -7   3   4         26.57         27.83         3.40 o                         
  -6   3   4          2.87         11.15         9.64 o                         
  -5   3   4        440.48        517.18        22.02 o                         
  -4   3   4       1100.94       1377.92        26.86 o                         
  -3   3   4       9065.97       9635.65       403.59 o                         
  -2   3   4       2113.42       2010.53        49.45 o                         
  -1   3   4        446.26        359.96         9.71 o                         
   0   3   4       1265.51       1150.50        32.42 o                         
   1   3   4        304.84        342.64        14.15 o                         
   2   3   4       9698.20       9686.41       158.85 o                         
   3   3   4         84.47         72.95         4.47 o                         
   4   3   4        587.13        577.61        46.55 o                         
   5   3   4        652.32        649.51        50.33 o                         
   6   3   4        104.86         91.96        13.86 o                         
   7   3   4        146.82        150.35         8.75 o                         
   8   3   4          7.83          5.70         1.80 o                         
   9   3   4        107.19        114.99         9.53 o                         
  10   3   4         70.51         90.58        12.92 o                         
  11   3   4          2.39          6.19         6.15 o                         
 -12   4   4          0.42          1.86         9.79 o                         
 -11   4   4          2.87          5.11         4.69 o                         
 -10   4   4         11.11          7.93         2.88 o                         
  -9   4   4         55.57         44.18        11.20 o                         
  -8   4   4        114.72        114.67        10.84 o                         
  -7   4   4        502.38        554.66        26.20 o                         
  -6   4   4          2.92          7.72         8.35 o                         
  -5   4   4        217.02        227.48         6.12 o                         
  -4   4   4        376.23        399.80        17.82 o                         
  -3   4   4          0.46         13.84         5.87 o                         
  -2   4   4          1.76          3.15         1.20 o                         
  -1   4   4        762.40        736.51        24.06 o                         
   0   4   4         29.86         35.21         4.04 o                         
   1   4   4        732.46        660.11        10.76 o                         
   2   4   4        141.51        172.19         4.18 o                         
   3   4   4         49.42         53.29         3.82 o                         
   4   4   4        173.49        166.06         9.83 o                         
   5   4   4        420.48        421.52        35.06 o                         
   6   4   4         23.87         25.02         3.33 o                         
   7   4   4          3.98          6.68         3.31 o                         
   8   4   4          0.11          1.99         1.29 o                         
   9   4   4          2.15          5.95         2.13 o                         
  10   4   4          0.09         -0.01         2.79 o                         
  11   4   4          5.66          7.69         4.79 o                         
 -12   5   4         13.90         10.17         4.99 o                         
 -11   5   4         13.55         17.68         5.36 o                         
 -10   5   4         17.02         26.58         6.36 o                         
  -9   5   4         79.76         71.18         7.64 o                         
  -8   5   4        156.42        145.78        12.16 o                         
  -7   5   4         12.82         14.53         2.34 o                         
  -6   5   4         64.03         55.44         5.58 o                         
  -5   5   4          7.49          8.56         2.05 o                         
  -4   5   4       1220.25       1397.34        50.61 o                         
  -3   5   4       1586.42       1711.73        86.79 o                         
  -2   5   4       1019.38       1045.11        46.29 o                         
  -1   5   4       2805.38       2922.00        74.81 o                         
   0   5   4       1265.90       1250.28        40.64 o                         
   1   5   4        228.53        208.22         9.81 o                         
   2   5   4          1.19          3.39         3.24 o                         
   3   5   4        323.50        336.35         8.16 o                         
   4   5   4        263.89        298.79        12.19 o                         
   5   5   4          0.04          3.04         3.17 o                         
   6   5   4         34.57         40.88         5.60 o                         
   7   5   4        509.37        540.04        25.79 o                         
   8   5   4        129.52        145.49        11.51 o                         
   9   5   4          3.86          6.13         2.57 o                         
  10   5   4         10.00          9.30         6.68 o                         
  11   5   4          0.24          2.14         3.69 o                         
 -11   6   4         50.71         53.17         7.50 o                         
 -10   6   4         11.71         11.70         8.22 o                         
  -9   6   4         62.70         59.43         7.95 o                         
  -8   6   4          0.02          4.41         2.54 o                         
  -7   6   4         18.23         15.99         3.94 o                         
  -6   6   4         90.19        101.94         8.22 o                         
  -5   6   4        366.41        384.32         9.82 o                         
  -4   6   4          0.04          3.81         1.58 o                         
  -3   6   4        903.81        927.45        35.37 o                         
  -2   6   4          1.05          0.14         1.74 o                         
  -1   6   4        949.67       1059.01        20.59 o                         
   0   6   4        403.83        399.86        11.00 o                         
   1   6   4        595.14        612.54        11.82 o                         
   2   6   4        271.84        273.60        10.61 o                         
   3   6   4          2.08          2.25         2.27 o                         
   4   6   4        219.24        234.06        19.84 o                         
   5   6   4        189.26        196.66        13.83 o                         
   6   6   4         57.91         64.82         9.21 o                         
   7   6   4         16.46         20.94         2.95 o                         
   8   6   4          8.23         11.05         2.39 o                         
   9   6   4         23.84         12.61         3.12 o                         
  10   6   4          1.71          3.63         2.68 o                         
 -11   7   4          4.37          3.66         4.51 o                         
 -10   7   4         38.73         49.57        10.48 o                         
  -9   7   4         40.37         34.07         4.91 o                         
  -8   7   4        158.67        148.08        15.06 o                         
  -7   7   4          8.28          9.46         5.76 o                         
  -6   7   4        316.35        301.69        14.41 o                         
  -5   7   4        542.92        587.53        18.82 o                         
  -4   7   4         29.97         33.96         5.47 o                         
  -3   7   4        305.90        316.39        14.69 o                         
  -2   7   4         20.17         12.06         1.89 o                         
  -1   7   4        308.14        328.63        11.96 o                         
   0   7   4       1354.97       1381.57        36.13 o                         
   1   7   4          0.63          1.87         1.54 o                         
   2   7   4          6.73          7.55         2.15 o                         
   3   7   4          4.82          0.80         1.39 o                         
   4   7   4         16.65         21.64         4.54 o                         
   5   7   4        332.78        357.75        12.99 o                         
   6   7   4        176.12        164.45         9.26 o                         
   7   7   4         39.48         28.86         4.21 o                         
   8   7   4         14.16         15.32         4.07 o                         
   9   7   4         41.24         38.67         9.75 o                         
  10   7   4          6.82          4.41         2.75 o                         
 -10   8   4        113.75        118.23        10.84 o                         
  -9   8   4          0.25          0.12         3.69 o                         
  -8   8   4        158.24        177.62        20.63 o                         
  -7   8   4          0.20          5.72         3.70 o                         
  -6   8   4          4.11          5.28         4.16 o                         
  -5   8   4        965.61        996.84        18.64 o                         
  -4   8   4        139.24        116.10         6.47 o                         
  -3   8   4        924.13        995.32        30.20 o                         
  -2   8   4          5.50          3.59         1.65 o                         
  -1   8   4         53.24         53.51         3.74 o                         
   0   8   4        135.64        123.50         5.53 o                         
   1   8   4          0.01          1.55         1.29 o                         
   2   8   4        439.57        426.51        14.74 o                         
   3   8   4         63.80         62.23         7.39 o                         
   4   8   4          9.42         14.91         6.17 o                         
   5   8   4        168.92        184.44        10.74 o                         
   6   8   4         35.44         41.00         7.55 o                         
   7   8   4          2.72          3.73         2.30 o                         
   8   8   4          3.05          0.82         2.20 o                         
   9   8   4          9.98          7.99         2.75 o                         
  -9   9   4          2.72          0.34         3.00 o                         
  -8   9   4         64.36         63.91         8.33 o                         
  -7   9   4         27.80         22.52         3.92 o                         
  -6   9   4        287.47        303.66        14.72 o                         
  -5   9   4         23.50         32.83         3.69 o                         
  -4   9   4         83.45         91.01         6.87 o                         
  -3   9   4          6.03          6.87         1.98 o                         
  -2   9   4        210.25        208.63         7.08 o                         
  -1   9   4        100.30        101.26         6.90 o                         
   0   9   4        119.71         93.02         7.16 o                         
   1   9   4         50.03         44.76         3.54 o                         
   2   9   4        521.37        521.38        20.85 o                         
   3   9   4        273.78        287.00        31.96 o                         
   4   9   4        854.07        958.74        19.49 o                         
   5   9   4          8.19         16.45         8.88 o                         
   6   9   4          0.22          2.94         2.11 o                         
   7   9   4         38.69         58.99         6.38 o                         
   8   9   4         22.38         26.12         4.45 o                         
   9   9   4          1.68          1.04         4.31 o                         
  -8  10   4          0.25          1.40         4.22 o                         
  -7  10   4          0.32          4.33         2.82 o                         
  -6  10   4         28.25         32.06         9.94 o                         
  -5  10   4         44.56         48.56         7.52 o                         
  -4  10   4        159.60        149.65        13.45 o                         
  -3  10   4        346.31        388.19        14.73 o                         
  -2  10   4        400.58        409.97        15.24 o                         
  -1  10   4        318.98        328.80        17.02 o                         
   0  10   4        145.61        120.16         7.77 o                         
   1  10   4          0.04          2.10         1.20 o                         
   2  10   4         21.36         20.26         2.65 o                         
   3  10   4        217.18        210.94        14.21 o                         
   4  10   4         23.82         27.67         7.13 o                         
   5  10   4          3.21          1.19         4.17 o                         
   6  10   4         48.66         71.89         7.65 o                         
   7  10   4          8.88          5.31         5.21 o                         
   8  10   4          6.90         10.58         3.36 o                         
  -7  11   4          0.81          6.66         3.74 o                         
  -6  11   4          9.18         17.07         6.53 o                         
  -5  11   4         10.41          9.26         2.45 o                         
  -4  11   4          8.25          3.38         1.84 o                         
  -3  11   4         20.68         17.08         3.14 o                         
  -2  11   4         30.05         17.18         4.09 o                         
  -1  11   4          7.67          4.26         3.73 o                         
   0  11   4         30.31         24.97         3.78 o                         
   1  11   4         15.70         13.60         2.89 o                         
   2  11   4        204.70        209.67        14.83 o                         
   3  11   4          2.05          1.72         2.94 o                         
   4  11   4          1.34          4.24         3.15 o                         
   5  11   4         34.12         37.16         5.92 o                         
   6  11   4         38.52         38.52         5.87 o                         
   7  11   4         28.89         24.74         4.20 o                         
  -5  12   4          0.77          2.70         2.96 o                         
  -4  12   4          1.85         -1.48         6.70 o                         
  -3  12   4          5.51          5.14         3.78 o                         
  -2  12   4         40.13         42.23         5.47 o                         
  -1  12   4         29.53         16.42         3.27 o                         
   0  12   4          2.55          2.87         2.01 o                         
   1  12   4          1.46          6.71         2.30 o                         
   2  12   4         34.94         31.37         6.60 o                         
   3  12   4         37.55         31.27         6.59 o                         
   4  12   4          0.41          6.40         3.63 o                         
   5  12   4          2.97          6.86         3.17 o                         
  -4  13   4         18.74         19.25         7.60 o                         
  -3  13   4          0.51         10.70         6.35 o                         
  -2  13   4          0.71          4.62         2.57 o                         
  -1  13   4          3.74          1.36         1.91 o                         
   0  13   4         35.18         28.45         4.94 o                         
   1  13   4         86.30         79.70         9.41 o                         
   2  13   4          9.93         10.36         4.47 o                         
   3  13   4          6.55         12.65         3.44 o                         
 -13   0   5          0.20         -2.34         7.16 o                         
 -11   0   5         25.84         24.23         4.17 o                         
  -9   0   5        294.63        239.36        41.40 o                         
  -7   0   5       1722.72       1752.02       144.19 o                         
  -3   0   5       2202.47       1705.03       173.87 o                         
  -1   0   5      31483.45      32268.00       185.80 o                         
   1   0   5        375.38        313.68        36.33 o                         
   3   0   5        305.04        336.50         8.28 o                         
   5   0   5       1598.70       1585.20        50.41 o                         
   7   0   5       3853.93       4132.62       181.34 o                         
   9   0   5        641.49        675.61        25.58 o                         
  11   0   5         15.69          7.04         7.02 o                         
 -12   1   5          4.52          8.02         5.90 o                         
 -11   1   5          6.39          9.35         3.49 o                         
 -10   1   5         43.34         49.03         4.60 o                         
  -9   1   5         87.10         82.10         5.61 o                         
  -8   1   5         56.72         62.67         5.38 o                         
  -7   1   5        692.31        685.14        31.01 o                         
  -6   1   5          2.82         24.43         4.87 o                         
  -5   1   5        960.76        861.68        46.34 o                         
  -4   1   5        935.88        887.35        58.26 o                         
  -3   1   5      13942.98      13884.42       456.51 o                         
  -2   1   5         64.99         46.91         2.45 o                         
  -1   1   5      10352.03      10006.73       136.70 o                         
   0   1   5          4.49          4.52         2.60 o                         
   1   1   5          0.52          4.55         2.83 o                         
   2   1   5       2646.28       2633.76        45.77 o                         
   3   1   5        119.04         94.36         3.18 o                         
   4   1   5       1899.15       2046.46        27.22 o                         
   5   1   5        215.74        182.17         4.74 o                         
   6   1   5         68.41         59.52         3.72 o                         
   7   1   5        199.07        209.11         7.59 o                         
   8   1   5        256.63        254.91        11.65 o                         
   9   1   5         11.33         12.87         3.70 o                         
  10   1   5        123.09        108.09        13.95 o                         
  11   1   5        100.51        120.19        10.25 o                         
  12   1   5          0.70          1.94         4.83 o                         
 -12   2   5          0.02          5.36         3.92 o                         
 -11   2   5         31.36         28.37         5.09 o                         
 -10   2   5          0.51          8.10         4.41 o                         
  -9   2   5         50.80         40.24         3.62 o                         
  -8   2   5         53.58         46.38         4.06 o                         
  -7   2   5          6.82          8.70         2.25 o                         
  -6   2   5          5.43         20.37         4.37 o                         
  -5   2   5         61.84         70.19         4.47 o                         
  -4   2   5       1366.64       1350.86        63.92 o                         
  -3   2   5       1632.34       1603.65        53.26 o                         
  -2   2   5        268.37        270.20        15.84 o                         
  -1   2   5         63.44         53.62         2.37 o                         
   0   2   5        293.91        281.57         6.70 o                         
   1   2   5       4821.71       4592.58       126.29 o                         
   2   2   5        932.75        720.16        14.39 o                         
   3   2   5       3113.00       3165.85       105.23 o                         
   4   2   5        865.06        988.98        35.78 o                         
   5   2   5        332.91        344.16        16.85 o                         
   6   2   5         67.27         54.53         4.73 o                         
   7   2   5          0.58          6.52         3.02 o                         
   8   2   5         79.19         84.71         7.48 o                         
   9   2   5          5.79          3.92         3.44 o                         
  10   2   5          3.33         11.35         3.55 o                         
  11   2   5          0.03         -1.56         4.01 o                         
 -12   3   5         81.93         61.90         9.34 o                         
 -11   3   5          4.50          7.97         6.77 o                         
 -10   3   5         32.28         41.18         9.42 o                         
  -9   3   5         20.02         18.23         3.70 o                         
  -8   3   5        625.77        673.62        20.54 o                         
  -7   3   5        386.50        419.76        18.77 o                         
  -6   3   5         24.39         30.28         3.90 o                         
  -5   3   5         58.41         48.07         3.14 o                         
  -4   3   5        177.31        150.83        18.86 o                         
  -3   3   5       1395.99       1476.67        62.17 o                         
  -2   3   5        230.03        168.21         4.27 o                         
  -1   3   5         56.09         48.51         2.75 o                         
   0   3   5        283.85        287.42         9.08 o                         
   1   3   5       9158.39       8921.89       233.73 o                         
   2   3   5        330.18        312.16        21.18 o                         
   3   3   5        595.57        692.70        13.90 o                         
   4   3   5        433.26        433.86        35.08 o                         
   5   3   5        262.57        274.49        24.26 o                         
   6   3   5          0.57          1.41         2.57 o                         
   7   3   5        145.76        153.81         9.47 o                         
   8   3   5         32.94         35.75         3.51 o                         
   9   3   5         31.43         23.13         3.24 o                         
  10   3   5         22.29         21.26         4.94 o                         
  11   3   5         10.97         18.11         6.75 o                         
 -12   4   5         40.06         45.43         7.77 o                         
 -11   4   5         10.47         11.21         5.35 o                         
 -10   4   5          7.29          9.78         5.71 o                         
  -9   4   5        286.50        286.49        16.03 o                         
  -8   4   5         59.49         47.64         5.03 o                         
  -7   4   5         32.95         36.21         4.10 o                         
  -6   4   5        245.21        255.45         9.31 o                         
  -5   4   5         36.45         44.61         3.34 o                         
  -4   4   5        475.29        535.75        31.77 o                         
  -3   4   5        107.81        129.31         6.37 o                         
  -2   4   5        102.97         89.07         5.09 o                         
  -1   4   5        292.19        283.55         6.37 o                         
   0   4   5        403.46        466.08         7.82 o                         
   1   4   5        315.61        286.89        13.03 o                         
   2   4   5       1767.62       1702.88        14.34 o                         
   3   4   5        369.27        365.67        15.47 o                         
   4   4   5         69.30         45.95         6.08 o                         
   5   4   5        171.76        161.99        10.11 o                         
   6   4   5          4.47          2.78         2.57 o                         
   7   4   5        468.20        489.91        47.79 o                         
   8   4   5          0.96          1.64         2.00 o                         
   9   4   5          6.25          5.01         2.41 o                         
  10   4   5          9.29         12.43         2.74 o                         
  11   4   5          2.57          0.47         4.41 o                         
 -12   5   5          0.38          0.10         3.94 o                         
 -11   5   5          1.28          2.49         6.48 o                         
 -10   5   5          9.37          4.58         3.19 o                         
  -9   5   5         11.76         27.13         6.77 o                         
  -8   5   5        336.95        324.39        33.58 o                         
  -7   5   5        193.34        172.73         6.51 o                         
  -6   5   5        148.73        150.62         6.29 o                         
  -5   5   5        409.00        401.13        22.64 o                         
  -4   5   5        650.29        758.26        36.74 o                         
  -3   5   5         35.85         45.39         3.70 o                         
  -2   5   5       3912.89       3937.49       119.56 o                         
  -1   5   5          3.29          5.42         5.00 o                         
   0   5   5       3997.23       4035.07        87.51 o                         
   1   5   5         67.83         66.25         4.98 o                         
   2   5   5       1478.12       1515.96        35.85 o                         
   3   5   5         40.19         41.83         3.66 o                         
   4   5   5          6.41         11.61         4.26 o                         
   5   5   5         35.37         28.99         4.48 o                         
   6   5   5        164.93        168.70         8.39 o                         
   7   5   5         24.83         28.77         5.15 o                         
   8   5   5        291.31        306.74        15.22 o                         
   9   5   5          2.00          8.34         3.10 o                         
  10   5   5         12.74         10.30         5.42 o                         
  11   5   5         12.17         12.87         9.38 o                         
 -11   6   5          8.76         16.28         6.77 o                         
 -10   6   5        153.70        150.77        15.70 o                         
  -9   6   5          7.51          8.55         3.91 o                         
  -8   6   5          0.95          5.66         4.43 o                         
  -7   6   5          7.62          6.08         1.94 o                         
  -6   6   5        212.41        203.61        10.13 o                         
  -5   6   5        431.93        454.86        10.52 o                         
  -4   6   5        368.62        379.86        16.01 o                         
  -3   6   5        299.07        282.28        10.18 o                         
  -2   6   5         51.24         43.42         3.54 o                         
  -1   6   5        176.34        214.04         6.49 o                         
   0   6   5        364.61        385.32        16.97 o                         
   1   6   5        851.78        811.66        15.44 o                         
   2   6   5         13.35         13.67         2.13 o                         
   3   6   5         24.18         19.29         3.32 o                         
   4   6   5        271.45        292.09        11.40 o                         
   5   6   5         12.07          8.03         3.73 o                         
   6   6   5        949.87       1063.25        21.11 o                         
   7   6   5         74.98         82.68         7.94 o                         
   8   6   5         55.97         65.47         8.59 o                         
   9   6   5         30.62         22.87         3.97 o                         
  10   6   5          8.51         11.12         5.59 o                         
 -11   7   5          0.29         -3.68         4.13 o                         
 -10   7   5         44.48         40.54         6.88 o                         
  -9   7   5          6.58         15.45         3.77 o                         
  -8   7   5        105.94         80.40         8.27 o                         
  -7   7   5         76.28         58.48        13.09 o                         
  -6   7   5          0.20          4.06         2.04 o                         
  -5   7   5        722.70        760.45        13.08 o                         
  -4   7   5        319.74        280.33        14.29 o                         
  -3   7   5       1208.68       1222.94        54.18 o                         
  -2   7   5         42.89         50.66         4.52 o                         
  -1   7   5        313.66        334.39        12.20 o                         
   0   7   5        350.89        349.03         7.62 o                         
   1   7   5        113.79         89.71         7.00 o                         
   2   7   5        108.00        108.10         8.69 o                         
   3   7   5        234.54        260.73        14.51 o                         
   4   7   5        572.03        602.62        14.17 o                         
   5   7   5        858.59        949.32        18.41 o                         
   6   7   5         34.01         40.99         6.57 o                         
   7   7   5         12.14         15.04         4.59 o                         
   8   7   5          0.49          2.75         1.66 o                         
   9   7   5          0.45          1.98         2.78 o                         
  10   7   5         24.45         24.07         3.53 o                         
 -10   8   5          1.34          2.45         2.46 o                         
  -9   8   5        110.90        109.14        12.87 o                         
  -8   8   5          0.66          7.34         3.80 o                         
  -7   8   5        155.08        157.41        10.86 o                         
  -6   8   5          0.02          3.08         2.10 o                         
  -5   8   5          7.21         12.53         2.33 o                         
  -4   8   5        515.02        575.12        20.33 o                         
  -3   8   5        769.17        814.79        28.56 o                         
  -2   8   5        167.34        145.37         9.37 o                         
  -1   8   5          0.17          4.59         1.84 o                         
   0   8   5        305.47        287.15         8.89 o                         
   1   8   5        194.88        189.45         7.96 o                         
   2   8   5       1352.27       1374.25        33.57 o                         
   3   8   5        217.32        213.84        15.07 o                         
   4   8   5         19.95         25.27         5.62 o                         
   5   8   5        340.43        341.34        13.67 o                         
   6   8   5         21.48         19.34         5.30 o                         
   7   8   5          0.46          5.00         3.35 o                         
   8   8   5         23.72         20.29         4.61 o                         
   9   8   5          9.30          5.34         2.81 o                         
  -9   9   5          9.75         23.11         4.61 o                         
  -8   9   5         15.29         13.87         3.28 o                         
  -7   9   5         86.01         78.93         8.91 o                         
  -6   9   5          2.80          5.58         8.30 o                         
  -5   9   5          1.75          3.60         1.86 o                         
  -4   9   5        255.69        257.14        11.18 o                         
  -3   9   5          0.00          2.07         2.07 o                         
  -2   9   5         45.03         40.31         4.14 o                         
  -1   9   5        171.72        141.87         6.78 o                         
   0   9   5         38.00         30.17         3.28 o                         
   1   9   5         22.25         18.68         2.62 o                         
   2   9   5        146.81        141.09         9.89 o                         
   3   9   5        793.66        885.49        21.58 o                         
   4   9   5         16.85         19.10         3.31 o                         
   5   9   5          0.18          1.49         5.22 o                         
   6   9   5         14.66         18.61         4.54 o                         
   7   9   5          2.71          5.62         3.40 o                         
   8   9   5         64.05         62.70         8.04 o                         
  -8  10   5          9.50         14.64         4.91 o                         
  -7  10   5          2.62          4.74         5.12 o                         
  -6  10   5          6.27         10.67         4.26 o                         
  -5  10   5         50.20         50.45         5.19 o                         
  -4  10   5         14.15          9.70         2.96 o                         
  -3  10   5          9.00          3.65         3.67 o                         
  -2  10   5         17.86         21.21         2.96 o                         
  -1  10   5        348.27        372.58        23.63 o                         
   0  10   5         38.46         37.02         4.59 o                         
   1  10   5         29.15         15.37         2.61 o                         
   2  10   5         17.46         11.49         2.56 o                         
   3  10   5         80.38         67.39         8.41 o                         
   4  10   5         15.32          8.41         4.30 o                         
   5  10   5         27.64         24.62         4.64 o                         
   6  10   5          7.20         15.25         5.10 o                         
   7  10   5         35.34         30.75         6.89 o                         
   8  10   5         31.18         33.57         8.12 o                         
  -7  11   5         12.70          6.16         5.97 o                         
  -6  11   5          1.11         -1.08         3.50 o                         
  -5  11   5         10.48         13.14         3.63 o                         
  -4  11   5          0.03          1.91         2.43 o                         
  -3  11   5        179.08        176.81        22.82 o                         
  -2  11   5         24.26         13.10         3.95 o                         
  -1  11   5         29.88         28.42         3.75 o                         
   0  11   5         20.14         15.91         2.35 o                         
   1  11   5          3.09          5.08         1.78 o                         
   2  11   5         51.24         53.07         7.62 o                         
   3  11   5        227.64        244.45        15.43 o                         
   4  11   5         24.29         36.54         6.18 o                         
   5  11   5         12.83         15.13         4.81 o                         
   6  11   5          3.84          3.01         2.97 o                         
  -6  12   5          0.26         16.97         7.19 o                         
  -5  12   5         43.95         41.41        10.03 o                         
  -4  12   5          5.99          1.32         4.58 o                         
  -3  12   5         11.48         12.26         3.29 o                         
  -2  12   5         15.96          8.86         3.72 o                         
  -1  12   5         97.49         84.10         9.55 o                         
   0  12   5         35.24         30.27         4.23 o                         
   1  12   5        120.65        121.70        10.51 o                         
   2  12   5         24.08         30.08         6.76 o                         
   3  12   5         82.65         76.50         9.69 o                         
   4  12   5          9.85          0.37         4.04 o                         
   5  12   5          0.24          7.10         3.26 o                         
  -4  13   5         18.34         32.79         7.44 o                         
  -3  13   5         28.98         20.78         6.88 o                         
  -2  13   5          9.88          9.49         2.75 o                         
  -1  13   5          0.06          3.76         4.38 o                         
   0  13   5          3.22          5.95         2.67 o                         
   1  13   5          4.64          3.51         2.58 o                         
   2  13   5          1.01          0.10         6.20 o                         
   3  13   5         15.81         15.33         7.45 o                         
 -12   0   6         12.58         -3.53         6.31 o                         
 -10   0   6       1184.60       1176.80        95.77 o                         
  -8   0   6         95.79         72.30        14.49 o                         
  -6   0   6       1983.29       1965.36       236.75 o                         
  -4   0   6       3019.76       2847.81       388.19 o                         
  -2   0   6      10598.99      11320.37        75.97 o                         
   0   0   6      38479.64      38266.02        74.95 o                         
   2   0   6         29.16         15.48         2.05 o                         
   4   0   6        222.45        230.69         6.14 o                         
   6   0   6       1720.69       1941.56        62.36 o                         
   8   0   6        562.98        529.11        21.78 o                         
  10   0   6         20.87         18.93         8.23 o                         
 -12   1   6          2.99          2.73         4.45 o                         
 -11   1   6          0.83          6.39         5.60 o                         
 -10   1   6        113.23        104.30         6.34 o                         
  -9   1   6        111.53        103.70        10.63 o                         
  -8   1   6         87.41         83.78         6.90 o                         
  -7   1   6        100.74        105.28         4.95 o                         
  -6   1   6        411.39        401.77        16.79 o                         
  -5   1   6         44.01         56.18         7.48 o                         
  -4   1   6         13.01         18.66         6.59 o                         
  -3   1   6         14.39         15.48         3.06 o                         
  -2   1   6        224.90        290.77        10.36 o                         
  -1   1   6       9090.23       8834.93       241.56 o                         
   0   1   6        632.81        667.32        14.49 o                         
   1   1   6        869.31        827.79        29.50 o                         
   2   1   6        166.75        162.91         5.20 o                         
   3   1   6          5.25          1.10         1.08 o                         
   4   1   6         14.75         16.52         1.81 o                         
   5   1   6         10.65          7.64         1.74 o                         
   6   1   6        179.28        166.84         6.54 o                         
   7   1   6         49.46         37.58         3.23 o                         
   8   1   6         27.56         32.65         3.27 o                         
   9   1   6         98.91         82.96         8.75 o                         
  10   1   6         12.80         21.93         6.38 o                         
  11   1   6         39.17         36.23        12.02 o                         
 -12   2   6         39.66         44.18         8.40 o                         
 -11   2   6         47.25         47.49         7.04 o                         
 -10   2   6        770.94        836.31        42.63 o                         
  -9   2   6        212.06        195.57         6.93 o                         
  -8   2   6         37.28         38.73         7.48 o                         
  -7   2   6         49.92         45.91         4.53 o                         
  -6   2   6         31.40         42.24         4.77 o                         
  -5   2   6        537.70        536.26        38.88 o                         
  -4   2   6       5015.87       5158.77       104.62 o                         
  -3   2   6        883.59        763.17        34.69 o                         
  -2   2   6       1436.18       1223.09        98.76 o                         
  -1   2   6        844.53        791.46        10.82 o                         
   0   2   6        217.20        190.50        10.23 o                         
   1   2   6       4388.66       4344.01       138.55 o                         
   2   2   6        235.18        224.79         5.36 o                         
   3   2   6       3721.90       3856.04        60.51 o                         
   4   2   6        710.51        762.46        22.05 o                         
   5   2   6          0.08         -0.12         0.39 o                         
   6   2   6        172.28        177.70        13.28 o                         
   7   2   6        498.84        534.19        30.55 o                         
   8   2   6         68.76         61.87         5.00 o                         
   9   2   6          5.00          2.72         2.29 o                         
  10   2   6          1.02          9.20         5.22 o                         
  11   2   6         59.76         60.09         8.48 o                         
 -12   3   6          3.89          2.82         4.08 o                         
 -11   3   6          0.69          6.19         4.07 o                         
 -10   3   6         11.98          9.51         6.63 o                         
  -9   3   6         84.71         77.86         9.97 o                         
  -8   3   6         98.67        105.16         6.45 o                         
  -7   3   6        241.67        229.35         6.94 o                         
  -6   3   6        926.37        907.08        40.86 o                         
  -5   3   6        230.62        222.37        14.67 o                         
  -4   3   6        984.20       1003.57        37.40 o                         
  -3   3   6          6.38          1.38         2.82 o                         
  -2   3   6       1642.63       1675.52        73.42 o                         
  -1   3   6        291.86        251.02        16.61 o                         
   0   3   6         65.23         52.38         4.29 o                         
   1   3   6       2426.76       2540.87       106.51 o                         
   2   3   6         69.00         73.83         5.10 o                         
   3   3   6          0.86          6.12         2.17 o                         
   4   3   6        586.77        571.85        45.43 o                         
   5   3   6        437.34        426.19        31.03 o                         
   6   3   6         24.04         29.45         3.54 o                         
   7   3   6         61.83         48.96         5.33 o                         
   8   3   6          0.12         -0.67         1.63 o                         
   9   3   6          4.46          2.94         2.37 o                         
  10   3   6         11.23         12.62         3.43 o                         
  11   3   6          3.01          8.05         5.16 o                         
 -12   4   6          2.27          0.66         3.76 o                         
 -11   4   6         54.02         46.86         7.49 o                         
 -10   4   6        190.80        175.32        10.39 o                         
  -9   4   6        142.23        154.63        19.35 o                         
  -8   4   6         58.09         49.15         4.42 o                         
  -7   4   6        134.08        135.58         5.57 o                         
  -6   4   6       1748.56       1798.87        21.09 o                         
  -5   4   6        537.21        536.73        25.29 o                         
  -4   4   6         99.71         96.37         4.39 o                         
  -3   4   6        646.91        702.48        11.93 o                         
  -2   4   6        520.24        592.75        16.56 o                         
  -1   4   6        459.03        492.34        19.18 o                         
   0   4   6        135.32        132.06        12.20 o                         
   1   4   6        354.98        374.35        15.49 o                         
   2   4   6        191.32        159.18         6.32 o                         
   3   4   6         82.89        111.72         6.55 o                         
   4   4   6         54.87         51.40         5.01 o                         
   5   4   6        113.32         81.68        13.96 o                         
   6   4   6        246.72        246.27        22.50 o                         
   7   4   6        243.97        261.43        33.08 o                         
   8   4   6         31.26         31.97         3.64 o                         
   9   4   6         10.04         13.96         5.24 o                         
  10   4   6          7.80         13.43         2.84 o                         
  11   4   6         24.62         15.67        11.67 o                         
 -12   5   6          8.92         11.28        11.12 o                         
 -11   5   6          4.80          6.05         4.49 o                         
 -10   5   6        138.08        142.89        18.01 o                         
  -9   5   6         36.10         33.48         6.14 o                         
  -8   5   6          3.00          0.94         2.40 o                         
  -7   5   6        214.50        229.92        14.59 o                         
  -6   5   6         66.74         69.54         4.25 o                         
  -5   5   6         98.27        127.35         5.34 o                         
  -4   5   6        291.84        261.97         6.94 o                         
  -3   5   6          1.22          1.13         1.70 o                         
  -2   5   6        104.97         96.46         5.55 o                         
  -1   5   6        119.65         88.26         8.50 o                         
   0   5   6        363.30        374.93         8.47 o                         
   1   5   6        249.82        250.04         6.64 o                         
   2   5   6         42.57         44.89         4.19 o                         
   3   5   6        140.66        143.16         6.34 o                         
   4   5   6         74.40         78.83         9.70 o                         
   5   5   6        122.65        100.11         6.51 o                         
   6   5   6        326.60        334.99        11.89 o                         
   7   5   6         94.05         97.15         7.79 o                         
   8   5   6         51.04         43.45         5.43 o                         
   9   5   6          0.31          7.02         2.62 o                         
  10   5   6          6.82          6.11         3.58 o                         
  11   5   6          3.53          9.96         8.04 o                         
 -11   6   6          9.04          6.49         4.46 o                         
 -10   6   6          3.66          6.04         3.72 o                         
  -9   6   6         85.83        106.97         9.34 o                         
  -8   6   6         24.15         16.22         5.11 o                         
  -7   6   6         86.10         61.76         4.52 o                         
  -6   6   6        108.52        104.32         7.26 o                         
  -5   6   6         41.43         36.42         3.43 o                         
  -4   6   6         26.11         25.07         2.48 o                         
  -3   6   6        164.65        164.63         8.60 o                         
  -2   6   6         94.02        102.51         6.18 o                         
  -1   6   6        192.32        221.28         9.98 o                         
   0   6   6         71.47         70.13         2.98 o                         
   1   6   6        295.65        300.72         6.21 o                         
   2   6   6          2.55          4.30         2.63 o                         
   3   6   6        313.42        337.48         6.28 o                         
   4   6   6        107.02        103.40        10.03 o                         
   5   6   6          8.04         -0.37         3.41 o                         
   6   6   6          3.10          7.23         4.72 o                         
   7   6   6        105.83        116.09         8.43 o                         
   8   6   6         66.83         62.55         7.39 o                         
   9   6   6         17.88         20.24         6.44 o                         
  10   6   6          8.35          8.69         4.11 o                         
 -11   7   6         10.12          2.72         4.22 o                         
 -10   7   6          0.07          6.43         5.14 o                         
  -9   7   6         23.46         23.42         5.55 o                         
  -8   7   6         29.17         30.99         5.09 o                         
  -7   7   6         10.50         18.71         4.45 o                         
  -6   7   6         39.12         38.87         4.67 o                         
  -5   7   6       1069.79       1133.96        39.78 o                         
  -4   7   6         30.30         30.33         3.41 o                         
  -3   7   6          0.15          2.83         2.26 o                         
  -2   7   6        490.97        495.52        26.70 o                         
  -1   7   6        405.16        410.94        14.74 o                         
   0   7   6       1837.82       1869.75        48.41 o                         
   1   7   6         77.79         61.44         4.63 o                         
   2   7   6        186.29        196.58        10.98 o                         
   3   7   6        275.45        290.71        15.60 o                         
   4   7   6        330.21        351.67        15.70 o                         
   5   7   6        521.85        515.12        19.97 o                         
   6   7   6        221.55        225.00        13.88 o                         
   7   7   6          8.78         11.24         4.52 o                         
   8   7   6         18.18         22.93         3.88 o                         
   9   7   6          9.42         10.38         3.14 o                         
  10   7   6          1.27          5.18         3.59 o                         
 -10   8   6         23.27         19.20         5.50 o                         
  -9   8   6        114.48        149.64        14.26 o                         
  -8   8   6         16.88         13.13         5.53 o                         
  -7   8   6          3.47          4.59         5.37 o                         
  -6   8   6         69.64         78.07         5.15 o                         
  -5   8   6         78.58         78.47         8.31 o                         
  -4   8   6       1177.02       1214.04        42.37 o                         
  -3   8   6         34.86         33.16         3.43 o                         
  -2   8   6        137.42        125.31         5.42 o                         
  -1   8   6        212.04        180.60         9.56 o                         
   0   8   6        581.12        588.01        10.98 o                         
   1   8   6          4.10          2.90         2.41 o                         
   2   8   6        347.85        300.26        13.21 o                         
   3   8   6         10.70         12.86         2.97 o                         
   4   8   6          0.00          3.25         4.90 o                         
   5   8   6          0.19          0.81         5.20 o                         
   6   8   6          0.30          7.71         2.96 o                         
   7   8   6         51.13         74.18         8.66 o                         
   8   8   6          4.97          8.34         2.76 o                         
   9   8   6          0.70          1.36         4.53 o                         
  -9   9   6          0.36          5.86         4.20 o                         
  -8   9   6         19.91         19.14         5.44 o                         
  -7   9   6          9.21          9.95         2.74 o                         
  -6   9   6          9.41         11.62         4.64 o                         
  -5   9   6        244.04        325.39        46.67 o                         
  -4   9   6        501.23        500.93        14.89 o                         
  -3   9   6         49.98         62.01         5.41 o                         
  -2   9   6          5.72          6.10         3.05 o                         
  -1   9   6        159.16        164.75        12.37 o                         
   0   9   6         38.51         32.40         3.72 o                         
   1   9   6        287.17        320.29        20.18 o                         
   2   9   6         37.54         33.79         4.62 o                         
   3   9   6        144.57        136.35        12.25 o                         
   4   9   6        211.65        236.51        14.09 o                         
   5   9   6         30.05         32.09         6.06 o                         
   6   9   6          4.99          4.76         4.20 o                         
   7   9   6         42.28         58.87         6.33 o                         
   8   9   6          9.65          0.71         2.36 o                         
  -8  10   6          0.02          9.16         5.44 o                         
  -7  10   6          0.17         -1.04         3.47 o                         
  -6  10   6          2.92          5.68         5.30 o                         
  -5  10   6        144.69        132.15         8.92 o                         
  -4  10   6        173.59        174.51         8.04 o                         
  -3  10   6         15.36         11.38         2.44 o                         
  -2  10   6          3.15          4.22         4.69 o                         
  -1  10   6        179.87        168.48         9.86 o                         
   0  10   6         35.68         31.43         4.01 o                         
   1  10   6         78.65         71.22         6.72 o                         
   2  10   6          5.89         18.14         3.52 o                         
   3  10   6          4.59          3.76         5.08 o                         
   4  10   6         77.10         89.94         8.53 o                         
   5  10   6          1.96          4.93         2.74 o                         
   6  10   6         75.40        102.79        16.83 o                         
   7  10   6         18.88         26.15         5.53 o                         
  -7  11   6          7.75          8.18         4.55 o                         
  -6  11   6          0.16          1.13         3.61 o                         
  -5  11   6        103.01        119.57        22.73 o                         
  -4  11   6         87.43         84.86         9.20 o                         
  -3  11   6          1.09          1.91         3.70 o                         
  -2  11   6        309.64        270.02        32.34 o                         
  -1  11   6         22.66         14.08         2.34 o                         
   0  11   6         96.81         77.57         6.98 o                         
   1  11   6          9.37         13.90         3.11 o                         
   2  11   6          4.60          7.08         8.49 o                         
   3  11   6         25.71         30.99         5.42 o                         
   4  11   6         86.03         78.91        10.29 o                         
   5  11   6         21.34         16.40         5.04 o                         
   6  11   6         15.32          6.62         3.24 o                         
  -6  12   6         21.18         48.95        11.84 o                         
  -5  12   6          9.31          9.92         4.65 o                         
  -4  12   6         19.22         16.60         6.72 o                         
  -3  12   6          7.57          8.64         6.45 o                         
  -2  12   6         42.75         48.83         5.09 o                         
  -1  12   6         61.64         67.29         9.48 o                         
   0  12   6          6.54          9.58         4.58 o                         
   1  12   6         36.88         28.01         6.08 o                         
   2  12   6          5.62         11.30         5.64 o                         
   3  12   6         40.09         43.38        10.94 o                         
   4  12   6          0.11          5.62         3.94 o                         
   5  12   6          0.37          3.17         3.66 o                         
  -3  13   6         20.76         26.69         7.34 o                         
  -2  13   6          5.88          1.40         2.74 o                         
  -1  13   6         20.65         22.27         3.24 o                         
   0  13   6         76.21         90.45        21.39 o                         
   1  13   6         17.51         13.68         3.58 o                         
   2  13   6          1.86          9.26         2.77 o                         
 -11   0   7          0.14          2.79         4.15 o                         
  -9   0   7        381.76        408.58        50.20 o                         
  -7   0   7        299.38        318.34        10.10 o                         
  -5   0   7       3112.78       2778.11       388.61 o                         
  -3   0   7        821.97       1055.81        23.21 o                         
  -1   0   7       5926.15       5593.17        44.60 o                         
   1   0   7        758.97        772.23        73.33 o                         
   3   0   7         27.68         38.01         3.88 o                         
   5   0   7        157.33        171.23         5.78 o                         
   7   0   7         59.61         61.43         6.89 o                         
   9   0   7          0.53         -1.74         5.15 o                         
  11   0   7         25.86         53.16        13.37 o                         
 -12   1   7         11.85         10.70        10.00 o                         
 -11   1   7          0.37          6.07         5.07 o                         
 -10   1   7         37.89         33.65         3.83 o                         
  -9   1   7        412.06        441.37        20.97 o                         
  -8   1   7        140.71        129.66         7.62 o                         
  -7   1   7          0.00          5.98         2.68 o                         
  -6   1   7        590.09        606.39        67.64 o                         
  -5   1   7        359.91        321.53        28.41 o                         
  -4   1   7        919.09        950.14        16.22 o                         
  -3   1   7          2.24          0.20         2.07 o                         
  -1   1   7      18098.92      17820.00       325.13 o                         
   0   1   7         64.16         67.75        13.42 o                         
   1   1   7         78.28         78.46         4.62 o                         
   2   1   7        579.17        572.26         9.21 o                         
   3   1   7         61.13         69.48         4.03 o                         
   4   1   7       2023.23       2175.29        23.05 o                         
   5   1   7        120.33        128.36         4.64 o                         
   6   1   7         54.95         50.40         3.07 o                         
   7   1   7        457.80        491.87        10.62 o                         
   8   1   7        257.71        259.03         8.86 o                         
   9   1   7         59.57         65.02         7.12 o                         
  10   1   7          5.30          9.66         4.69 o                         
  11   1   7         48.94         46.31         8.68 o                         
 -12   2   7          3.99          1.62         3.51 o                         
 -11   2   7          6.01         12.64         4.34 o                         
 -10   2   7          0.18          3.39         3.54 o                         
  -9   2   7          1.07          7.59         2.60 o                         
  -8   2   7          0.06          2.99         1.98 o                         
  -7   2   7          9.23          9.21         2.10 o                         
  -6   2   7       1148.30       1112.93        62.08 o                         
  -5   2   7       3245.74       3213.81       180.25 o                         
  -4   2   7         46.56         34.21        14.57 o                         
  -3   2   7          2.54          0.97         2.51 o                         
  -2   2   7          3.29          0.23         2.51 o                         
  -1   2   7        373.87        360.02         9.15 o                         
   0   2   7        333.54        296.51        14.82 o                         
   1   2   7       2898.01       2680.54        78.59 o                         
   2   2   7        240.42        229.60        12.68 o                         
   3   2   7        418.74        440.79         9.78 o                         
   4   2   7        787.26        821.88        22.24 o                         
   5   2   7         25.33         20.14         2.48 o                         
   6   2   7          5.78          4.84         2.39 o                         
   7   2   7        298.98        364.98        10.70 o                         
   8   2   7         97.51         91.86         7.18 o                         
   9   2   7         37.89         32.99         4.64 o                         
  10   2   7         20.26          4.97         4.10 o                         
  11   2   7          1.09          0.87         4.26 o                         
 -12   3   7          8.62          4.70         2.67 o                         
 -11   3   7          4.36          2.52         4.53 o                         
 -10   3   7         16.88         16.11         5.10 o                         
  -9   3   7        297.91        315.23        13.62 o                         
  -8   3   7          0.59          7.30         5.23 o                         
  -7   3   7        142.83        149.85         5.57 o                         
  -6   3   7        142.39        132.07         6.00 o                         
  -5   3   7        183.77        162.45         5.00 o                         
  -4   3   7        129.09        122.85         5.68 o                         
  -3   3   7          0.96         11.73         5.69 o                         
  -2   3   7       6060.83       6423.46        53.23 o                         
  -1   3   7          4.82          4.71         3.27 o                         
   0   3   7       1572.37       1583.08        24.02 o                         
   1   3   7       1255.99       1268.84        48.82 o                         
   2   3   7         63.74         47.16         3.68 o                         
   3   3   7       2340.89       2276.42        91.81 o                         
   4   3   7        112.89        111.24        13.65 o                         
   5   3   7        474.64        498.28        27.04 o                         
   6   3   7          8.14          4.80         2.37 o                         
   7   3   7        103.29         98.73         8.48 o                         
   8   3   7         12.59         13.97         3.56 o                         
   9   3   7        167.43        176.81        15.29 o                         
  10   3   7          0.83          3.69         3.45 o                         
  11   3   7          0.93          3.24         4.45 o                         
 -12   4   7          9.41          7.55         3.62 o                         
 -11   4   7          0.05          7.40         7.72 o                         
 -10   4   7         49.22         37.85         6.22 o                         
  -9   4   7         67.03         70.27         7.25 o                         
  -8   4   7        123.83        104.45         4.96 o                         
  -7   4   7          1.47          1.01         2.28 o                         
  -6   4   7         37.73         27.04         4.41 o                         
  -5   4   7         76.48         93.61         5.46 o                         
  -4   4   7         20.24         18.15         2.37 o                         
  -3   4   7        176.80        214.97        11.80 o                         
  -2   4   7        392.97        341.24        33.48 o                         
  -1   4   7        450.59        382.46        22.54 o                         
   0   4   7          3.08          7.17         3.24 o                         
   1   4   7       1955.57       2069.80        78.69 o                         
   2   4   7       1587.49       1583.53        44.26 o                         
   3   4   7        578.66        570.71        16.59 o                         
   4   4   7          6.62          2.85         2.55 o                         
   5   4   7        299.39        252.08        27.45 o                         
   6   4   7          4.87          6.61         3.49 o                         
   7   4   7        283.56        269.62        41.30 o                         
   8   4   7         37.22         36.40         4.42 o                         
   9   4   7          3.61          5.31         1.83 o                         
  10   4   7         27.38         24.14         3.63 o                         
  11   4   7          1.32          6.23         5.16 o                         
 -12   5   7          3.66          3.52         4.07 o                         
 -11   5   7          0.29          1.32         3.99 o                         
 -10   5   7        108.13         95.41         8.74 o                         
  -9   5   7        164.98        173.10        16.17 o                         
  -8   5   7          0.69          3.49         2.38 o                         
  -7   5   7         47.66         42.20         4.62 o                         
  -6   5   7        687.29        702.83        30.48 o                         
  -5   5   7         30.18         38.60         7.20 o                         
  -4   5   7          0.32          1.71         2.18 o                         
  -3   5   7         19.00         16.34         2.54 o                         
  -2   5   7         29.00         30.95         3.32 o                         
  -1   5   7        397.16        483.10        10.83 o                         
   0   5   7        143.62        123.11         6.14 o                         
   1   5   7         11.42          8.40         2.31 o                         
   2   5   7        677.06        705.81        23.62 o                         
   3   5   7         62.21         50.26         4.18 o                         
   4   5   7        415.93        399.75        12.67 o                         
   5   5   7         10.35          8.35         3.74 o                         
   6   5   7         18.56         20.33         3.79 o                         
   7   5   7         24.86         19.17         4.22 o                         
   8   5   7         39.06         33.63         4.84 o                         
   9   5   7         23.18         21.92         4.43 o                         
  10   5   7          0.00          4.11         4.65 o                         
 -11   6   7          0.91          7.17         4.43 o                         
 -10   6   7          0.70          7.10         4.02 o                         
  -9   6   7         11.41         11.88         4.06 o                         
  -8   6   7        122.04        107.05         8.35 o                         
  -7   6   7        373.91        354.35        11.46 o                         
  -6   6   7        114.67        130.52         6.37 o                         
  -5   6   7          0.50          1.76         1.36 o                         
  -4   6   7         32.40         26.43         2.89 o                         
  -3   6   7          1.69          3.31         1.79 o                         
  -2   6   7        302.54        306.59         6.71 o                         
  -1   6   7        326.38        354.24         5.74 o                         
   0   6   7       1139.08       1213.29        17.70 o                         
   1   6   7          3.20         10.46         3.35 o                         
   2   6   7         94.82         95.40         9.09 o                         
   3   6   7        448.42        488.69        16.77 o                         
   4   6   7       1058.89       1252.93        60.15 o                         
   5   6   7          1.58          4.36         3.88 o                         
   6   6   7        244.51        279.02        14.81 o                         
   7   6   7          0.42          3.90         2.81 o                         
   8   6   7         32.36         43.36         6.01 o                         
   9   6   7         18.82         19.65         3.89 o                         
  10   6   7          7.96          4.89         1.68 o                         
 -11   7   7          1.36          2.18         4.33 o                         
 -10   7   7          5.38         12.28         6.10 o                         
  -9   7   7          0.11          0.18         6.20 o                         
  -8   7   7         46.68         38.95         6.09 o                         
  -7   7   7        324.95        295.82         9.47 o                         
  -6   7   7        194.24        202.79         7.78 o                         
  -5   7   7          5.11         13.53         4.70 o                         
  -4   7   7        247.23        237.91         8.02 o                         
  -3   7   7        196.50        191.44         6.88 o                         
  -2   7   7          4.53          1.00         1.97 o                         
  -1   7   7         31.86         37.60         3.71 o                         
   0   7   7          5.33          5.39         2.17 o                         
   1   7   7        450.34        397.73        10.88 o                         
   2   7   7        478.05        501.89        12.35 o                         
   3   7   7        145.85        150.67         6.58 o                         
   4   7   7        109.86         99.84        11.44 o                         
   5   7   7         37.81         29.56         5.64 o                         
   6   7   7          1.40          5.66         4.11 o                         
   7   7   7         12.72         10.82         4.57 o                         
   8   7   7          6.26          9.91         3.65 o                         
   9   7   7          1.08          3.68         2.42 o                         
 -10   8   7         11.32         11.15         6.45 o                         
  -9   8   7          0.91          0.63         3.74 o                         
  -8   8   7         42.69         40.68        12.31 o                         
  -7   8   7         14.06          8.50         4.35 o                         
  -6   8   7        237.19        231.09        10.00 o                         
  -5   8   7         18.19         20.97         2.80 o                         
  -4   8   7          2.26         18.16         4.42 o                         
  -3   8   7        577.83        549.24        12.35 o                         
  -2   8   7          5.94          7.84         1.91 o                         
  -1   8   7        141.25        160.04         6.36 o                         
   0   8   7         15.12         12.89         2.38 o                         
   1   8   7        819.31        809.52        22.16 o                         
   2   8   7        648.68        644.08        14.95 o                         
   3   8   7          7.02          9.54        11.24 o                         
   4   8   7        194.19        224.39        15.66 o                         
   5   8   7          0.00          2.24         4.34 o                         
   6   8   7        293.97        345.67        14.96 o                         
   7   8   7          0.50          2.35         3.74 o                         
   8   8   7         26.14         18.77         6.86 o                         
   9   8   7          7.00          4.43         3.75 o                         
  -9   9   7          3.98          9.01         4.36 o                         
  -8   9   7          2.86         13.11         7.16 o                         
  -7   9   7          3.34          7.92         2.83 o                         
  -6   9   7        156.10        152.05        12.30 o                         
  -5   9   7        203.01        190.05         9.66 o                         
  -4   9   7         45.81         46.10         5.02 o                         
  -3   9   7         19.21         10.31         3.68 o                         
  -2   9   7        292.61        284.60        31.03 o                         
  -1   9   7        526.11        520.60        25.14 o                         
   0   9   7        211.91        220.56        18.50 o                         
   1   9   7          9.64          7.09         2.22 o                         
   2   9   7        429.40        466.45        12.35 o                         
   3   9   7        408.79        456.01        43.46 o                         
   4   9   7          0.37          6.56         3.79 o                         
   5   9   7         84.95         97.21         9.07 o                         
   6   9   7         40.45         35.35         5.52 o                         
   7   9   7        103.76        130.69        18.71 o                         
   8   9   7          1.58          6.64         3.76 o                         
  -8  10   7          6.97          9.24         4.86 o                         
  -7  10   7          0.10          5.20         5.54 o                         
  -6  10   7         12.21          8.20         3.43 o                         
  -5  10   7         15.89         15.89         3.11 o                         
  -4  10   7        516.93        536.31        30.80 o                         
  -3  10   7         10.82          7.25         3.70 o                         
  -2  10   7        110.60         95.02        11.09 o                         
  -1  10   7         20.71         13.40         2.94 o                         
   0  10   7          0.02          0.30         3.82 o                         
   1  10   7         16.11          6.99         4.58 o                         
   2  10   7         80.53         69.63         8.67 o                         
   3  10   7        247.93        312.57        26.30 o                         
   4  10   7         42.62         52.93         7.08 o                         
   5  10   7         75.48         82.56         7.74 o                         
   6  10   7         17.06         10.53         4.43 o                         
   7  10   7          0.64          3.36         3.86 o                         
  -7  11   7         33.51         34.85         8.56 o                         
  -6  11   7        120.95        137.02        27.26 o                         
  -5  11   7          2.58          0.48         2.62 o                         
  -4  11   7         84.43         68.22         9.67 o                         
  -3  11   7        137.02        136.92        11.53 o                         
  -2  11   7         25.17         29.69         5.07 o                         
  -1  11   7        123.53        128.78        12.05 o                         
   0  11   7        269.61        250.65        21.90 o                         
   1  11   7         24.36         21.43         3.79 o                         
   2  11   7          7.24          5.65         7.01 o                         
   3  11   7         23.75         25.36         5.81 o                         
   4  11   7         51.15         53.58         7.93 o                         
   5  11   7         23.00         18.36         6.03 o                         
   6  11   7          1.57          3.09         4.22 o                         
  -6  12   7         20.72         32.37        11.30 o                         
  -5  12   7          0.17          3.37         4.19 o                         
  -4  12   7         65.98         76.12        15.41 o                         
  -3  12   7         24.83         30.49         4.80 o                         
  -2  12   7         30.57         22.51         5.98 o                         
  -1  12   7          0.12          4.60         1.79 o                         
   0  12   7         13.81         10.79         5.31 o                         
   1  12   7         66.08         64.07         8.06 o                         
   2  12   7          4.50          5.59         3.36 o                         
   3  12   7          1.00          3.67         6.67 o                         
   4  12   7         60.86         55.30         7.60 o                         
  -3  13   7         24.03         21.43         4.36 o                         
  -2  13   7         12.73          5.61         2.64 o                         
  -1  13   7         24.41         13.53         3.97 o                         
   0  13   7          5.16          5.49         3.23 o                         
   1  13   7          2.72          6.65         5.05 o                         
   2  13   7         12.26          1.96         4.40 o                         
 -12   0   8          0.08         12.49         7.04 o                         
 -10   0   8        111.52        117.10         8.70 o                         
  -8   0   8        713.98        635.29        49.92 o                         
  -6   0   8        257.18        187.63        21.11 o                         
  -4   0   8        631.35        786.53        19.95 o                         
  -2   0   8        124.66        158.12        24.41 o                         
   0   0   8      10304.81      10474.24        72.95 o                         
   2   0   8        374.55        292.86         9.47 o                         
   4   0   8         99.99        113.03         6.50 o                         
   6   0   8        108.10        122.39        10.46 o                         
   8   0   8        301.08        289.48        15.69 o                         
  10   0   8         11.47         18.17         9.99 o                         
 -12   1   8          2.37          6.68         5.01 o                         
 -11   1   8          0.63          7.43         2.64 o                         
 -10   1   8          4.37          7.22         2.93 o                         
  -9   1   8        370.18        346.27        12.72 o                         
  -8   1   8         60.27         52.19         4.34 o                         
  -7   1   8        209.98        203.21        15.59 o                         
  -6   1   8        149.91        156.93         9.46 o                         
  -5   1   8          4.29          1.24         1.90 o                         
  -4   1   8        564.60        592.29        17.61 o                         
  -3   1   8        275.34        323.84        16.97 o                         
  -2   1   8        103.78         96.28         9.49 o                         
  -1   1   8       8862.13       9092.24       162.18 o                         
   0   1   8       2898.93       3041.47        22.31 o                         
   1   1   8       1042.31       1017.82        38.82 o                         
   2   1   8        994.88        992.28        14.94 o                         
   3   1   8        363.78        375.20         4.98 o                         
   4   1   8        351.47        341.63         5.70 o                         
   5   1   8         44.48         41.97         2.73 o                         
   6   1   8         13.77         10.32         1.62 o                         
   7   1   8        176.30        224.63        14.80 o                         
   8   1   8         30.42         30.57         3.97 o                         
   9   1   8         21.78         25.14         6.65 o                         
  10   1   8          0.00         -0.91         3.94 o                         
  11   1   8          0.39          1.03         4.39 o                         
 -12   2   8         13.45          8.79         4.86 o                         
 -11   2   8          0.40          9.93         4.56 o                         
 -10   2   8          1.15          4.08         1.72 o                         
  -9   2   8       1121.95       1244.98        82.79 o                         
  -8   2   8         21.63         31.25         3.63 o                         
  -7   2   8          6.37         14.55         3.37 o                         
  -6   2   8         52.45         61.71         5.27 o                         
  -5   2   8       2287.78       2465.13       166.11 o                         
  -4   2   8         45.37         30.84         3.65 o                         
  -3   2   8         25.91         35.00        15.93 o                         
  -2   2   8       6299.90       6681.88        83.61 o                         
  -1   2   8       3459.40       3649.32        63.09 o                         
   0   2   8       4074.28       4452.99        30.00 o                         
   1   2   8        677.55        683.79        31.85 o                         
   2   2   8        927.39       1003.00        18.62 o                         
   3   2   8        411.96        420.11         8.25 o                         
   4   2   8        512.14        545.52        12.09 o                         
   5   2   8          3.64          8.15         1.93 o                         
   6   2   8        150.04        151.66         8.38 o                         
   7   2   8          2.61          3.10         3.04 o                         
   8   2   8         76.76         76.39         5.10 o                         
   9   2   8         21.26         23.03         3.03 o                         
  10   2   8         51.69         64.53        11.04 o                         
  11   2   8          2.93          1.74         5.98 o                         
 -12   3   8          9.62         11.21         5.38 o                         
 -11   3   8         28.10         32.62         5.66 o                         
 -10   3   8          3.27          0.66         3.86 o                         
  -9   3   8         43.26         44.24         4.51 o                         
  -8   3   8          9.39         12.52         5.76 o                         
  -7   3   8         19.99         15.64         2.89 o                         
  -6   3   8        104.02        114.57         5.83 o                         
  -5   3   8         10.55          8.86         2.72 o                         
  -4   3   8       2205.13       2144.86       151.01 o                         
  -3   3   8       2390.87       2356.51       120.51 o                         
  -2   3   8        103.59        110.58        10.35 o                         
  -1   3   8        419.02        429.52         8.97 o                         
   1   3   8       1417.19       1417.82        66.44 o                         
   2   3   8       1306.02       1225.61        65.39 o                         
   3   3   8        493.68        496.07        30.72 o                         
   4   3   8       1074.14       1089.78        73.70 o                         
   5   3   8        298.03        325.34        21.68 o                         
   6   3   8          5.94          2.87         3.22 o                         
   7   3   8         15.30         10.34         3.61 o                         
   8   3   8          0.47          5.55         3.08 o                         
   9   3   8          5.73          5.11         2.58 o                         
  10   3   8          5.96          7.81         2.60 o                         
  11   3   8          8.51         13.83         5.58 o                         
 -12   4   8          0.02          6.29         4.79 o                         
 -11   4   8         34.04         37.55        12.74 o                         
 -10   4   8         70.02         55.31         7.62 o                         
  -9   4   8         13.63          8.92         3.52 o                         
  -8   4   8        145.80        134.59         5.69 o                         
  -7   4   8         90.02         95.39         5.30 o                         
  -6   4   8        208.75        197.50        11.55 o                         
  -5   4   8        842.72        880.00        41.27 o                         
  -4   4   8         86.62         93.68        10.17 o                         
  -3   4   8       1569.18       1611.49       104.36 o                         
  -2   4   8        787.95        704.91        54.20 o                         
  -1   4   8        115.67        144.38        12.30 o                         
   0   4   8         47.25         63.46        14.48 o                         
   1   4   8        324.83        315.03        22.72 o                         
   2   4   8        241.75        200.21         6.97 o                         
   3   4   8        653.89        622.22        34.89 o                         
   4   4   8         81.57         69.14         5.86 o                         
   5   4   8          6.00          8.92         2.47 o                         
   6   4   8         20.41         23.00         4.77 o                         
   7   4   8         47.26         44.04         4.53 o                         
   8   4   8         87.38         79.77         6.04 o                         
   9   4   8          4.44          1.61         2.17 o                         
  10   4   8         12.70          9.43         2.98 o                         
 -12   5   8          0.58          4.39         4.47 o                         
 -11   5   8         12.91          8.13         5.62 o                         
 -10   5   8         32.47         23.55         5.32 o                         
  -9   5   8         18.31         14.68         5.10 o                         
  -8   5   8         26.75         21.11         5.27 o                         
  -7   5   8         67.30         59.76         7.76 o                         
  -6   5   8        114.39         97.00         5.49 o                         
  -5   5   8        907.04        888.83        25.18 o                         
  -4   5   8         81.61         91.31         7.29 o                         
  -3   5   8       1288.11       1284.58        57.80 o                         
  -2   5   8         29.64         20.46         2.05 o                         
  -1   5   8        247.74        181.49        16.72 o                         
   0   5   8        193.13        167.90        14.53 o                         
   1   5   8          3.18         -0.96         1.92 o                         
   2   5   8       1941.70       2125.64        63.32 o                         
   3   5   8         95.83        108.45         7.30 o                         
   4   5   8          5.71          8.62         2.48 o                         
   5   5   8         11.02         14.44         4.18 o                         
   6   5   8        536.33        609.20        17.83 o                         
   7   5   8         11.34         12.39         3.32 o                         
   8   5   8         77.28         71.89         6.51 o                         
   9   5   8         44.31         34.37         4.00 o                         
  10   5   8         39.31         39.23         8.83 o                         
 -11   6   8          0.50          2.00         5.72 o                         
 -10   6   8         15.65         13.05         6.02 o                         
  -9   6   8          1.02         -0.66         3.58 o                         
  -8   6   8         23.80         14.16         3.06 o                         
  -7   6   8        114.53        107.00         7.16 o                         
  -6   6   8         70.23        110.45        15.51 o                         
  -5   6   8         89.33         71.97         4.26 o                         
  -4   6   8        269.82        258.01         6.66 o                         
  -3   6   8        184.72        185.00         7.70 o                         
  -2   6   8          8.01          3.78         1.91 o                         
  -1   6   8         43.04         36.60         4.40 o                         
   0   6   8        220.80        220.23        17.85 o                         
   1   6   8          8.69          5.68         1.88 o                         
   2   6   8          2.00          3.04         2.86 o                         
   3   6   8        467.88        541.64        13.45 o                         
   4   6   8        134.75        129.92         9.99 o                         
   5   6   8        219.65        227.58        19.77 o                         
   6   6   8        452.93        454.55        19.93 o                         
   7   6   8         60.73         48.12         6.28 o                         
   8   6   8         10.22         14.97        14.73 o                         
   9   6   8          4.90          1.29         1.87 o                         
  10   6   8          0.00          1.26         2.39 o                         
 -11   7   8         50.85         50.87         8.64 o                         
 -10   7   8         23.73         21.23         6.64 o                         
  -9   7   8        151.16        175.02        13.79 o                         
  -8   7   8        108.67        111.69         8.91 o                         
  -7   7   8         29.58         23.48         4.16 o                         
  -6   7   8         44.03         46.21         5.29 o                         
  -5   7   8        126.41        127.64         5.92 o                         
  -4   7   8         95.57         88.20         7.32 o                         
  -3   7   8          1.51          7.72         3.15 o                         
  -2   7   8        125.38        109.42         8.65 o                         
  -1   7   8        105.46         89.10         5.86 o                         
   0   7   8        846.74        840.82        51.77 o                         
   1   7   8         23.89         17.27         3.98 o                         
   2   7   8       1988.19       2052.91        67.89 o                         
   3   7   8          1.87          0.65         3.12 o                         
   4   7   8          5.01          5.52         2.56 o                         
   5   7   8          2.55          7.76         3.39 o                         
   6   7   8         14.48         14.43         5.37 o                         
   7   7   8          0.90          3.92         3.17 o                         
   8   7   8        131.68        142.59        15.43 o                         
   9   7   8         40.89         46.97         6.20 o                         
 -10   8   8          0.93          3.86         4.74 o                         
  -9   8   8          0.93          2.48        10.08 o                         
  -8   8   8          1.74          0.63         4.01 o                         
  -7   8   8          2.57         -0.48         2.19 o                         
  -6   8   8          1.80          2.69         2.89 o                         
  -5   8   8         16.89         18.39         3.20 o                         
  -4   8   8        139.24        138.08         7.93 o                         
  -3   8   8          5.19         11.66         5.53 o                         
  -2   8   8        448.71        440.01        23.40 o                         
  -1   8   8         77.23         61.04         5.34 o                         
   0   8   8         16.80         18.25         5.17 o                         
   1   8   8         28.95         21.81         2.72 o                         
   2   8   8        183.88        174.68        10.53 o                         
   3   8   8         70.44         77.14        11.37 o                         
   4   8   8        326.57        369.86        32.21 o                         
   5   8   8        412.29        434.77        18.97 o                         
   6   8   8         39.52         43.20         7.36 o                         
   7   8   8         29.71         36.97         6.01 o                         
   8   8   8          0.80          4.68         3.51 o                         
   9   8   8          6.28         14.55         5.38 o                         
  -9   9   8          4.69          3.32         4.11 o                         
  -8   9   8         48.49         41.59         6.89 o                         
  -7   9   8          2.95          8.67         5.18 o                         
  -6   9   8         59.00         41.05         5.16 o                         
  -5   9   8          7.33          6.03         2.05 o                         
  -4   9   8         68.83         69.35         5.86 o                         
  -3   9   8       1221.01       1277.67        21.46 o                         
  -2   9   8          1.54          8.99         4.68 o                         
  -1   9   8         59.64         61.17        10.79 o                         
   0   9   8        467.07        444.86        11.56 o                         
   1   9   8        998.04       1004.44        37.32 o                         
   2   9   8          0.26          0.27         3.14 o                         
   3   9   8        294.15        339.10        21.44 o                         
   4   9   8        185.49        212.94        14.12 o                         
   5   9   8         39.24         46.59         6.90 o                         
   6   9   8         10.18         12.00         5.38 o                         
   7   9   8          1.97         -1.70         4.12 o                         
   8   9   8          4.96          3.76         3.59 o                         
  -8  10   8          3.66          3.97         4.11 o                         
  -7  10   8          0.04          0.77         3.38 o                         
  -6  10   8         10.96         10.07         3.38 o                         
  -5  10   8         52.17         48.64         6.34 o                         
  -4  10   8         11.55         16.68         3.71 o                         
  -3  10   8         59.37         55.24         7.30 o                         
  -2  10   8         12.78         12.96         7.16 o                         
  -1  10   8        325.41        322.16        26.71 o                         
   0  10   8         65.43         79.12         7.19 o                         
   1  10   8          7.28          9.41         2.37 o                         
   2  10   8        159.44        132.57        12.87 o                         
   3  10   8         12.80          9.83         2.52 o                         
   4  10   8         12.21          9.67         2.95 o                         
   5  10   8         12.78          7.91         4.24 o                         
   6  10   8         16.40         17.15         5.99 o                         
   7  10   8         56.57         86.77        15.97 o                         
  -7  11   8         88.30        115.64        15.15 o                         
  -6  11   8         11.37          5.53         3.00 o                         
  -5  11   8          0.49          5.11         3.65 o                         
  -4  11   8          3.89          4.21         3.07 o                         
  -3  11   8         17.94          9.84         2.91 o                         
  -2  11   8         51.98         46.02         7.37 o                         
  -1  11   8         38.06         31.26         3.89 o                         
   0  11   8        139.75        128.15         9.50 o                         
   1  11   8         15.98         12.18         2.67 o                         
   2  11   8         10.87         21.97         4.63 o                         
   3  11   8         24.69         35.95         7.49 o                         
   4  11   8         53.00         44.54         7.17 o                         
   5  11   8         14.88         19.27         5.05 o                         
   6  11   8         13.13         15.37         6.86 o                         
  -5  12   8          4.79         -3.46         7.08 o                         
  -4  12   8         31.52         29.21         5.05 o                         
  -3  12   8         34.70         28.19         5.72 o                         
  -2  12   8          8.40          7.16         2.29 o                         
  -1  12   8          1.76          1.75         2.08 o                         
   0  12   8         41.31         45.46         5.78 o                         
   1  12   8         43.18         39.43         7.20 o                         
   2  12   8        179.28        192.77        32.85 o                         
   3  12   8          7.93         11.84         6.32 o                         
   4  12   8          0.01         -0.26         4.17 o                         
  -3  13   8         11.41         14.41         6.13 o                         
  -2  13   8          4.99         13.41         3.89 o                         
  -1  13   8          0.12          3.70         1.84 o                         
   0  13   8          1.50          4.87         2.85 o                         
   1  13   8         23.39         23.90         5.01 o                         
 -11   0   9          6.97         17.47         4.43 o                         
  -9   0   9         18.29         15.08         3.66 o                         
  -7   0   9        127.47        116.01        16.31 o                         
  -3   0   9       1134.53       1369.35        27.79 o                         
  -1   0   9       5640.35       5786.44        49.06 o                         
   1   0   9        137.84        112.06         5.99 o                         
   3   0   9       3573.24       3870.47        97.81 o                         
   5   0   9        299.63        284.62         8.83 o                         
   7   0   9        338.89        348.40        14.87 o                         
   9   0   9          0.98          2.48         6.29 o                         
  11   0   9        171.32        156.49        31.66 o                         
 -12   1   9          0.31          6.31         3.34 o                         
 -11   1   9         14.51          7.44         4.70 o                         
 -10   1   9         47.45         46.24         7.70 o                         
  -9   1   9        240.65        249.57        13.07 o                         
  -8   1   9        190.83        201.52         8.65 o                         
  -7   1   9        392.42        373.23        41.94 o                         
  -6   1   9         64.39         62.09         4.46 o                         
  -5   1   9       1465.77       1427.82       125.24 o                         
  -4   1   9        273.89        258.14        10.66 o                         
  -3   1   9         17.28         17.71         2.77 o                         
  -2   1   9        212.12        226.47        10.77 o                         
  -1   1   9       2113.88       2158.11        29.42 o                         
   0   1   9         43.79         35.96         3.93 o                         
   1   1   9       1608.94       1608.50        63.96 o                         
   2   1   9        125.34        132.80         4.86 o                         
   3   1   9        231.69        221.57         5.16 o                         
   4   1   9        495.08        533.90         8.18 o                         
   5   1   9         76.71         69.53         4.11 o                         
   6   1   9        131.82        124.79         4.91 o                         
   7   1   9         18.39         17.80         3.92 o                         
   8   1   9          9.27          8.59         2.38 o                         
   9   1   9        109.61        108.86         9.62 o                         
  10   1   9          3.00          7.35         4.48 o                         
  11   1   9          0.30         -2.65         4.58 o                         
 -12   2   9          0.03          1.50         3.71 o                         
 -11   2   9          0.12          0.83         3.92 o                         
 -10   2   9         11.36          9.33         3.08 o                         
  -9   2   9         26.01         19.03         3.69 o                         
  -8   2   9         49.00         48.32         7.04 o                         
  -7   2   9       1356.42       1439.16       100.17 o                         
  -6   2   9        548.03        491.00        24.91 o                         
  -5   2   9        115.75        112.18         5.79 o                         
  -4   2   9          4.12          0.82         4.34 o                         
  -2   2   9        301.49        324.90        23.03 o                         
  -1   2   9       5776.52       6066.98       141.47 o                         
   0   2   9        335.01        308.40        11.44 o                         
   1   2   9        741.45        723.47        28.52 o                         
   2   2   9       2073.31       2100.20        36.32 o                         
   3   2   9        562.15        610.73         7.89 o                         
   4   2   9          0.16         -0.37         1.19 o                         
   5   2   9        358.07        373.13         6.87 o                         
   6   2   9         17.63         13.46         2.67 o                         
   7   2   9          4.60          3.28         2.36 o                         
   8   2   9         60.94         51.01         5.51 o                         
   9   2   9          5.95          0.98         2.45 o                         
  10   2   9         10.59          6.57         6.75 o                         
  11   2   9          4.33          1.53         4.30 o                         
 -12   3   9         13.93         11.59         4.85 o                         
 -11   3   9          6.73          4.08         4.51 o                         
 -10   3   9         44.07         39.48         4.34 o                         
  -9   3   9         28.58         25.57         5.73 o                         
  -8   3   9        294.62        264.81         7.96 o                         
  -7   3   9          5.63          3.60         2.46 o                         
  -6   3   9         66.23         61.69         4.11 o                         
  -5   3   9        142.56        126.91         6.66 o                         
  -4   3   9       1620.15       1455.27       103.10 o                         
  -3   3   9        101.16        100.91        10.00 o                         
  -2   3   9       6331.00       6648.47       139.45 o                         
  -1   3   9        990.74       1057.18        19.39 o                         
   0   3   9        647.66        623.37        14.20 o                         
   1   3   9        254.14        274.78        10.55 o                         
   2   3   9       1626.84       1624.47        72.69 o                         
   3   3   9       2438.13       2439.94        73.33 o                         
   4   3   9        444.20        431.98         8.29 o                         
   5   3   9          7.67          9.04         2.52 o                         
   6   3   9          0.75          2.37         1.86 o                         
   7   3   9        217.21        246.66        18.05 o                         
   8   3   9         48.84         32.76         4.48 o                         
   9   3   9        112.50        104.50         7.97 o                         
  10   3   9          1.52         -1.53         3.77 o                         
 -12   4   9          1.90          3.07         4.38 o                         
 -11   4   9          1.48         -2.12         3.75 o                         
 -10   4   9          2.62          2.00         3.85 o                         
  -9   4   9         78.14         86.69         5.56 o                         
  -8   4   9          0.38          2.82         2.61 o                         
  -7   4   9          1.93          1.60         2.71 o                         
  -6   4   9          0.14          0.82         2.46 o                         
  -5   4   9          3.24          4.44         4.50 o                         
  -4   4   9         88.62         80.57         6.87 o                         
  -3   4   9        239.83        228.37        15.85 o                         
  -2   4   9       1177.42       1063.04        94.27 o                         
  -1   4   9        238.65        241.35         8.31 o                         
   0   4   9        972.65       1001.87        16.92 o                         
   1   4   9       3430.14       3990.86       137.53 o                         
   2   4   9        425.42        487.00        19.46 o                         
   3   4   9       1277.44       1200.97        79.35 o                         
   4   4   9          5.62          6.67         2.32 o                         
   5   4   9        270.85        234.81        28.15 o                         
   6   4   9        240.19        207.48        32.40 o                         
   7   4   9         69.25         52.31         7.14 o                         
   8   4   9         16.39         18.03         3.94 o                         
   9   4   9         55.99         55.51         5.13 o                         
  10   4   9          4.73          4.23         5.16 o                         
 -12   5   9          0.20          3.12         5.21 o                         
 -11   5   9         14.89         13.07         4.91 o                         
 -10   5   9         43.24         44.80         7.68 o                         
  -9   5   9          9.05          5.43         2.98 o                         
  -8   5   9         16.78         12.12         2.92 o                         
  -7   5   9        148.43        155.49         9.26 o                         
  -6   5   9         91.47         77.73         4.77 o                         
  -5   5   9         90.36         78.98         6.37 o                         
  -4   5   9        212.59        213.21         5.92 o                         
  -3   5   9        147.42        146.47         8.66 o                         
  -2   5   9        478.07        403.61        35.85 o                         
  -1   5   9        524.89        473.83         9.94 o                         
   0   5   9        228.04        238.36        21.10 o                         
   1   5   9        142.95        153.20         8.29 o                         
   2   5   9        346.29        385.88        21.79 o                         
   3   5   9         26.91         15.71         1.99 o                         
   4   5   9         90.26         82.97         7.48 o                         
   5   5   9        107.14        105.44         7.61 o                         
   6   5   9         37.61         43.98         7.32 o                         
   7   5   9          7.32         10.40         3.11 o                         
   8   5   9         11.97         20.11         5.63 o                         
   9   5   9          8.79         14.10         2.89 o                         
  10   5   9         22.01         17.19         3.51 o                         
 -11   6   9         50.45         44.92         8.05 o                         
 -10   6   9          5.05          4.54         2.39 o                         
  -9   6   9         70.60         67.81         8.87 o                         
  -8   6   9         40.32         40.34         4.17 o                         
  -7   6   9        264.55        265.81        12.74 o                         
  -6   6   9       2195.70       2265.02        57.81 o                         
  -5   6   9         15.68         17.70         3.73 o                         
  -4   6   9        188.84        162.01        12.78 o                         
  -3   6   9          3.72          2.44         2.22 o                         
  -2   6   9         48.60         53.33         4.72 o                         
  -1   6   9        181.42        171.38         7.08 o                         
   0   6   9        261.95        291.66         8.55 o                         
   1   6   9          0.33         -0.72         2.10 o                         
   2   6   9          6.23         15.71         6.27 o                         
   3   6   9        257.83        254.99         6.80 o                         
   4   6   9         29.58         18.20         6.54 o                         
   5   6   9        165.93        181.67        11.76 o                         
   6   6   9        299.87        313.25        12.05 o                         
   7   6   9         37.24         42.19         6.94 o                         
   8   6   9         26.26         12.46         3.23 o                         
   9   6   9         45.93         42.58         6.32 o                         
 -11   7   9          9.46         13.11         5.65 o                         
 -10   7   9         22.15         23.82        13.11 o                         
  -9   7   9         30.17         28.63        11.09 o                         
  -8   7   9        306.72        304.72        32.81 o                         
  -7   7   9          0.01          3.44         2.36 o                         
  -6   7   9        135.12        115.09         5.93 o                         
  -5   7   9        464.99        498.39        10.00 o                         
  -4   7   9         34.84         30.08         4.09 o                         
  -3   7   9        129.45        131.60         6.17 o                         
  -2   7   9         14.38          6.35         2.45 o                         
  -1   7   9        386.11        366.20        10.28 o                         
   0   7   9        132.94        119.79         8.86 o                         
   1   7   9        332.52        329.70        22.48 o                         
   2   7   9        717.42        706.23        32.77 o                         
   3   7   9         26.03         33.70         5.19 o                         
   4   7   9         80.31         91.90        12.79 o                         
   5   7   9         43.73         46.80         7.40 o                         
   6   7   9         15.17         16.30         5.50 o                         
   7   7   9         44.37         55.68         8.15 o                         
   8   7   9         51.16         48.30         7.81 o                         
   9   7   9          2.07          0.32         2.74 o                         
 -10   8   9         95.84         96.16        11.10 o                         
  -9   8   9          8.28          7.08         3.99 o                         
  -8   8   9          3.14          1.84         3.54 o                         
  -7   8   9         83.62         63.91         6.86 o                         
  -6   8   9          8.47          2.79         1.83 o                         
  -5   8   9         56.53         51.21         4.77 o                         
  -4   8   9          5.28          7.77         5.02 o                         
  -3   8   9       1095.88       1085.74        32.97 o                         
  -2   8   9        142.79        151.25         8.10 o                         
  -1   8   9        221.41        233.04         9.46 o                         
   0   8   9          6.23          4.68         2.18 o                         
   1   8   9        225.48        221.87         8.17 o                         
   2   8   9          1.36          1.51         2.23 o                         
   3   8   9        118.79        106.62         9.94 o                         
   4   8   9        560.92        646.59        37.03 o                         
   5   8   9          2.13          7.25        14.00 o                         
   6   8   9          8.42         16.80         5.05 o                         
   7   8   9         54.36         60.89         7.86 o                         
   8   8   9          0.01          2.50         4.51 o                         
  -9   9   9          4.78          3.09         3.91 o                         
  -8   9   9          6.45         13.04         5.48 o                         
  -7   9   9         65.85         64.23        11.16 o                         
  -6   9   9        138.03        122.08         8.12 o                         
  -5   9   9         26.03         18.18         4.81 o                         
  -4   9   9          2.30          6.31         2.46 o                         
  -3   9   9         75.18         60.26         7.03 o                         
  -2   9   9          8.58         10.29         3.94 o                         
  -1   9   9        166.95        141.93         9.43 o                         
   0   9   9          0.03         -0.04         3.14 o                         
   1   9   9         57.91         51.99         5.19 o                         
   2   9   9         52.63         54.18         6.36 o                         
   3   9   9        221.83        233.24        15.03 o                         
   4   9   9         58.15         54.56        11.86 o                         
   5   9   9         16.21         10.56         2.85 o                         
   6   9   9          0.00         12.25         5.74 o                         
   7   9   9          7.16         11.33         3.98 o                         
   8   9   9         49.86         30.95         8.47 o                         
  -8  10   9          6.67          9.22         6.83 o                         
  -7  10   9         17.85         17.94         9.16 o                         
  -6  10   9          0.18          1.53         4.20 o                         
  -5  10   9          0.02          7.03         3.11 o                         
  -4  10   9         22.17         30.17         5.55 o                         
  -3  10   9         39.34         33.33         5.40 o                         
  -2  10   9         94.18         94.75         7.87 o                         
  -1  10   9        142.80        162.82         9.81 o                         
   0  10   9         11.59         10.72         2.68 o                         
   1  10   9         22.73         18.97         3.47 o                         
   2  10   9         10.94          6.75         3.08 o                         
   3  10   9        173.84        186.25        13.88 o                         
   4  10   9         55.01         57.20         8.57 o                         
   5  10   9         83.98         82.17         9.95 o                         
   6  10   9         16.39         16.18         5.33 o                         
   7  10   9          1.72          8.08         7.68 o                         
  -7  11   9          6.84          5.73         6.44 o                         
  -6  11   9         19.85         15.92         8.13 o                         
  -5  11   9          8.38         15.67         5.19 o                         
  -4  11   9          7.96          4.85         3.33 o                         
  -3  11   9         27.24         20.99         9.73 o                         
  -2  11   9         94.90         95.21         8.05 o                         
  -1  11   9         22.15         11.72         4.47 o                         
   0  11   9         34.94         35.61         4.05 o                         
   1  11   9          1.54          3.19         2.53 o                         
   2  11   9        254.85        270.36        29.50 o                         
   3  11   9          0.02          2.66         3.34 o                         
   4  11   9          0.52          4.26         4.46 o                         
   5  11   9         36.07         44.98         8.65 o                         
  -5  12   9         19.98         15.92         8.46 o                         
  -4  12   9          0.27          2.08         3.59 o                         
  -3  12   9          8.93         11.00         6.13 o                         
  -2  12   9          1.78          2.86         4.28 o                         
  -1  12   9          0.29          4.48         2.71 o                         
   0  12   9          4.44          2.57         3.77 o                         
   1  12   9          0.09          2.09         4.39 o                         
   2  12   9         18.45         15.90         4.24 o                         
   3  12   9          4.72          7.00         4.11 o                         
   4  12   9          2.08          3.22         4.28 o                         
  -2  13   9          0.18          6.48         3.40 o                         
  -1  13   9          3.68          1.88         2.07 o                         
   0  13   9          7.97          2.72         4.94 o                         
 -12   0  10          0.01          4.96         5.26 o                         
 -10   0  10        168.57        176.81        12.97 o                         
  -8   0  10        548.44        562.14        35.14 o                         
  -6   0  10        270.93        292.80        13.02 o                         
  -4   0  10       3327.44       3578.40        51.72 o                         
  -2   0  10      17156.66      18599.94       373.45 o                         
   0   0  10         22.77         38.06         7.32 o                         
   2   0  10        307.85        315.96         7.74 o                         
   4   0  10         98.59         90.49         5.23 o                         
   6   0  10          0.66          1.17         2.11 o                         
   8   0  10          0.01          1.96         4.75 o                         
  10   0  10         14.22         16.81        10.02 o                         
 -12   1  10          5.15          6.86         7.03 o                         
 -11   1  10         10.91         11.59         3.48 o                         
 -10   1  10          0.11          3.65         2.69 o                         
  -9   1  10        742.51        786.94        51.79 o                         
  -8   1  10        362.80        381.48        10.81 o                         
  -7   1  10          6.76          4.59         2.89 o                         
  -6   1  10         97.20        108.43         6.20 o                         
  -5   1  10        167.91        153.84         7.81 o                         
  -4   1  10       1000.33       1006.06        17.45 o                         
  -3   1  10       1019.47       1063.44        31.65 o                         
  -2   1  10         95.67         96.12        20.04 o                         
  -1   1  10          9.40         28.40        20.63 o                         
   0   1  10        175.77        177.93         7.46 o                         
   1   1  10        835.39        781.47        43.14 o                         
   2   1  10       1209.00       1240.92        24.69 o                         
   3   1  10         21.31         26.46         2.95 o                         
   4   1  10         56.63         63.01         4.34 o                         
   5   1  10         26.20         28.84         2.57 o                         
   6   1  10        168.11        189.66         7.93 o                         
   7   1  10        168.47        178.47         9.39 o                         
   8   1  10          1.36          0.59         2.70 o                         
   9   1  10          0.79          6.14         9.21 o                         
  10   1  10         32.34         45.00        15.48 o                         
  11   1  10          6.21          7.41         6.67 o                         
 -12   2  10         34.52         28.03         6.02 o                         
 -11   2  10          9.09          6.26         3.63 o                         
 -10   2  10          2.94          1.19         2.81 o                         
  -9   2  10          0.83          1.86         1.62 o                         
  -8   2  10          0.10          2.92         2.37 o                         
  -7   2  10         55.08         56.31         5.38 o                         
  -6   2  10          0.72          3.89         2.32 o                         
  -5   2  10        398.48        432.68        30.40 o                         
  -4   2  10          7.73         15.78         3.33 o                         
  -3   2  10          4.75          9.76         2.96 o                         
  -2   2  10       1169.34       1214.01        20.84 o                         
  -1   2  10        783.80        715.27        57.42 o                         
   0   2  10       1397.45       1506.62        20.01 o                         
   1   2  10         47.30         43.91         2.96 o                         
   2   2  10         92.30         95.54         4.06 o                         
   3   2  10        123.10        118.27         4.66 o                         
   4   2  10         95.96         89.29         7.14 o                         
   5   2  10         29.51         23.45         2.10 o                         
   6   2  10          0.66         10.36         6.19 o                         
   7   2  10          0.02          0.04         2.45 o                         
   8   2  10        475.55        531.15        23.20 o                         
   9   2  10         43.33         52.33         7.30 o                         
  10   2  10         48.12         63.07         7.73 o                         
 -12   3  10          1.46          9.75         5.95 o                         
 -11   3  10         37.33         33.04         6.47 o                         
 -10   3  10          0.71          1.43         2.35 o                         
  -9   3  10          0.07          3.92         2.56 o                         
  -8   3  10          4.36          4.42         2.85 o                         
  -7   3  10        215.37        220.86        15.08 o                         
  -6   3  10        354.84        314.76        33.77 o                         
  -5   3  10        317.75        318.80        19.86 o                         
  -4   3  10         81.21         73.16         5.60 o                         
  -3   3  10       1993.73       2131.66        63.55 o                         
  -2   3  10          0.10          0.56         1.68 o                         
  -1   3  10       2578.93       2760.18        38.46 o                         
   0   3  10        230.96        231.18         9.33 o                         
   1   3  10          3.59          3.48         1.31 o                         
   2   3  10        690.49        717.04        28.96 o                         
   3   3  10       1069.15       1004.39        20.11 o                         
   4   3  10         35.49         39.09         2.77 o                         
   5   3  10          1.49         -0.84         2.08 o                         
   6   3  10          2.16          3.09         3.13 o                         
   7   3  10        126.73        136.52         7.87 o                         
   8   3  10         35.53         40.15         4.87 o                         
   9   3  10         20.48         16.46         2.80 o                         
  10   3  10          0.05          1.41         3.75 o                         
 -12   4  10          8.84          4.27         8.32 o                         
 -11   4  10          2.13          1.71         3.10 o                         
 -10   4  10          0.28          0.39         3.81 o                         
  -9   4  10        180.47        163.22         8.30 o                         
  -8   4  10          9.97          4.80         3.45 o                         
  -7   4  10         44.84         38.10         4.87 o                         
  -6   4  10         40.63         45.74         6.12 o                         
  -5   4  10         33.83         31.64         3.42 o                         
  -4   4  10        154.71        153.25        14.46 o                         
  -3   4  10        355.53        311.25        25.02 o                         
  -2   4  10        814.02        824.42        14.48 o                         
  -1   4  10        576.54        611.33        15.93 o                         
   0   4  10          4.13          8.39         1.97 o                         
   1   4  10          2.37          3.69         1.40 o                         
   2   4  10         72.71         81.57         4.37 o                         
   3   4  10       1499.10       1347.62        84.75 o                         
   4   4  10          1.54          0.75         1.83 o                         
   5   4  10         17.75         19.73         4.67 o                         
   6   4  10         20.89         21.13         5.44 o                         
   7   4  10         39.71         39.89         5.77 o                         
   8   4  10         15.78         16.59         2.53 o                         
   9   4  10          8.31          4.66         1.96 o                         
  10   4  10          2.11          4.52         5.93 o                         
 -11   5  10          2.22          5.78         4.66 o                         
 -10   5  10         11.83         12.08         7.62 o                         
  -9   5  10        227.16        223.22        16.33 o                         
  -8   5  10          0.16          1.59         3.36 o                         
  -7   5  10        316.46        293.36        20.44 o                         
  -6   5  10        575.35        544.97        28.62 o                         
  -5   5  10          2.48          0.50         2.35 o                         
  -4   5  10         15.87         13.48         2.49 o                         
  -3   5  10          4.78          5.04         2.29 o                         
  -2   5  10       1289.79       1267.99       122.95 o                         
  -1   5  10        778.50        811.50        15.66 o                         
   0   5  10          5.07          5.53         2.01 o                         
   1   5  10          0.07          0.15         2.16 o                         
   2   5  10        345.52        342.65        12.62 o                         
   3   5  10        294.18        261.07        10.20 o                         
   4   5  10          8.62          2.80         2.66 o                         
   5   5  10         20.72         22.76         4.23 o                         
   6   5  10         20.18         21.50         3.44 o                         
   7   5  10         57.22         50.72         5.86 o                         
   8   5  10          2.72          0.24         2.86 o                         
   9   5  10          0.61          2.73         3.03 o                         
  10   5  10          8.98          8.40         3.63 o                         
 -11   6  10         12.81         27.20        11.13 o                         
 -10   6  10         76.58         87.93         9.72 o                         
  -9   6  10        103.34        113.05        18.83 o                         
  -8   6  10          0.41         -0.79         2.49 o                         
  -7   6  10          3.69          2.65         2.80 o                         
  -6   6  10        223.57        231.66         9.81 o                         
  -5   6  10        768.34        771.67        46.02 o                         
  -4   6  10         37.10         36.98         4.74 o                         
  -3   6  10         22.43         23.55         2.78 o                         
  -2   6  10         32.69         26.93         5.77 o                         
  -1   6  10        844.07        855.32        24.67 o                         
   0   6  10        123.07        103.45         5.86 o                         
   1   6  10        135.35        136.38        12.95 o                         
   2   6  10          0.21          0.30         1.39 o                         
   3   6  10         31.37         31.77         4.79 o                         
   4   6  10         75.82         65.68         6.99 o                         
   5   6  10        180.39        196.04        13.02 o                         
   6   6  10          4.56          9.19         3.22 o                         
   7   6  10         36.13         53.98         8.00 o                         
   8   6  10          1.83          3.67         4.26 o                         
   9   6  10          7.78          3.66         3.29 o                         
 -10   7  10         36.93         36.59         9.89 o                         
  -9   7  10        104.74        111.07        24.56 o                         
  -8   7  10         58.84         67.99        11.34 o                         
  -7   7  10          6.34         10.72         3.52 o                         
  -6   7  10         17.46         16.51         3.38 o                         
  -5   7  10         49.06         43.74         4.17 o                         
  -4   7  10         18.79         20.25         3.22 o                         
  -3   7  10       1714.35       1752.12        63.95 o                         
  -2   7  10        327.43        306.05        15.69 o                         
  -1   7  10        162.25        141.53         8.00 o                         
   0   7  10          4.46          9.16         4.66 o                         
   1   7  10        564.65        558.68        23.99 o                         
   2   7  10          8.79          9.00         2.82 o                         
   3   7  10         43.04         34.11         5.52 o                         
   4   7  10        882.22        972.25        31.79 o                         
   5   7  10         34.70         42.97         7.98 o                         
   6   7  10         18.74          4.33         3.97 o                         
   7   7  10         29.93         27.63         5.75 o                         
   8   7  10          0.44          6.80         3.64 o                         
   9   7  10          0.01          4.00         3.80 o                         
 -10   8  10          4.77          5.01         3.09 o                         
  -9   8  10         18.32          7.58         3.92 o                         
  -8   8  10         24.42         18.01         4.71 o                         
  -7   8  10         17.75         16.73         3.39 o                         
  -6   8  10         56.56         50.93         4.96 o                         
  -5   8  10        525.03        512.73        23.50 o                         
  -4   8  10        452.18        424.62        10.33 o                         
  -3   8  10         12.37          6.37         2.73 o                         
  -2   8  10        109.92        119.96         8.83 o                         
  -1   8  10        114.25        115.02         7.09 o                         
   0   8  10         50.07         56.72         5.16 o                         
   1   8  10         59.41         52.07         5.00 o                         
   2   8  10          0.26          2.18         2.97 o                         
   3   8  10        877.01        984.44        34.63 o                         
   4   8  10        103.73        114.85         9.77 o                         
   5   8  10          9.67         16.66         4.31 o                         
   6   8  10        102.79        100.46        12.92 o                         
   7   8  10          0.89          3.48         4.78 o                         
   8   8  10          4.75          2.06         7.74 o                         
  -9   9  10          0.00          2.32         4.61 o                         
  -8   9  10          0.02          5.74         3.51 o                         
  -7   9  10          0.37          5.57         3.70 o                         
  -6   9  10        149.84        143.39        11.73 o                         
  -5   9  10          1.74          2.27         2.23 o                         
  -4   9  10        124.54        131.65         8.07 o                         
  -3   9  10         27.64         17.56         3.33 o                         
  -2   9  10         14.54         17.92         3.68 o                         
  -1   9  10        264.29        279.65        18.80 o                         
   0   9  10          1.14          3.05         2.95 o                         
   1   9  10         25.70         31.36         5.96 o                         
   2   9  10          8.44          6.30         3.17 o                         
   3   9  10         58.36         55.20         7.94 o                         
   4   9  10          4.05          7.33         3.61 o                         
   5   9  10          6.74          8.68         4.87 o                         
   6   9  10          7.22         15.94         5.25 o                         
   7   9  10         22.36         28.62         5.16 o                         
  -8  10  10         18.04         20.12         7.26 o                         
  -7  10  10         16.50         18.49         9.49 o                         
  -6  10  10         21.99         19.15        11.88 o                         
  -5  10  10          1.52         -2.39         3.23 o                         
  -4  10  10         15.41         15.80         5.49 o                         
  -3  10  10         81.73         80.02         8.29 o                         
  -2  10  10          1.35          4.94         2.11 o                         
  -1  10  10         71.16         74.15         6.68 o                         
   0  10  10        267.10        270.04        13.88 o                         
   1  10  10          0.00          0.21         2.42 o                         
   2  10  10        111.18        104.22        14.69 o                         
   3  10  10         11.03         12.08         5.23 o                         
   4  10  10         19.32         19.18         5.07 o                         
   5  10  10          7.89         13.05         3.96 o                         
   6  10  10          5.31          3.20         2.79 o                         
  -7  11  10         16.62         19.59         9.99 o                         
  -6  11  10          6.64         10.92         9.13 o                         
  -5  11  10          0.54          0.85         5.76 o                         
  -4  11  10         16.63         15.84         5.89 o                         
  -3  11  10         16.80         14.90         4.96 o                         
  -2  11  10          4.98          7.96         7.19 o                         
  -1  11  10         79.78         86.69         6.88 o                         
   0  11  10          0.05          2.30         2.06 o                         
   1  11  10          0.42         -2.94         3.41 o                         
   2  11  10          0.01          4.87         2.03 o                         
   3  11  10         40.73         47.49         6.74 o                         
   4  11  10         13.54         17.98         6.51 o                         
   5  11  10         61.90         62.51         9.88 o                         
  -5  12  10          0.03         -5.71         6.83 o                         
  -4  12  10        114.82        132.46         9.60 o                         
  -3  12  10          5.36          3.28         4.52 o                         
  -2  12  10          0.16          4.70         2.24 o                         
  -1  12  10         10.10          7.86         3.21 o                         
   0  12  10          5.21         11.34         7.46 o                         
   1  12  10          1.22          0.63         2.69 o                         
   2  12  10          0.23          4.05         2.34 o                         
   3  12  10         37.34         24.31         7.25 o                         
 -11   0  11          7.15          3.05         2.40 o                         
  -9   0  11        369.08        410.17        17.61 o                         
  -7   0  11        764.17        820.85        27.25 o                         
  -5   0  11         26.96         21.35         4.97 o                         
  -3   0  11        839.07        835.42        22.62 o                         
  -1   0  11       3656.42       3869.21        47.79 o                         
   1   0  11        132.41        255.68         9.90 o                         
   3   0  11        428.69        407.42        10.62 o                         
   5   0  11        323.48        339.66        12.35 o                         
   7   0  11       1285.12       1437.35        31.96 o                         
   9   0  11          0.09          3.22         8.44 o                         
 -12   1  11          0.13          2.35         6.51 o                         
 -11   1  11         16.47         16.04         3.52 o                         
 -10   1  11         94.62         67.58         8.26 o                         
  -9   1  11        237.73        253.71        18.28 o                         
  -8   1  11        359.02        370.67        30.98 o                         
  -7   1  11        381.55        398.06        16.40 o                         
  -6   1  11        873.09        981.18        53.51 o                         
  -5   1  11          3.84         -0.80         4.61 o                         
  -4   1  11        165.70        162.26        31.05 o                         
  -3   1  11        286.98        264.97         8.01 o                         
  -2   1  11         18.35         12.50         3.06 o                         
  -1   1  11        260.31        281.38         7.58 o                         
   0   1  11       1842.98       1906.70        52.26 o                         
   1   1  11       2041.38       1901.74        89.58 o                         
   2   1  11        220.79        187.70         7.37 o                         
   3   1  11         49.64         56.65         4.12 o                         
   4   1  11        419.33        489.81         7.82 o                         
   5   1  11          6.71          3.22         1.75 o                         
   6   1  11        641.24        743.50        11.95 o                         
   7   1  11          0.97          3.38         1.64 o                         
   8   1  11         24.86         27.22         5.83 o                         
   9   1  11         77.30         97.42         8.30 o                         
  10   1  11         11.87         10.68         4.92 o                         
 -12   2  11         44.47         39.82         6.05 o                         
 -11   2  11          1.58         -0.49         2.68 o                         
 -10   2  11         16.28         16.84         3.89 o                         
  -9   2  11         31.74         39.66         6.95 o                         
  -8   2  11         17.54         19.77         4.17 o                         
  -7   2  11        493.95        499.75        35.45 o                         
  -6   2  11          0.09         -0.09         2.59 o                         
  -5   2  11        501.14        556.01        31.13 o                         
  -4   2  11        328.47        347.74         9.51 o                         
  -3   2  11       1406.88       1609.16        24.78 o                         
  -2   2  11        952.67       1039.74        20.05 o                         
  -1   2  11        491.96        457.24        10.31 o                         
   0   2  11          2.47          0.42         7.56 o                         
   1   2  11        857.26        787.21        30.55 o                         
   2   2  11        741.55        813.39        16.33 o                         
   3   2  11       1240.22       1322.57        27.94 o                         
   4   2  11        116.77        112.98         4.57 o                         
   5   2  11         73.27         72.34         4.24 o                         
   6   2  11        103.49         91.43         5.38 o                         
   7   2  11         10.85         13.27         2.51 o                         
   8   2  11          3.59          6.43         3.06 o                         
   9   2  11          0.00          2.05         3.58 o                         
  10   2  11          2.81          8.04         5.08 o                         
 -12   3  11         99.26        116.16        10.23 o                         
 -11   3  11         55.65         45.73        10.17 o                         
 -10   3  11          5.58          0.94         2.64 o                         
  -9   3  11        345.37        373.32        17.64 o                         
  -8   3  11          0.47          1.30         2.65 o                         
  -7   3  11         12.26         18.49         4.58 o                         
  -6   3  11        146.03        149.61         7.79 o                         
  -5   3  11         41.59         58.76         4.66 o                         
  -4   3  11       1074.26       1043.37        17.30 o                         
  -3   3  11        200.43        171.87        15.44 o                         
  -2   3  11         95.53        126.41        19.78 o                         
  -1   3  11        351.24        388.70        16.12 o                         
   0   3  11          1.71          1.20         2.32 o                         
   1   3  11        962.51       1077.00        28.13 o                         
   2   3  11         55.58         51.97         2.82 o                         
   3   3  11         51.55         36.98         2.91 o                         
   4   3  11         53.44         54.32         2.89 o                         
   5   3  11         12.34         13.60         2.94 o                         
   6   3  11         75.14         73.05        10.99 o                         
   7   3  11         90.20         99.21         6.64 o                         
   8   3  11          3.37          8.66         3.73 o                         
   9   3  11         11.44          4.99         2.47 o                         
  10   3  11          0.00          6.63         8.73 o                         
 -12   4  11         21.96         32.06         6.36 o                         
 -11   4  11          0.21         -4.29         4.29 o                         
 -10   4  11          3.25          3.28         2.87 o                         
  -9   4  11         89.90         77.56         8.53 o                         
  -8   4  11        124.51        116.29         6.32 o                         
  -7   4  11        143.31        152.64        10.85 o                         
  -6   4  11        190.78        168.80         7.84 o                         
  -5   4  11         26.58         25.27         3.45 o                         
  -4   4  11         11.36         10.79         3.25 o                         
  -3   4  11         18.02          9.34         3.15 o                         
  -2   4  11          0.01         -2.30         3.26 o                         
  -1   4  11       1294.47       1485.33        34.69 o                         
   0   4  11         57.70         45.47         5.32 o                         
   1   4  11          3.80          2.29         2.35 o                         
   2   4  11         10.00         11.66         2.43 o                         
   3   4  11        814.40        813.10        49.99 o                         
   4   4  11         93.55         89.43         8.70 o                         
   5   4  11          0.53          2.87         2.80 o                         
   6   4  11          0.33          1.29         1.91 o                         
   7   4  11        125.17        119.44        16.91 o                         
   8   4  11          5.10          5.20         2.32 o                         
   9   4  11          3.34          1.63         3.55 o                         
  10   4  11          4.35          1.29         6.03 o                         
 -11   5  11          5.48          5.46         4.29 o                         
 -10   5  11         17.41          4.33         7.10 o                         
  -9   5  11         34.91         24.92         8.77 o                         
  -8   5  11        155.36        155.71         9.54 o                         
  -7   5  11        131.66        126.33        16.48 o                         
  -6   5  11          4.22          6.14         5.24 o                         
  -5   5  11        676.49        628.43        51.24 o                         
  -4   5  11          3.72          4.11         2.31 o                         
  -3   5  11        195.84        178.87        12.73 o                         
  -2   5  11        488.03        456.41        14.50 o                         
  -1   5  11        365.27        384.66        11.81 o                         
   0   5  11        132.08        102.77        14.30 o                         
   1   5  11          0.82          2.18         1.34 o                         
   2   5  11         76.08         93.79         6.91 o                         
   3   5  11          2.70          1.57         1.73 o                         
   4   5  11         36.71         25.40         5.78 o                         
   5   5  11          0.24         -0.11         3.49 o                         
   6   5  11        324.98        388.83        13.33 o                         
   7   5  11         87.71         93.39        13.39 o                         
   8   5  11          2.48          3.77         3.70 o                         
   9   5  11         12.80          7.22         2.52 o                         
 -11   6  11         34.72         18.66         6.18 o                         
 -10   6  11          3.19          9.62         6.71 o                         
  -9   6  11         37.82         33.07         6.23 o                         
  -8   6  11          6.70          4.60         2.85 o                         
  -7   6  11          9.61          5.21         3.07 o                         
  -6   6  11        442.55        434.16        32.92 o                         
  -5   6  11         16.60         17.72         3.02 o                         
  -4   6  11       1434.85       1396.57       105.75 o                         
  -3   6  11        963.72        856.71        71.49 o                         
  -2   6  11       1020.99       1047.20        16.74 o                         
  -1   6  11         14.57         14.81         4.10 o                         
   0   6  11          2.30         -1.57         2.82 o                         
   1   6  11        186.84        187.23        10.03 o                         
   2   6  11        332.18        346.80        18.81 o                         
   3   6  11          2.92          3.76         2.61 o                         
   4   6  11        177.29        165.10        11.99 o                         
   5   6  11         39.95         38.08         5.84 o                         
   6   6  11          8.84         12.76         4.18 o                         
   7   6  11          0.20         -2.73         4.21 o                         
   8   6  11          7.13         14.08         5.74 o                         
   9   6  11          1.98          4.53         3.71 o                         
 -10   7  11          4.09          3.97         4.39 o                         
  -9   7  11         32.66         32.61        11.43 o                         
  -8   7  11          7.93          6.88         3.50 o                         
  -7   7  11        385.19        395.31        26.08 o                         
  -6   7  11        429.08        419.52        29.91 o                         
  -5   7  11          0.96          0.61         2.10 o                         
  -4   7  11        712.94        615.84        43.69 o                         
  -3   7  11        246.20        244.21        13.22 o                         
  -2   7  11          0.61          2.90         3.91 o                         
  -1   7  11         13.66          8.29         2.23 o                         
   0   7  11        465.16        520.06        13.93 o                         
   1   7  11        101.40        105.78         8.28 o                         
   2   7  11        380.56        438.88        12.03 o                         
   3   7  11         19.22         10.62         6.08 o                         
   4   7  11         62.50         68.97        19.59 o                         
   5   7  11         13.74          6.20         4.19 o                         
   6   7  11         95.67        116.33        10.49 o                         
   7   7  11          5.27          6.23         4.51 o                         
   8   7  11         11.91         11.51         4.99 o                         
 -10   8  11          5.15          2.96         4.19 o                         
  -9   8  11          0.14          1.60         3.75 o                         
  -8   8  11          0.18         -1.80         3.44 o                         
  -7   8  11          1.53          5.13         3.04 o                         
  -6   8  11        119.75        103.90         6.76 o                         
  -5   8  11         65.31         55.73         4.88 o                         
  -4   8  11        710.66        774.08        19.91 o                         
  -3   8  11        147.53        142.51         8.20 o                         
  -2   8  11          0.73          0.09         3.43 o                         
  -1   8  11         58.26         64.77         6.55 o                         
   0   8  11         47.08         52.24         5.51 o                         
   1   8  11         77.76         82.18         6.99 o                         
   2   8  11         49.95         49.03         4.95 o                         
   3   8  11        102.72         96.97        10.10 o                         
   4   8  11          6.37          2.70         7.08 o                         
   5   8  11          0.50          5.47         4.08 o                         
   6   8  11          8.06          1.29         4.07 o                         
   7   8  11          7.37          6.20         4.56 o                         
   8   8  11         11.19         10.30         7.24 o                         
  -9   9  11          0.07          4.66         6.44 o                         
  -8   9  11         91.40         88.69        15.41 o                         
  -7   9  11          7.92         19.00         9.89 o                         
  -6   9  11          0.24          4.56         4.37 o                         
  -5   9  11        321.46        346.91        12.70 o                         
  -4   9  11        198.75        211.82        12.79 o                         
  -3   9  11          6.56          7.13         3.64 o                         
  -2   9  11          5.71          7.66         3.61 o                         
  -1   9  11          4.53          5.75         3.64 o                         
   0   9  11        517.31        572.60        25.03 o                         
   1   9  11          0.62          1.26         2.29 o                         
   2   9  11        113.02         87.05         9.43 o                         
   3   9  11         28.63         28.66         6.23 o                         
   4   9  11          9.51          7.73         3.32 o                         
   5   9  11          1.77          5.52         4.60 o                         
   6   9  11         14.57         11.89         3.75 o                         
   7   9  11          0.01          4.86         6.72 o                         
  -8  10  11         34.51         63.49        13.39 o                         
  -7  10  11          2.35         18.14        11.18 o                         
  -6  10  11          0.26          6.47         5.43 o                         
  -5  10  11        108.17        109.27        18.48 o                         
  -4  10  11          0.02          0.10         3.54 o                         
  -3  10  11          3.99          7.18         4.09 o                         
  -2  10  11          0.07         -0.92         3.58 o                         
  -1  10  11          6.36          4.94         2.60 o                         
   0  10  11         41.67         32.12         7.06 o                         
   1  10  11         58.44         53.99         5.66 o                         
   2  10  11         18.16         19.02         5.03 o                         
   3  10  11          9.19          2.74         4.13 o                         
   4  10  11          0.00          5.24         5.23 o                         
   5  10  11          6.16         10.50         2.99 o                         
   6  10  11          9.03          6.50         5.12 o                         
  -6  11  11         14.80          6.71         7.01 o                         
  -5  11  11         20.17         21.86         5.42 o                         
  -4  11  11         88.59         73.39        20.50 o                         
  -3  11  11        164.11        174.84        12.85 o                         
  -2  11  11          0.00         -2.15         3.76 o                         
  -1  11  11         68.34         76.77         7.20 o                         
   0  11  11        148.83        148.83        10.83 o                         
   1  11  11          3.61          3.67         3.04 o                         
   2  11  11          0.08          2.73         4.92 o                         
   3  11  11         15.23         21.43         3.76 o                         
   4  11  11         19.78         17.28         4.41 o                         
  -4  12  11          0.04          1.75         3.75 o                         
  -3  12  11         57.01         64.30         9.17 o                         
  -2  12  11         52.24         45.78         5.06 o                         
  -1  12  11         51.87         47.81         6.24 o                         
   0  12  11         29.13         23.11         7.88 o                         
   1  12  11          5.52          7.33         2.40 o                         
   2  12  11          7.03         -3.30         4.15 o                         
   3  12  11          1.10          7.83         6.54 o                         
 -12   0  12         53.29         52.82         8.24 o                         
 -10   0  12        371.96        430.79        19.89 o                         
  -8   0  12        186.51        203.92        14.59 o                         
  -6   0  12          0.04         -1.46         4.91 o                         
  -4   0  12       1379.27       1336.63        29.45 o                         
  -2   0  12        191.34        156.71         8.97 o                         
   0   0  12        277.61        317.09        11.19 o                         
   2   0  12         34.81         35.81         4.45 o                         
   4   0  12       1053.94       1136.26        16.16 o                         
   6   0  12        263.94        308.28         9.97 o                         
   8   0  12        270.42        314.25        18.21 o                         
  10   0  12         43.43         25.39         8.39 o                         
 -12   1  12          2.02          5.63         5.10 o                         
 -11   1  12         50.51         49.13         6.45 o                         
 -10   1  12         88.05         88.32         8.39 o                         
  -9   1  12         27.70         32.24         5.11 o                         
  -8   1  12        267.81        294.17        26.19 o                         
  -7   1  12         68.55         64.65         5.97 o                         
  -6   1  12          0.00          4.07         2.96 o                         
  -5   1  12        534.03        537.36        23.47 o                         
  -4   1  12        205.38        194.22         7.80 o                         
  -3   1  12        341.99        364.84        12.88 o                         
  -2   1  12       1567.54       1626.09        20.10 o                         
  -1   1  12       5614.28       6072.12        50.62 o                         
   0   1  12        496.05        489.05        28.52 o                         
   1   1  12        284.15        207.81        11.52 o                         
   2   1  12       1133.59       1169.07        22.53 o                         
   3   1  12        536.41        569.53         8.32 o                         
   4   1  12        104.64        102.28         4.41 o                         
   5   1  12         78.62         80.00         4.43 o                         
   6   1  12          0.02         -0.52         1.78 o                         
   7   1  12         19.80         22.31         3.49 o                         
   8   1  12          3.03          3.20         2.29 o                         
   9   1  12          1.73         -0.57         2.72 o                         
  10   1  12          5.28          0.92         4.18 o                         
 -12   2  12          0.03          7.00         3.32 o                         
 -11   2  12          2.15          1.04         3.06 o                         
 -10   2  12         47.99         50.97         5.64 o                         
  -9   2  12          6.03          6.26         4.52 o                         
  -8   2  12          9.37          7.65         3.44 o                         
  -7   2  12        266.49        198.60        31.39 o                         
  -6   2  12         66.32        108.81        10.89 o                         
  -5   2  12        737.79        758.12        24.89 o                         
  -4   2  12         74.73         60.33         5.11 o                         
  -3   2  12       2928.66       3263.84        51.16 o                         
  -2   2  12        111.52         96.17         7.20 o                         
  -1   2  12        101.10        141.04        14.45 o                         
   0   2  12        256.91        224.40         8.27 o                         
   1   2  12       1322.31       1276.25        60.35 o                         
   2   2  12       1829.51       1934.64        49.32 o                         
   3   2  12        305.78        280.84         9.13 o                         
   4   2  12        414.03        408.89         6.83 o                         
   5   2  12        101.53        107.63         5.96 o                         
   6   2  12         10.34          8.75         2.92 o                         
   7   2  12          0.23          2.72         2.22 o                         
   8   2  12          1.42          2.34         2.74 o                         
   9   2  12          2.13          2.50         5.29 o                         
  10   2  12         18.97         21.17         4.48 o                         
 -12   3  12          1.08          0.46         4.70 o                         
 -11   3  12         11.26         12.95         6.20 o                         
 -10   3  12         28.08         36.16         7.57 o                         
  -9   3  12         43.33         41.24         5.04 o                         
  -8   3  12        212.98        196.29        13.39 o                         
  -7   3  12        259.92        274.63        14.06 o                         
  -6   3  12        332.86        311.54        19.42 o                         
  -5   3  12        244.12        267.56         8.78 o                         
  -4   3  12        266.93        248.52         8.75 o                         
  -3   3  12        139.43        131.41        10.65 o                         
  -2   3  12         34.12         18.33         2.88 o                         
  -1   3  12          8.07         14.45         2.37 o                         
   0   3  12          0.52          1.25         1.74 o                         
   1   3  12         88.03         81.89         5.60 o                         
   2   3  12          5.78         10.00         1.47 o                         
   3   3  12          0.09         -1.19         1.19 o                         
   4   3  12          2.69          1.32         1.45 o                         
   5   3  12        286.08        307.18         8.92 o                         
   6   3  12          0.66          4.17         2.63 o                         
   7   3  12          0.01          1.96         2.95 o                         
   8   3  12         29.52         30.85         4.63 o                         
   9   3  12         10.41         16.56         4.41 o                         
  10   3  12          0.19         -1.84         5.86 o                         
 -12   4  12          6.49          1.57         4.30 o                         
 -11   4  12         11.35          7.22         5.15 o                         
 -10   4  12         41.44         46.55         5.28 o                         
  -9   4  12        319.47        332.54        10.53 o                         
  -8   4  12         17.33         12.38         3.04 o                         
  -7   4  12        283.98        273.95        23.16 o                         
  -6   4  12         48.69         42.51         3.80 o                         
  -5   4  12          3.11          5.94         2.21 o                         
  -4   4  12          0.44          5.82         3.36 o                         
  -3   4  12         67.44         60.34         5.76 o                         
  -2   4  12        545.87        512.37        12.40 o                         
  -1   4  12       1229.06       1296.69        22.82 o                         
   0   4  12        228.86        195.91        22.52 o                         
   1   4  12         50.55         42.88         4.32 o                         
   2   4  12          1.06          3.55         1.99 o                         
   3   4  12        171.14        155.51         8.94 o                         
   4   4  12        170.62        170.22        14.81 o                         
   5   4  12          6.89          4.59         1.94 o                         
   6   4  12          1.94          8.49         2.96 o                         
   7   4  12         38.78         41.06         5.58 o                         
   8   4  12          3.95          4.43         2.12 o                         
   9   4  12          2.43          0.03         3.71 o                         
 -11   5  12         29.85         26.66         6.52 o                         
 -10   5  12          7.12          2.31         7.06 o                         
  -9   5  12         45.17         44.05         4.91 o                         
  -8   5  12          7.67         11.85         3.99 o                         
  -7   5  12         39.29         33.36         7.86 o                         
  -6   5  12        112.60        102.35         5.89 o                         
  -5   5  12          1.96          2.11         2.82 o                         
  -4   5  12       1282.05       1239.31       116.66 o                         
  -3   5  12        464.89        516.12        12.28 o                         
  -2   5  12        559.09        517.25        14.85 o                         
  -1   5  12          0.25          1.68         3.31 o                         
   0   5  12        186.83        198.41        10.66 o                         
   1   5  12         80.80         96.50         9.27 o                         
   2   5  12         31.27         17.82         2.62 o                         
   3   5  12          5.98          6.94         1.88 o                         
   4   5  12         38.37         37.42         5.93 o                         
   5   5  12         26.40         37.70         4.77 o                         
   6   5  12          1.56         -0.56         3.65 o                         
   7   5  12          0.47          5.20         2.70 o                         
   8   5  12          7.67         10.99         4.13 o                         
   9   5  12          0.03          3.13         4.10 o                         
 -11   6  12          3.31         13.14         4.33 o                         
 -10   6  12          0.86         -1.58         4.00 o                         
  -9   6  12         52.92         66.87         5.93 o                         
  -8   6  12        139.51        142.09         9.35 o                         
  -7   6  12         65.14         61.05         5.50 o                         
  -6   6  12         90.65         80.19         5.79 o                         
  -5   6  12         32.55         32.28         3.53 o                         
  -4   6  12         34.46         36.72         8.43 o                         
  -3   6  12       1260.43       1245.43        91.68 o                         
  -2   6  12        327.52        325.38        11.50 o                         
  -1   6  12        486.53        495.61        13.86 o                         
   0   6  12        362.01        343.82        10.97 o                         
   1   6  12         67.99         56.00         5.48 o                         
   2   6  12         67.27         63.48         4.63 o                         
   3   6  12        295.52        299.34        13.73 o                         
   4   6  12          1.24          4.45         2.05 o                         
   5   6  12          2.85          8.60         2.71 o                         
   6   6  12         41.52         38.83         6.52 o                         
   7   6  12         47.97         45.56         9.25 o                         
   8   6  12         47.87         51.02         7.14 o                         
   9   6  12         10.68          4.34         7.09 o                         
 -10   7  12          1.19          0.76         4.18 o                         
  -9   7  12         13.53          6.20         3.47 o                         
  -8   7  12          1.08          3.95         2.97 o                         
  -7   7  12          1.13         -0.31         3.91 o                         
  -6   7  12        266.35        260.64        11.81 o                         
  -5   7  12         89.94         71.90         5.30 o                         
  -4   7  12         15.59          6.24         5.32 o                         
  -3   7  12       1797.22       1862.46        24.67 o                         
  -2   7  12          7.92         11.31         4.01 o                         
  -1   7  12         17.51         25.27         4.87 o                         
   0   7  12          3.20          6.45         3.73 o                         
   1   7  12         26.10         16.75         6.48 o                         
   2   7  12        204.03        240.98        12.03 o                         
   3   7  12        330.67        339.37        30.96 o                         
   4   7  12          8.91          4.75         3.56 o                         
   5   7  12        133.11        155.88        10.46 o                         
   6   7  12          5.20         10.72         3.15 o                         
   7   7  12          0.10          2.87         3.28 o                         
   8   7  12          1.15          6.34         4.50 o                         
 -10   8  12         24.88         12.80         6.03 o                         
  -9   8  12        157.30        136.02        15.10 o                         
  -8   8  12         25.30         23.69         5.33 o                         
  -7   8  12          0.22          2.36         2.66 o                         
  -6   8  12          4.42          5.29         3.46 o                         
  -5   8  12         17.95          9.95         7.23 o                         
  -4   8  12          8.80         16.96         5.65 o                         
  -3   8  12         26.30         31.12         4.54 o                         
  -2   8  12         42.30         42.23         6.05 o                         
  -1   8  12        691.10        689.01        20.97 o                         
   0   8  12          6.68          5.13         2.60 o                         
   1   8  12         89.19         81.28         7.71 o                         
   2   8  12        364.87        334.70        35.17 o                         
   3   8  12         54.98         50.03         6.47 o                         
   4   8  12          1.85          3.74         3.79 o                         
   5   8  12          5.84          6.74         3.43 o                         
   6   8  12         42.42         40.77         7.24 o                         
   7   8  12          0.74          2.21         4.40 o                         
  -9   9  12         11.28         12.70         9.36 o                         
  -8   9  12         38.76         18.07         7.27 o                         
  -7   9  12          0.03          6.35         4.12 o                         
  -6   9  12         11.13         15.21         4.82 o                         
  -5   9  12         87.35         90.80         7.86 o                         
  -4   9  12          3.47          5.33         4.03 o                         
  -3   9  12          3.01          3.05         2.11 o                         
  -2   9  12        383.46        407.47        32.60 o                         
  -1   9  12          0.42          6.23         3.58 o                         
   0   9  12         31.17         33.04         5.10 o                         
   1   9  12        112.59        108.67         9.98 o                         
   2   9  12          4.83          3.96         3.28 o                         
   3   9  12          6.12          9.54         3.37 o                         
   4   9  12        101.44         97.47         9.35 o                         
   5   9  12         48.62         48.27         7.47 o                         
   6   9  12         95.47        116.77        11.22 o                         
  -8  10  12         29.81         28.23         8.92 o                         
  -7  10  12         25.69         18.14         7.08 o                         
  -6  10  12          1.14          4.14         5.84 o                         
  -5  10  12         40.71         32.47         5.82 o                         
  -4  10  12          0.01          2.46         4.07 o                         
  -3  10  12         17.93         18.73         6.16 o                         
  -2  10  12          3.72          7.92         4.16 o                         
  -1  10  12         22.85         22.72         3.91 o                         
   0  10  12        153.00        178.48        13.41 o                         
   1  10  12         17.65          4.58         2.42 o                         
   2  10  12        103.68        106.74        10.88 o                         
   3  10  12         20.06         22.56         5.42 o                         
   4  10  12          3.12          9.21         4.10 o                         
   5  10  12          1.38          8.80         4.50 o                         
  -6  11  12         18.90         15.22         9.86 o                         
  -5  11  12         83.44         81.15        10.54 o                         
  -4  11  12          6.12          8.06         7.10 o                         
  -3  11  12         38.30         39.01         8.66 o                         
  -2  11  12          7.81          3.10         6.23 o                         
  -1  11  12          1.16          3.72         2.63 o                         
   0  11  12          4.08          5.91         1.72 o                         
   1  11  12          7.39          1.49         2.00 o                         
   2  11  12          2.82          3.83         7.06 o                         
   3  11  12          0.02          8.76         6.11 o                         
   4  11  12         14.48         12.19        12.79 o                         
  -4  12  12         25.08         21.45         7.54 o                         
  -3  12  12          8.64          3.98         4.72 o                         
  -2  12  12         17.18          8.31         3.44 o                         
  -1  12  12          1.17          1.59         3.14 o                         
   0  12  12          6.28         -0.56         4.99 o                         
   1  12  12          0.27          5.50         3.42 o                         
   2  12  12          0.05          6.67         2.94 o                         
 -11   0  13        139.94        140.22        22.16 o                         
  -9   0  13          0.66         12.05         9.28 o                         
  -7   0  13         70.14         84.05        10.28 o                         
  -5   0  13         41.41         43.12         7.79 o                         
  -3   0  13       1574.79       1670.24        35.17 o                         
  -1   0  13        367.48        352.75        15.88 o                         
   1   0  13          5.15          8.95         1.46 o                         
   3   0  13        330.77        354.44        10.55 o                         
   5   0  13         65.20         62.13         6.35 o                         
   7   0  13        387.13        434.72        18.18 o                         
   9   0  13         63.76         73.28        11.44 o                         
 -12   1  13         65.47         72.92        11.88 o                         
 -11   1  13         35.11         29.19         7.03 o                         
 -10   1  13          0.62         -3.79         3.79 o                         
  -9   1  13          4.64          6.48         4.94 o                         
  -8   1  13       1127.43       1218.00        24.14 o                         
  -7   1  13        683.45        745.22        25.48 o                         
  -6   1  13        606.61        626.55        13.92 o                         
  -5   1  13         91.09         78.45         6.57 o                         
  -4   1  13          0.22          1.64         3.26 o                         
  -3   1  13       1332.16       1513.49        21.74 o                         
  -2   1  13        506.92        616.53        13.66 o                         
  -1   1  13        934.26       1065.99        49.30 o                         
   0   1  13         25.89         24.16         3.20 o                         
   1   1  13         81.60         77.81         7.52 o                         
   2   1  13         39.70         40.38         3.41 o                         
   3   1  13         46.13         32.73         2.94 o                         
   4   1  13         48.06         48.92         3.24 o                         
   5   1  13        515.39        564.80         9.71 o                         
   6   1  13        132.33        145.86         7.16 o                         
   7   1  13        103.29        107.14         7.15 o                         
   8   1  13        204.17        186.97        12.94 o                         
   9   1  13         58.30         60.84         6.96 o                         
  10   1  13         82.00         93.75        10.50 o                         
 -12   2  13         64.26         76.63        12.62 o                         
 -11   2  13         27.95         26.67         5.72 o                         
 -10   2  13         72.54         72.33         9.48 o                         
  -9   2  13         44.42         38.99         5.80 o                         
  -8   2  13         59.59         84.29         6.77 o                         
  -7   2  13         37.92         41.36         6.01 o                         
  -6   2  13         13.90         12.11         4.54 o                         
  -5   2  13         16.33         17.39         3.10 o                         
  -4   2  13        339.10        327.82        10.91 o                         
  -3   2  13          0.12         -3.62         3.62 o                         
  -2   2  13        920.86        968.48        21.90 o                         
  -1   2  13          1.36          4.07         3.47 o                         
   0   2  13       1879.60       1937.11       123.05 o                         
   1   2  13        487.27        462.79        21.24 o                         
   2   2  13         14.94         13.48         1.66 o                         
   3   2  13          5.50          1.56         1.42 o                         
   4   2  13        616.74        625.23        10.18 o                         
   5   2  13        420.26        441.44        15.95 o                         
   6   2  13         92.02         82.24         5.94 o                         
   7   2  13         77.14         68.17         6.45 o                         
   8   2  13         79.10         92.71        13.90 o                         
   9   2  13          6.30          4.75         3.63 o                         
  10   2  13          6.64          1.20         6.12 o                         
 -12   3  13          7.39         11.47        11.19 o                         
 -11   3  13         25.47         18.00        14.10 o                         
 -10   3  13         47.82         59.49         6.70 o                         
  -9   3  13         47.69         48.18         5.95 o                         
  -8   3  13         47.82         47.61         6.69 o                         
  -7   3  13        445.79        420.06        27.63 o                         
  -6   3  13        462.81        491.69        14.15 o                         
  -5   3  13        271.33        263.44        17.59 o                         
  -4   3  13        572.10        546.43        13.11 o                         
  -3   3  13         93.21         70.60         6.20 o                         
  -2   3  13        127.18        116.97         6.12 o                         
  -1   3  13        135.61        147.43         8.75 o                         
   0   3  13        114.14         90.32         7.56 o                         
   1   3  13        518.15        545.42        20.36 o                         
   2   3  13        150.06        144.65         6.44 o                         
   3   3  13         58.43         63.14         3.19 o                         
   4   3  13        239.25        242.36         9.36 o                         
   5   3  13          1.08          0.63         2.15 o                         
   6   3  13         37.91         39.76         4.15 o                         
   7   3  13        165.90        168.06        14.03 o                         
   8   3  13          6.21          6.40         2.91 o                         
   9   3  13         30.79         33.89         9.09 o                         
 -11   4  13          2.24          3.16         4.49 o                         
 -10   4  13         19.37         19.31         3.45 o                         
  -9   4  13         57.80         51.05         6.62 o                         
  -8   4  13        265.74        268.17        12.24 o                         
  -7   4  13         24.73         12.69         3.39 o                         
  -6   4  13        348.83        333.35         9.40 o                         
  -5   4  13        125.38        151.64         9.56 o                         
  -4   4  13          0.11         -0.83         2.42 o                         
  -3   4  13          4.02          1.12         3.38 o                         
  -2   4  13        213.67        208.69        10.64 o                         
  -1   4  13         31.74         30.44         5.80 o                         
   0   4  13         10.65         12.65         7.31 o                         
   1   4  13          0.40          2.05         1.92 o                         
   2   4  13        120.75        137.88         8.59 o                         
   3   4  13         65.27         57.86         4.24 o                         
   4   4  13        181.92        178.77        18.65 o                         
   5   4  13          3.60          0.42         2.61 o                         
   6   4  13         24.71         35.18         5.07 o                         
   7   4  13          3.29          3.15         2.09 o                         
   8   4  13         13.67          5.25         2.85 o                         
   9   4  13         13.50         18.98         9.28 o                         
 -11   5  13          6.06          8.07         4.29 o                         
 -10   5  13          1.98         16.08         6.06 o                         
  -9   5  13         22.74         22.77         3.87 o                         
  -8   5  13          0.67          2.49         3.60 o                         
  -7   5  13         78.89         63.39         5.14 o                         
  -6   5  13        211.61        171.84        17.89 o                         
  -5   5  13          0.12          6.58         3.53 o                         
  -4   5  13         52.29         50.11         5.92 o                         
  -3   5  13        156.43        150.13         7.93 o                         
  -2   5  13          0.28          7.53         4.47 o                         
  -1   5  13        316.75        307.65        13.55 o                         
   0   5  13          1.64          2.65         3.26 o                         
   1   5  13         38.32         37.10         4.39 o                         
   2   5  13         48.96         37.57         3.74 o                         
   3   5  13         44.86         33.93         3.78 o                         
   4   5  13         46.58         28.04        11.81 o                         
   5   5  13          0.42          1.70         2.73 o                         
   6   5  13         96.07        108.01         9.08 o                         
   7   5  13          8.66         12.38         3.49 o                         
   8   5  13         61.38         56.34         7.55 o                         
   9   5  13         16.13         12.49         7.09 o                         
 -11   6  13          0.17          3.21         3.33 o                         
 -10   6  13         12.94          1.98         4.63 o                         
  -9   6  13         31.93         34.57         4.99 o                         
  -8   6  13         75.76         62.51         9.28 o                         
  -7   6  13          3.06          4.05         3.51 o                         
  -6   6  13          0.14          3.73         3.16 o                         
  -5   6  13        264.46        275.02        22.26 o                         
  -4   6  13        179.83        188.54         7.33 o                         
  -3   6  13        286.06        273.71        13.58 o                         
  -2   6  13        265.82        273.13        10.00 o                         
  -1   6  13        191.00        203.53        26.25 o                         
   0   6  13        785.02        801.67        36.56 o                         
   1   6  13        188.22        191.97        13.75 o                         
   2   6  13          0.03          4.92         4.87 o                         
   3   6  13        133.83        149.25        13.23 o                         
   4   6  13          0.40          1.76         6.43 o                         
   5   6  13          0.07          0.22         2.37 o                         
   6   6  13          7.77          9.40         5.50 o                         
   7   6  13          0.94          1.60         4.04 o                         
   8   6  13         14.38         14.41         5.28 o                         
 -10   7  13         41.01         24.33         6.23 o                         
  -9   7  13          0.10         -1.18         3.56 o                         
  -8   7  13         11.14         13.42         6.60 o                         
  -7   7  13          9.45          7.18         3.41 o                         
  -6   7  13        217.43        184.31        14.62 o                         
  -5   7  13          0.17          1.56         2.36 o                         
  -4   7  13         43.33         38.37         5.40 o                         
  -3   7  13        124.04        103.62         7.82 o                         
  -2   7  13         58.37         45.71         5.45 o                         
  -1   7  13        161.85        161.51         8.66 o                         
   0   7  13        271.11        248.61         9.26 o                         
   1   7  13        272.73        290.72        14.04 o                         
   2   7  13          1.57          2.45         1.93 o                         
   3   7  13         45.06         36.20         8.20 o                         
   4   7  13         23.52         16.54         3.84 o                         
   5   7  13          6.89         -3.69         4.58 o                         
   6   7  13         11.84          4.36         4.45 o                         
   7   7  13          2.32         11.14         6.46 o                         
   8   7  13         22.73         30.55         7.06 o                         
  -9   8  13          1.14          5.42         3.97 o                         
  -8   8  13         43.34         34.07        13.19 o                         
  -7   8  13         31.94         21.09         3.93 o                         
  -6   8  13        238.89        231.76        13.82 o                         
  -5   8  13          2.17          5.46         6.55 o                         
  -4   8  13         12.26         16.22         6.44 o                         
  -3   8  13          3.34          1.66         2.00 o                         
  -2   8  13        539.70        517.90        14.14 o                         
  -1   8  13        616.58        674.37        24.26 o                         
   0   8  13        138.42        135.55         9.73 o                         
   1   8  13         17.98         20.71         3.00 o                         
   2   8  13        913.80        993.60        41.67 o                         
   3   8  13          0.16          8.49         3.25 o                         
   4   8  13          1.08          4.68         5.35 o                         
   5   8  13         14.10         12.26         4.32 o                         
   6   8  13          6.95         11.65         3.85 o                         
   7   8  13          8.86          6.77         3.57 o                         
  -8   9  13         22.64         25.89         7.98 o                         
  -7   9  13         44.37         46.69         7.05 o                         
  -6   9  13         86.41         90.13        18.24 o                         
  -5   9  13         22.81         23.56        10.56 o                         
  -4   9  13         42.76         50.67         6.51 o                         
  -3   9  13         72.04         73.77         7.78 o                         
  -2   9  13        194.46        197.17        12.72 o                         
  -1   9  13         40.63         45.80         5.83 o                         
   0   9  13          5.92          4.09         3.43 o                         
   1   9  13        233.71        220.38        14.99 o                         
   2   9  13         40.10         27.57        10.30 o                         
   3   9  13        104.55        122.81        11.63 o                         
   4   9  13         24.29         27.27         6.00 o                         
   5   9  13          0.03          0.44         4.43 o                         
   6   9  13         57.46         66.48        14.64 o                         
  -7  10  13         70.15         75.33        11.74 o                         
  -6  10  13          2.82          5.56         3.64 o                         
  -5  10  13         14.90         21.00         5.42 o                         
  -4  10  13        121.91        121.58        11.00 o                         
  -3  10  13         35.45         28.96         5.52 o                         
  -2  10  13         19.62         22.16         4.70 o                         
  -1  10  13          1.04          0.92         2.24 o                         
   0  10  13         15.23          9.23         2.27 o                         
   1  10  13         29.93         22.51         5.76 o                         
   2  10  13          1.43         -3.65         4.08 o                         
   3  10  13          0.64          3.19         4.35 o                         
   4  10  13          2.54          4.46         3.98 o                         
   5  10  13          0.00          2.29         4.64 o                         
  -6  11  13         14.00         20.66        12.51 o                         
  -5  11  13          1.33          2.61         4.05 o                         
  -4  11  13          0.13          1.80         3.95 o                         
  -3  11  13         43.34         49.68        12.02 o                         
  -2  11  13          8.26          7.20         5.62 o                         
  -1  11  13         19.06         20.62         3.31 o                         
   0  11  13         57.83         63.43         9.38 o                         
   1  11  13         79.42         90.00        15.45 o                         
   2  11  13          0.75          0.16         4.15 o                         
   3  11  13          1.20         -4.25         4.25 o                         
  -3  12  13          1.79          0.10         3.84 o                         
  -2  12  13          1.22          1.83         3.26 o                         
  -1  12  13          0.00          1.07         3.24 o                         
   0  12  13         49.56         52.84         8.43 o                         
   1  12  13         13.19         21.50         4.11 o                         
 -12   0  14          0.69          6.66         4.11 o                         
 -10   0  14        321.51        300.19        36.52 o                         
  -8   0  14        181.37        201.88        14.23 o                         
  -6   0  14        649.25        661.89        37.97 o                         
  -4   0  14        119.63        104.13         8.88 o                         
  -2   0  14          1.20          3.81         4.57 o                         
   0   0  14        172.34        195.82        10.60 o                         
   2   0  14        563.58        572.81        15.73 o                         
   4   0  14          8.39          7.62         2.40 o                         
   6   0  14         96.91         97.61         7.97 o                         
   8   0  14          2.77          5.56         5.04 o                         
 -12   1  14          3.88          6.52         5.72 o                         
 -11   1  14        176.92        186.22        16.62 o                         
 -10   1  14         16.17         14.40         4.18 o                         
  -9   1  14        201.42        235.41        11.11 o                         
  -8   1  14        269.56        294.01        26.36 o                         
  -7   1  14         10.55         14.42         5.21 o                         
  -6   1  14        371.40        347.51        12.16 o                         
  -5   1  14          0.03          1.59         2.38 o                         
  -4   1  14         66.99         65.19         5.41 o                         
  -3   1  14         54.28         47.15         5.66 o                         
  -2   1  14         76.11         95.17         8.57 o                         
  -1   1  14       2890.41       3075.49        48.30 o                         
   0   1  14        181.01        180.50        16.78 o                         
   1   1  14        429.33        405.60         9.67 o                         
   2   1  14         16.57         18.54         2.17 o                         
   3   1  14         26.73         26.71         2.55 o                         
   4   1  14         23.23         18.79         2.54 o                         
   5   1  14         71.53         66.81         5.38 o                         
   6   1  14         85.13         80.25         7.30 o                         
   7   1  14         46.23         46.00         5.62 o                         
   8   1  14         14.08          6.34         4.83 o                         
   9   1  14          2.29          2.40         3.62 o                         
 -12   2  14          6.58          6.98         6.08 o                         
 -11   2  14         23.15         16.84         5.54 o                         
 -10   2  14         32.35         25.96         5.17 o                         
  -9   2  14         12.72         18.44         4.65 o                         
  -8   2  14        462.01        469.94        15.69 o                         
  -7   2  14          1.91         -2.29         4.18 o                         
  -6   2  14        240.94        247.72        10.96 o                         
  -5   2  14        203.27        210.06         8.99 o                         
  -4   2  14          7.09          6.87         6.63 o                         
  -3   2  14        403.22        393.77        18.29 o                         
  -2   2  14        179.52        163.79        12.55 o                         
  -1   2  14        189.43        168.89        14.28 o                         
   0   2  14        390.27        357.09        21.35 o                         
   1   2  14         31.22         24.03         2.83 o                         
   2   2  14         82.43         69.47         4.19 o                         
   3   2  14        145.68        143.65         5.72 o                         
   4   2  14         42.42         35.66         2.94 o                         
   5   2  14         23.45         24.76         2.73 o                         
   6   2  14         96.50        107.37         7.25 o                         
   7   2  14         18.02         12.92         2.99 o                         
   8   2  14         17.43          7.21         3.44 o                         
   9   2  14         23.70         27.78         9.33 o                         
 -12   3  14         34.76         27.73         9.79 o                         
 -11   3  14         64.11         87.66        14.45 o                         
 -10   3  14          1.26          3.05         3.34 o                         
  -9   3  14        164.11        155.57         9.74 o                         
  -8   3  14         95.76        101.43        15.53 o                         
  -7   3  14        111.25        113.66         8.50 o                         
  -6   3  14          6.58          8.77         4.97 o                         
  -5   3  14         20.33         23.43         4.54 o                         
  -4   3  14          0.10          4.38         2.78 o                         
  -3   3  14        222.21        237.09         9.04 o                         
  -2   3  14        143.12        150.22         6.94 o                         
  -1   3  14         36.03         34.44         4.60 o                         
   0   3  14        150.66        139.43        11.17 o                         
   1   3  14         27.55         20.73         1.97 o                         
   2   3  14        130.30        127.81         5.35 o                         
   3   3  14         51.42         62.59         4.14 o                         
   4   3  14        381.69        336.05         9.63 o                         
   5   3  14          5.38          2.40         2.61 o                         
   6   3  14         34.76         27.15         4.18 o                         
   7   3  14          7.54          7.39         2.36 o                         
   8   3  14          0.56          0.95         3.54 o                         
   9   3  14         47.91         59.84        11.12 o                         
 -11   4  14         24.92         19.55         5.75 o                         
 -10   4  14         12.13          8.30         3.32 o                         
  -9   4  14         19.93         15.15         4.00 o                         
  -8   4  14         64.09         59.99         5.41 o                         
  -7   4  14        954.02        974.71        56.17 o                         
  -6   4  14        143.75        125.64        12.97 o                         
  -5   4  14        129.43        128.11         8.01 o                         
  -4   4  14         79.44         80.07         7.03 o                         
  -3   4  14          2.23          4.37         3.53 o                         
  -2   4  14        162.71        179.58        10.89 o                         
  -1   4  14        155.39        147.39         8.84 o                         
   0   4  14          5.57          2.18         4.80 o                         
   1   4  14        201.56        221.57        10.65 o                         
   2   4  14        203.82        216.78        11.68 o                         
   3   4  14        163.56        173.95         8.06 o                         
   4   4  14         24.48         18.38         3.94 o                         
   5   4  14         58.47         55.84         6.73 o                         
   6   4  14          1.51          2.06         3.79 o                         
   7   4  14         35.83         36.19         7.46 o                         
   8   4  14          4.56          1.14         4.07 o                         
   9   4  14         12.28          5.31         5.80 o                         
 -11   5  14          6.16         15.06         7.32 o                         
 -10   5  14         67.98         60.70        20.35 o                         
  -9   5  14          1.28          7.19         3.23 o                         
  -8   5  14         30.61         30.18         5.44 o                         
  -7   5  14         47.19         39.22         4.95 o                         
  -6   5  14        421.76        389.31        23.87 o                         
  -5   5  14          0.28          2.74         4.03 o                         
  -4   5  14          8.28          4.44         4.14 o                         
  -3   5  14        904.96        923.04        26.54 o                         
  -2   5  14        807.45        846.10        36.15 o                         
  -1   5  14         41.37         61.64        14.40 o                         
   0   5  14        397.13        427.98        12.37 o                         
   1   5  14         12.30          9.64         2.42 o                         
   2   5  14         18.66         21.28         3.12 o                         
   3   5  14        294.04        321.24        16.51 o                         
   4   5  14        475.01        495.23        17.30 o                         
   5   5  14        224.43        230.26        24.67 o                         
   6   5  14          0.79          1.05         3.88 o                         
   7   5  14          1.28         -3.00         3.72 o                         
   8   5  14         51.87         53.41         8.33 o                         
 -10   6  14         25.42         21.59         7.58 o                         
  -9   6  14          0.10          2.18         1.46 o                         
  -8   6  14         36.10         25.77         4.33 o                         
  -7   6  14        262.19        239.69        20.41 o                         
  -6   6  14        139.24        138.29         7.72 o                         
  -5   6  14         72.46         78.71         5.22 o                         
  -4   6  14        506.10        526.11        14.19 o                         
  -3   6  14          5.87          2.40         3.92 o                         
  -2   6  14        114.48        123.51        10.49 o                         
  -1   6  14          6.11         12.24         4.72 o                         
   0   6  14       1334.78       1445.69        40.34 o                         
   1   6  14        908.77       1064.79        37.88 o                         
   2   6  14         29.23         38.72         4.32 o                         
   3   6  14        166.78        179.75        22.91 o                         
   4   6  14          4.29          9.38         4.01 o                         
   5   6  14         15.20         26.53         5.64 o                         
   6   6  14          2.35          1.72         4.16 o                         
   7   6  14          0.61          1.21         3.85 o                         
   8   6  14          5.88         19.70         6.64 o                         
 -10   7  14          5.13          3.31         7.56 o                         
  -9   7  14         17.20          8.12         5.18 o                         
  -8   7  14         62.54         45.61         5.55 o                         
  -7   7  14         99.67         87.76         6.06 o                         
  -6   7  14         27.68         31.21         5.55 o                         
  -5   7  14         99.45        103.10         8.83 o                         
  -4   7  14        329.26        324.57        12.30 o                         
  -3   7  14         74.13         66.79         6.00 o                         
  -2   7  14        271.05        314.99        16.23 o                         
  -1   7  14        356.97        341.31        14.51 o                         
   0   7  14          0.37          0.10         2.73 o                         
   1   7  14        135.00        137.72         9.07 o                         
   2   7  14         40.82         38.32         4.41 o                         
   3   7  14         64.94         56.35         7.82 o                         
   4   7  14          2.48         -0.40         3.57 o                         
   5   7  14        214.94        236.13        13.47 o                         
   6   7  14        121.76        132.56        14.54 o                         
   7   7  14          2.70          2.95         3.38 o                         
  -9   8  14          0.01          0.56         6.29 o                         
  -8   8  14          4.52         -2.50         5.69 o                         
  -7   8  14          5.03          6.39         3.51 o                         
  -6   8  14          0.00          2.72         5.78 o                         
  -5   8  14         89.67         79.76        13.07 o                         
  -4   8  14          1.40          6.64         3.93 o                         
  -3   8  14        114.70        118.17         7.81 o                         
  -2   8  14          3.49          8.11         3.52 o                         
  -1   8  14        432.71        423.51        18.72 o                         
   0   8  14          0.01          0.85         2.86 o                         
   1   8  14         40.77         37.91         7.62 o                         
   2   8  14         78.80         73.13        13.00 o                         
   3   8  14          7.29          5.33         3.16 o                         
   4   8  14          7.61         10.56         3.40 o                         
   5   8  14         42.15         50.82         7.94 o                         
   6   8  14          0.99         -0.42         4.61 o                         
   7   8  14          0.60          7.98         5.07 o                         
  -8   9  14          0.58          6.97         6.84 o                         
  -7   9  14          4.79          3.50         7.51 o                         
  -6   9  14         28.61         30.41         5.30 o                         
  -5   9  14         62.69         51.38         7.85 o                         
  -4   9  14         21.42         13.18         4.81 o                         
  -3   9  14         76.63         66.48         9.04 o                         
  -2   9  14         16.51         15.60         5.37 o                         
  -1   9  14         44.25         50.21         6.22 o                         
   0   9  14         19.71         15.51         3.99 o                         
   1   9  14        104.13         86.88        10.36 o                         
   2   9  14         14.48         16.14         5.62 o                         
   3   9  14         33.91         41.06         7.42 o                         
   4   9  14         14.51          8.99         4.54 o                         
   5   9  14         24.88         22.19         5.89 o                         
   6   9  14          0.42          8.70         4.72 o                         
  -7  10  14          0.25         -2.48         4.16 o                         
  -6  10  14         24.17         18.83         5.30 o                         
  -5  10  14        174.08        193.46        11.24 o                         
  -4  10  14          3.99          8.82         4.78 o                         
  -3  10  14          0.01          4.31         3.78 o                         
  -2  10  14         47.90         38.80        13.06 o                         
  -1  10  14          9.11         11.86         3.41 o                         
   0  10  14          0.21          3.88         1.54 o                         
   1  10  14         13.17         15.60         6.10 o                         
   2  10  14         28.61         32.85         6.39 o                         
   3  10  14          1.65         -1.39         4.08 o                         
   4  10  14          5.32          1.81         4.65 o                         
  -5  11  14          0.88          6.06         3.38 o                         
  -4  11  14         68.15         90.09        13.57 o                         
  -3  11  14          4.81          4.46         5.04 o                         
  -2  11  14         10.06          9.52         4.14 o                         
  -1  11  14         32.89         30.08         4.67 o                         
   0  11  14          4.69          9.38         6.02 o                         
   1  11  14          3.82          0.46         5.49 o                         
   2  11  14          6.79          6.46         6.92 o                         
   3  11  14          0.42          0.63         4.46 o                         
  -2  12  14          6.20          4.05         4.17 o                         
  -1  12  14          6.87          8.63         5.45 o                         
 -11   0  15         15.52         12.94         7.06 o                         
  -9   0  15          1.21          1.86         2.94 o                         
  -7   0  15          9.96          5.43         3.06 o                         
  -5   0  15        635.70        651.14        23.88 o                         
  -3   0  15        827.47        972.94        26.14 o                         
  -1   0  15        341.18        363.00        14.35 o                         
   1   0  15         25.32         28.03         4.31 o                         
   3   0  15        511.46        561.06        22.13 o                         
   5   0  15        109.64        127.41         8.90 o                         
   7   0  15         11.79         17.62         5.25 o                         
   9   0  15          3.48          1.46         5.07 o                         
 -12   1  15         21.59          9.82         6.37 o                         
 -11   1  15          2.86          5.32         5.32 o                         
 -10   1  15         45.02         44.14         7.23 o                         
  -9   1  15        164.73        197.21        11.41 o                         
  -8   1  15          3.20          1.65         2.77 o                         
  -7   1  15        544.37        545.21        19.89 o                         
  -6   1  15        680.40        775.06        19.58 o                         
  -5   1  15        183.14        194.84         8.76 o                         
  -4   1  15          4.41          7.19         3.49 o                         
  -3   1  15        137.59        119.57         8.96 o                         
  -2   1  15         86.25         93.16        10.01 o                         
  -1   1  15         23.52         20.64         4.65 o                         
   0   1  15         33.70         33.10         3.35 o                         
   1   1  15        213.32        230.03        10.62 o                         
   2   1  15          7.73          3.13         1.51 o                         
   3   1  15         30.11         34.27         3.02 o                         
   4   1  15          0.25         -0.07         1.29 o                         
   5   1  15          8.50          3.99         2.23 o                         
   6   1  15        438.75        493.26        22.64 o                         
   7   1  15        125.77        129.79         9.01 o                         
   8   1  15          1.44         -1.31         3.59 o                         
   9   1  15         40.78         34.77         8.86 o                         
 -12   2  15         14.74         19.27         8.92 o                         
 -11   2  15         40.68         40.25         6.44 o                         
 -10   2  15        108.28        107.08        10.36 o                         
  -9   2  15          8.89         18.18         8.81 o                         
  -8   2  15          0.81          6.76         4.50 o                         
  -7   2  15         94.59        102.61         7.81 o                         
  -6   2  15         42.44         39.84         9.20 o                         
  -5   2  15          2.94         -3.99         3.99 o                         
  -4   2  15        116.52        109.26         6.95 o                         
  -3   2  15          2.15          4.84         3.73 o                         
  -2   2  15       1223.71       1300.91        22.19 o                         
  -1   2  15        125.83        124.12         6.75 o                         
   0   2  15         91.74         71.91         5.66 o                         
   1   2  15        646.36        626.71        24.20 o                         
   2   2  15        129.23        140.83         5.81 o                         
   3   2  15          0.19         -0.13         3.67 o                         
   4   2  15          0.86          3.55         2.20 o                         
   5   2  15          4.52          2.98         1.57 o                         
   6   2  15          0.63          1.47         1.63 o                         
   7   2  15          4.87          5.27         2.66 o                         
   8   2  15          2.62          1.04         3.01 o                         
   9   2  15         14.46         -1.29         3.63 o                         
 -11   3  15        137.92        149.39        10.07 o                         
 -10   3  15         30.71         30.37         5.31 o                         
  -9   3  15         19.48         16.92         4.93 o                         
  -8   3  15         80.46         82.89         7.81 o                         
  -7   3  15         45.86         51.19         5.34 o                         
  -6   3  15         66.39         70.80         8.22 o                         
  -5   3  15          1.99          1.83         3.52 o                         
  -4   3  15        840.22        897.87        20.34 o                         
  -3   3  15          9.99          4.58         3.81 o                         
  -2   3  15        887.03        935.56        15.84 o                         
  -1   3  15         59.99         55.50         6.75 o                         
   0   3  15         27.79         18.93         2.65 o                         
   1   3  15          3.37          3.35         3.31 o                         
   2   3  15        146.62        153.72         8.15 o                         
   3   3  15         95.48         85.43         5.16 o                         
   4   3  15        382.72        362.05        14.11 o                         
   5   3  15         57.15         56.22         8.30 o                         
   6   3  15         14.75         14.58         3.80 o                         
   7   3  15          2.83          2.59         4.13 o                         
   8   3  15          0.90         -3.75         5.37 o                         
   9   3  15          3.06          8.84         6.85 o                         
 -11   4  15          0.23          5.02         7.21 o                         
 -10   4  15          7.18         13.29         7.38 o                         
  -9   4  15         57.90         39.02         5.99 o                         
  -8   4  15         48.32         53.39         6.81 o                         
  -7   4  15         47.08         43.81         6.64 o                         
  -6   4  15         69.60         56.02         8.19 o                         
  -5   4  15        342.15        356.03        20.64 o                         
  -4   4  15        501.69        530.58        16.56 o                         
  -3   4  15         30.79         34.53         4.89 o                         
  -2   4  15        112.14        188.22        27.48 o                         
  -1   4  15        136.66        132.64        16.60 o                         
   0   4  15        142.86        165.91        11.99 o                         
   1   4  15          8.53          8.20         2.27 o                         
   2   4  15         52.44         60.09         4.66 o                         
   3   4  15          5.50          5.36         1.74 o                         
   4   4  15        205.34        204.57        22.64 o                         
   5   4  15         50.59         41.62         5.90 o                         
   6   4  15         25.49         18.93         7.61 o                         
   7   4  15          5.46          1.41         3.67 o                         
   8   4  15         89.40         95.51        12.43 o                         
 -11   5  15          7.39          7.02         4.70 o                         
 -10   5  15          0.03          2.36         4.95 o                         
  -9   5  15          4.31          2.76         3.58 o                         
  -8   5  15          0.42          3.00         3.19 o                         
  -7   5  15          0.04         -0.79         6.92 o                         
  -6   5  15         78.42         76.93         8.53 o                         
  -5   5  15          1.42          0.98         4.51 o                         
  -4   5  15          0.12          5.04         4.12 o                         
  -3   5  15         12.77         17.67         5.65 o                         
  -2   5  15        367.42        363.58        34.22 o                         
  -1   5  15         86.73         81.80         7.20 o                         
   0   5  15          0.42          2.26         3.60 o                         
   1   5  15        201.55        206.05         8.48 o                         
   2   5  15         27.01         29.44         3.69 o                         
   3   5  15          3.96          1.25         2.26 o                         
   4   5  15        220.73        236.88        23.32 o                         
   5   5  15        301.89        352.55        29.61 o                         
   6   5  15         17.04          7.56         3.36 o                         
   7   5  15         32.75         31.41        17.38 o                         
   8   5  15          3.23          6.15         3.18 o                         
 -10   6  15         35.38         38.01        17.06 o                         
  -9   6  15          3.49          4.00         2.90 o                         
  -8   6  15          4.54          5.49         3.07 o                         
  -7   6  15         44.76         48.80         4.81 o                         
  -6   6  15         14.78         11.52         8.20 o                         
  -5   6  15          0.18          3.70         3.03 o                         
  -4   6  15          4.67          4.52         6.84 o                         
  -3   6  15         35.38         20.28         4.65 o                         
  -2   6  15         10.19         14.81         8.96 o                         
  -1   6  15        759.33        732.46        20.74 o                         
   0   6  15         83.26         84.44         8.49 o                         
   1   6  15        800.84        852.76        33.69 o                         
   2   6  15        101.10         92.24         7.31 o                         
   3   6  15        187.88        207.08        14.00 o                         
   4   6  15         87.53         73.60         9.11 o                         
   5   6  15          0.03          6.43         3.99 o                         
   6   6  15         71.47         70.27         8.47 o                         
   7   6  15          1.99         13.26         5.14 o                         
   8   6  15         10.01          9.92         5.69 o                         
 -10   7  15          1.47         -4.26         7.25 o                         
  -9   7  15          1.62          5.47         6.67 o                         
  -8   7  15         59.23         60.64         7.83 o                         
  -7   7  15         46.79         50.87        11.32 o                         
  -6   7  15          1.85          5.20         5.37 o                         
  -5   7  15         42.25         56.83         6.15 o                         
  -4   7  15          2.44          8.20         4.77 o                         
  -3   7  15         14.53         10.01         2.67 o                         
  -2   7  15         15.90         22.75         4.90 o                         
  -1   7  15          0.01          1.84         3.83 o                         
   0   7  15         36.08         29.92         3.73 o                         
   1   7  15          3.06          3.34         3.74 o                         
   2   7  15          0.13          1.47         1.62 o                         
   3   7  15        130.01        134.41        12.80 o                         
   4   7  15          3.56          7.85         3.74 o                         
   5   7  15         43.14         39.81         7.59 o                         
   6   7  15         93.44        108.57        16.11 o                         
   7   7  15          2.18          7.56         9.04 o                         
  -9   8  15         34.02         53.39        11.71 o                         
  -8   8  15         10.26          2.18         3.55 o                         
  -7   8  15         34.02         36.79         6.59 o                         
  -6   8  15        219.00        230.42        21.73 o                         
  -5   8  15        221.07        275.30        15.75 o                         
  -4   8  15        129.98        110.12         8.02 o                         
  -3   8  15        118.66        117.82        10.02 o                         
  -2   8  15        121.46        120.11        11.80 o                         
  -1   8  15         17.05         12.96         4.32 o                         
   0   8  15        347.63        358.62        16.08 o                         
   1   8  15        189.97        209.19         9.48 o                         
   2   8  15        216.29        208.80        17.62 o                         
   3   8  15         56.91         63.58         6.39 o                         
   4   8  15         58.31         68.76        24.99 o                         
   5   8  15         25.90         35.78         7.69 o                         
   6   8  15          4.68         10.83         3.91 o                         
  -8   9  15          1.02         -0.77         6.46 o                         
  -7   9  15          8.38          8.26         4.88 o                         
  -6   9  15          6.07         11.49         9.90 o                         
  -5   9  15         18.02         15.94         5.03 o                         
  -4   9  15          2.56          5.42         3.21 o                         
  -3   9  15         28.49         15.19         5.54 o                         
  -2   9  15         39.88         45.28         7.25 o                         
  -1   9  15          0.53          5.42         2.29 o                         
   0   9  15          0.03          2.70         3.23 o                         
   1   9  15          2.00          1.65         4.68 o                         
   2   9  15          3.20          1.45         2.94 o                         
   3   9  15         95.99         87.38         9.01 o                         
   4   9  15          6.03          8.97         4.40 o                         
   5   9  15          7.41          8.01         4.87 o                         
  -7  10  15         23.27         27.61         8.70 o                         
  -6  10  15         13.33         16.51         5.77 o                         
  -5  10  15          0.43          1.02         2.98 o                         
  -4  10  15          8.57          0.20         3.75 o                         
  -3  10  15          2.73         -0.58         3.83 o                         
  -2  10  15        212.34        254.65        24.85 o                         
  -1  10  15          2.86          6.30         2.96 o                         
   0  10  15         22.04         19.75         4.04 o                         
   1  10  15          2.58          3.84         2.11 o                         
   2  10  15         11.94         16.37         4.74 o                         
   3  10  15          8.45         11.00         4.55 o                         
   4  10  15          5.85         11.82         3.93 o                         
  -5  11  15          6.40          8.26        10.88 o                         
  -4  11  15          1.60          2.56         5.26 o                         
  -3  11  15         84.54         81.74         9.05 o                         
  -2  11  15         19.04         16.80         3.56 o                         
  -1  11  15          0.02         -0.12         3.34 o                         
   0  11  15          0.20          3.54         4.87 o                         
   1  11  15          0.38          2.27         3.34 o                         
   2  11  15         41.54         46.43         8.08 o                         
 -12   0  16         60.66         59.35        12.27 o                         
 -10   0  16          0.08         -4.66         6.08 o                         
  -8   0  16         28.62         31.43         8.83 o                         
  -6   0  16        168.30        184.49        13.90 o                         
  -4   0  16        700.54        720.44        21.44 o                         
  -2   0  16       2122.49       2357.10        35.19 o                         
   0   0  16        336.87        384.98        15.48 o                         
   2   0  16          2.63          6.83         2.58 o                         
   4   0  16        361.96        396.16        10.91 o                         
   6   0  16         19.45         17.05         3.85 o                         
   8   0  16         33.07         36.85         7.62 o                         
 -11   1  16         32.65         38.69         7.22 o                         
 -10   1  16          1.41          2.15         2.91 o                         
  -9   1  16        370.30        394.28        14.71 o                         
  -8   1  16        157.24        142.38        12.59 o                         
  -7   1  16         60.34         56.27         5.81 o                         
  -6   1  16         10.92         11.20         4.60 o                         
  -5   1  16          0.77          3.22         2.92 o                         
  -4   1  16         13.18         21.34         9.01 o                         
  -3   1  16        527.52        580.27        13.44 o                         
  -2   1  16        186.78        162.68        15.60 o                         
  -1   1  16         57.29         46.61         4.82 o                         
   0   1  16        248.30        224.18        10.13 o                         
   1   1  16         81.76         82.24         6.82 o                         
   2   1  16         69.29         67.84         4.53 o                         
   3   1  16          0.23         -1.27         2.03 o                         
   4   1  16        230.02        249.76         6.68 o                         
   5   1  16         93.41         96.70         6.13 o                         
   6   1  16         42.31         38.22         4.67 o                         
   7   1  16          4.80          7.69         5.12 o                         
   8   1  16          3.17          3.81         2.95 o                         
   9   1  16          0.54         -1.23         5.19 o                         
 -11   2  16         35.62         37.38         6.96 o                         
 -10   2  16         64.48         56.40         6.95 o                         
  -9   2  16         30.30         34.24         5.17 o                         
  -8   2  16         13.31          4.45         4.21 o                         
  -7   2  16        175.73        181.36        12.96 o                         
  -6   2  16        886.35        937.24        18.25 o                         
  -5   2  16        125.77        118.87         7.36 o                         
  -4   2  16          6.45          4.67         6.09 o                         
  -3   2  16        102.98        105.38         6.92 o                         
  -2   2  16          1.88          3.07         4.38 o                         
  -1   2  16          6.67          6.46         4.54 o                         
   0   2  16       1636.32       1770.09       109.76 o                         
   1   2  16         13.01          8.45         2.22 o                         
   2   2  16          6.00          6.30         2.07 o                         
   3   2  16         85.65         85.21         4.92 o                         
   4   2  16         23.82         15.26         2.65 o                         
   5   2  16          0.12          2.57         1.65 o                         
   6   2  16          0.83         -2.16         2.16 o                         
   7   2  16          1.67          7.24         3.04 o                         
   8   2  16         10.69         13.27         5.84 o                         
 -11   3  16         16.68         14.88         5.33 o                         
 -10   3  16        123.69        146.16        11.46 o                         
  -9   3  16          2.28         10.76        10.52 o                         
  -8   3  16         29.18         23.32         5.20 o                         
  -7   3  16         27.93         29.50         5.16 o                         
  -6   3  16        275.25        268.62        13.56 o                         
  -5   3  16         38.92         51.90         6.29 o                         
  -4   3  16        152.64        155.44         8.05 o                         
  -3   3  16        538.52        524.47        14.94 o                         
  -2   3  16         43.83         40.11         5.50 o                         
  -1   3  16         80.47         73.01         6.51 o                         
   0   3  16        425.01        427.06        12.87 o                         
   1   3  16         97.17        108.13         8.51 o                         
   2   3  16         47.30         45.99         4.47 o                         
   3   3  16          0.02          2.04         2.12 o                         
   4   3  16         26.12         12.85         3.26 o                         
   5   3  16          6.82          7.10         5.04 o                         
   6   3  16         33.42         23.28         4.61 o                         
   7   3  16          3.40          3.28         6.27 o                         
   8   3  16         40.57         31.37         7.36 o                         
 -11   4  16          2.32          1.65         4.83 o                         
 -10   4  16          0.45          7.92         6.34 o                         
  -9   4  16         13.00         11.86         4.78 o                         
  -8   4  16          2.45          4.01         5.57 o                         
  -7   4  16          0.22         -0.26         4.41 o                         
  -6   4  16        404.86        392.19        15.21 o                         
  -5   4  16        708.29        766.83        16.52 o                         
  -4   4  16          0.80          6.50         2.96 o                         
  -3   4  16         25.40         16.67        10.64 o                         
  -2   4  16        199.57        206.81        14.18 o                         
  -1   4  16       1003.83       1091.69        26.56 o                         
   0   4  16         30.55         20.81         5.36 o                         
   1   4  16        180.58        193.65         9.11 o                         
   2   4  16        111.63        111.74         8.43 o                         
   3   4  16        136.14        115.11        10.86 o                         
   4   4  16          0.43          0.95         3.13 o                         
   5   4  16         36.33         41.51         6.31 o                         
   6   4  16          1.52          1.83         3.84 o                         
   7   4  16         19.13         18.74         6.59 o                         
   8   4  16          0.25         -0.08         5.82 o                         
 -10   5  16          0.02          3.33         4.07 o                         
  -9   5  16          1.25          8.64         7.11 o                         
  -8   5  16         12.71         24.36         6.52 o                         
  -7   5  16        478.10        502.46        18.47 o                         
  -6   5  16         22.87         27.09         5.76 o                         
  -5   5  16         91.05         89.28         7.46 o                         
  -4   5  16        116.29        118.35         8.56 o                         
  -3   5  16          9.18         13.10         4.05 o                         
  -2   5  16          3.10          1.51         3.61 o                         
  -1   5  16        508.07        526.80        16.72 o                         
   0   5  16        228.05        273.81        10.40 o                         
   1   5  16          4.01          7.86         2.46 o                         
   2   5  16        504.67        591.27        36.56 o                         
   3   5  16          0.23          5.13         2.27 o                         
   4   5  16        148.52        141.88        12.97 o                         
   5   5  16         88.56         99.75        19.37 o                         
   6   5  16        117.40        125.35        11.34 o                         
   7   5  16          0.81          1.00         4.32 o                         
   8   5  16         15.48         11.65         4.99 o                         
 -10   6  16          1.25          6.94         6.21 o                         
  -9   6  16         82.73         77.19         6.90 o                         
  -8   6  16         26.12         24.47         6.09 o                         
  -7   6  16         11.95         14.94         6.91 o                         
  -6   6  16          3.47          9.88         6.45 o                         
  -5   6  16         78.43         80.01         8.34 o                         
  -4   6  16        244.65        224.13        12.30 o                         
  -3   6  16        132.71        123.27         8.41 o                         
  -2   6  16        317.66        297.19        14.95 o                         
  -1   6  16        349.32        310.63        15.52 o                         
   0   6  16         49.93         57.33         5.78 o                         
   1   6  16        145.17        152.32        13.68 o                         
   2   6  16         37.75         38.47         5.85 o                         
   3   6  16        105.51         93.49         9.34 o                         
   4   6  16         42.15         28.41         8.41 o                         
   5   6  16          7.48          6.44         4.11 o                         
   6   6  16          1.01          2.31         4.26 o                         
   7   6  16          1.86          0.46         2.25 o                         
  -9   7  16        112.02         98.98        13.74 o                         
  -8   7  16         30.53         19.23         5.31 o                         
  -7   7  16          0.09         -0.81         4.72 o                         
  -6   7  16         10.85          6.02         4.73 o                         
  -5   7  16        136.14        129.86         9.05 o                         
  -4   7  16          4.83          2.04         3.96 o                         
  -3   7  16         89.76         72.75         7.53 o                         
  -2   7  16         22.46         29.11         5.41 o                         
  -1   7  16        278.53        316.87        22.70 o                         
   0   7  16         33.91         30.84         5.18 o                         
   1   7  16        629.48        653.85        21.49 o                         
   2   7  16         28.87         22.47         5.83 o                         
   3   7  16        238.50        243.24        16.21 o                         
   4   7  16          0.12          2.45         2.59 o                         
   5   7  16        104.30         89.97         8.46 o                         
   6   7  16          0.00          1.33         8.56 o                         
  -9   8  16          3.78          5.80         9.84 o                         
  -8   8  16          3.16          1.74         4.54 o                         
  -7   8  16          3.57          4.62         5.15 o                         
  -6   8  16         35.97         35.63        15.69 o                         
  -5   8  16          0.96          1.59         4.15 o                         
  -4   8  16          8.53          6.41         7.21 o                         
  -3   8  16        229.84        191.51        12.37 o                         
  -2   8  16        104.26        104.95         9.09 o                         
  -1   8  16         43.88         53.17         6.36 o                         
   0   8  16          4.78         10.75         3.73 o                         
   1   8  16         71.24         63.86         6.39 o                         
   2   8  16          0.82          3.20         3.51 o                         
   3   8  16        201.24        195.47        16.96 o                         
   4   8  16         51.25         57.88         8.45 o                         
   5   8  16          0.02         -0.84         4.63 o                         
   6   8  16         15.13         20.66         9.88 o                         
  -7   9  16          3.98          6.26         3.92 o                         
  -6   9  16         97.00         97.56        10.01 o                         
  -5   9  16         31.73         29.83         6.64 o                         
  -4   9  16          3.85          7.63         3.17 o                         
  -3   9  16         96.93        102.56        10.31 o                         
  -2   9  16         47.66         57.06         8.39 o                         
  -1   9  16          7.80          4.46         3.25 o                         
   0   9  16          3.57          1.10         1.52 o                         
   1   9  16          4.26          6.89         4.74 o                         
   2   9  16          0.58          1.24         2.73 o                         
   3   9  16         67.30         64.99         9.12 o                         
   4   9  16          0.10          1.40         3.60 o                         
   5   9  16          9.02          4.20         4.69 o                         
  -6  10  16         19.17         12.50         4.62 o                         
  -5  10  16         79.22         79.75        10.17 o                         
  -4  10  16         15.76         22.08         6.83 o                         
  -3  10  16         22.21         25.83         5.66 o                         
  -2  10  16         33.54         31.69         6.58 o                         
  -1  10  16         17.83         10.84         3.53 o                         
   0  10  16         10.52         12.97         3.21 o                         
   1  10  16          2.88          2.05         3.47 o                         
   2  10  16          1.91          2.87         6.12 o                         
   3  10  16         24.87         24.86         4.18 o                         
  -4  11  16         10.43         11.95         4.59 o                         
  -3  11  16          3.09         -2.57         4.27 o                         
  -2  11  16         61.95         62.91         6.83 o                         
  -1  11  16          5.93          8.70         4.68 o                         
   0  11  16          2.93          1.68         4.40 o                         
   1  11  16          3.84          3.01         3.01 o                         
 -11   0  17         48.67         48.58        10.65 o                         
  -9   0  17          1.29          8.37         6.20 o                         
  -7   0  17         10.58         15.11         8.88 o                         
  -5   0  17        161.77        135.83        28.68 o                         
  -3   0  17       1067.52       1109.34        33.20 o                         
  -1   0  17          0.21          3.52         5.16 o                         
   1   0  17          1.16          2.43         3.99 o                         
   3   0  17         49.59         42.79         4.37 o                         
   5   0  17          9.28          9.29         3.65 o                         
   7   0  17        122.97        110.05        12.38 o                         
 -11   1  17        183.04        208.09        12.42 o                         
 -10   1  17         20.48         11.88         4.77 o                         
  -9   1  17          0.71          0.40         4.25 o                         
  -8   1  17         28.59         24.01         5.70 o                         
  -7   1  17        238.38        258.00        11.59 o                         
  -6   1  17        995.93       1094.08        21.11 o                         
  -5   1  17         39.07         37.06         4.95 o                         
  -4   1  17        878.89        889.88        23.79 o                         
  -3   1  17        714.91        794.95        35.03 o                         
  -2   1  17         74.92         71.45         7.06 o                         
  -1   1  17        197.70        195.93         9.78 o                         
   0   1  17        276.73        270.98         9.16 o                         
   1   1  17         34.48         32.46         3.34 o                         
   2   1  17        923.08        975.27        35.44 o                         
   3   1  17        529.65        590.81        12.52 o                         
   4   1  17          0.17         -1.94         1.94 o                         
   5   1  17          0.14         -0.29         2.14 o                         
   6   1  17        180.36        174.69         9.30 o                         
   7   1  17          0.70          9.72         6.03 o                         
   8   1  17         23.92         14.56         4.41 o                         
 -11   2  17         32.25         36.23         7.03 o                         
 -10   2  17         26.96         16.79         9.04 o                         
  -9   2  17         51.47         39.96         6.96 o                         
  -8   2  17        273.62        281.20        20.31 o                         
  -7   2  17          0.50          1.08         4.45 o                         
  -6   2  17          0.02         -2.33         4.73 o                         
  -5   2  17         93.98         82.06         6.82 o                         
  -4   2  17        450.16        455.57        19.65 o                         
  -3   2  17        229.77        252.69        13.07 o                         
  -2   2  17          8.62          1.67         4.11 o                         
  -1   2  17         62.18         69.73         6.45 o                         
   0   2  17          7.41          4.36         1.37 o                         
   1   2  17         81.49         86.44         8.16 o                         
   2   2  17          0.64          3.15         1.53 o                         
   3   2  17        134.63        128.87         6.15 o                         
   4   2  17         47.25         55.87         4.52 o                         
   5   2  17        109.76         97.86         8.67 o                         
   6   2  17          1.22          3.60         3.73 o                         
   7   2  17          0.33          1.30         4.02 o                         
   8   2  17          4.91          0.23         5.31 o                         
 -11   3  17         26.73         24.45         5.61 o                         
 -10   3  17         11.27          1.29         4.13 o                         
  -9   3  17         22.66         31.98         6.31 o                         
  -8   3  17          9.72         15.39         4.82 o                         
  -7   3  17          1.20          0.67         4.48 o                         
  -6   3  17         10.34         11.91         3.98 o                         
  -5   3  17         18.94         15.17         7.08 o                         
  -4   3  17          9.18         -1.84         5.25 o                         
  -3   3  17        232.72        196.65        12.65 o                         
  -2   3  17        517.36        558.27        26.66 o                         
  -1   3  17        392.21        432.87        18.32 o                         
   0   3  17          0.23         -1.63         4.06 o                         
   1   3  17        108.30        106.30         6.48 o                         
   2   3  17          0.39          0.36         1.92 o                         
   3   3  17         99.81         96.84         8.20 o                         
   4   3  17          0.29          0.65         2.34 o                         
   5   3  17         11.45          8.62         3.39 o                         
   6   3  17          0.20          7.77         3.61 o                         
   7   3  17        128.68        174.81        13.34 o                         
   8   3  17          5.98          7.41         4.44 o                         
 -11   4  17         12.59         17.23         8.73 o                         
 -10   4  17         78.24         86.92         8.99 o                         
  -9   4  17         18.13         10.29         4.60 o                         
  -8   4  17          0.01          2.26         3.67 o                         
  -7   4  17        278.96        280.09        14.92 o                         
  -6   4  17        135.12        138.25        12.98 o                         
  -5   4  17         19.83         17.96         5.96 o                         
  -4   4  17         11.56          8.58         4.78 o                         
  -3   4  17        649.27        689.22        15.62 o                         
  -2   4  17        273.71        324.98        34.27 o                         
  -1   4  17          1.46          9.25         5.19 o                         
   0   4  17         68.21         52.53         5.83 o                         
   1   4  17        274.49        277.03        19.52 o                         
   2   4  17          3.16          3.47         2.09 o                         
   3   4  17          4.04          5.68         2.10 o                         
   4   4  17         34.11         30.25         5.59 o                         
   5   4  17         24.45         21.68         4.70 o                         
   6   4  17        135.06        143.08         9.52 o                         
   7   4  17         18.88         17.92         5.88 o                         
   8   4  17          0.00         -1.83         5.69 o                         
 -10   5  17         10.78          8.28         5.65 o                         
  -9   5  17          0.00         -2.25         4.72 o                         
  -8   5  17          1.64          3.89         5.94 o                         
  -7   5  17         87.56         76.97         9.11 o                         
  -6   5  17        214.10        220.39        13.17 o                         
  -5   5  17          0.36          1.62         4.54 o                         
  -4   5  17         38.28         54.18        13.92 o                         
  -3   5  17         39.08         37.81         5.30 o                         
  -2   5  17         90.63         91.13         8.54 o                         
  -1   5  17         24.43         24.93         5.25 o                         
   0   5  17        134.61        122.28         9.57 o                         
   1   5  17          0.00          3.51         2.74 o                         
   2   5  17        120.81        136.19        12.63 o                         
   3   5  17        208.16        206.89        14.45 o                         
   4   5  17         14.11         10.76         4.52 o                         
   5   5  17          0.51         -0.56         6.56 o                         
   6   5  17          7.40          0.16         3.46 o                         
   7   5  17         64.39         66.74         8.38 o                         
 -10   6  17         13.30         11.88        10.47 o                         
  -9   6  17          1.55          7.60         8.11 o                         
  -8   6  17          4.40          3.48         3.81 o                         
  -7   6  17         58.05         62.69         9.04 o                         
  -6   6  17         47.52         47.86         6.97 o                         
  -5   6  17        194.70        178.29        12.37 o                         
  -4   6  17         20.92         13.38         6.64 o                         
  -3   6  17          9.83          5.47         3.97 o                         
  -2   6  17          6.13          1.82         3.57 o                         
  -1   6  17         38.85         40.01        11.17 o                         
   0   6  17         17.95         15.16         3.12 o                         
   1   6  17        133.60        148.80         7.93 o                         
   2   6  17         26.43         21.13         4.67 o                         
   3   6  17          0.51         -0.92         3.87 o                         
   4   6  17         10.02         12.99         2.37 o                         
   5   6  17         24.82         23.82         5.44 o                         
   6   6  17          6.91          6.90         3.17 o                         
   7   6  17        118.67        122.94        12.33 o                         
  -9   7  17          9.60          6.87         3.60 o                         
  -8   7  17          0.00          4.09         2.82 o                         
  -7   7  17          6.51          7.10         4.05 o                         
  -6   7  17        261.15        287.25        16.64 o                         
  -5   7  17         57.07         69.42         8.36 o                         
  -4   7  17          1.57         -0.46         3.91 o                         
  -3   7  17          2.60         -1.83         3.88 o                         
  -2   7  17          2.59          7.26         3.67 o                         
  -1   7  17         33.89         41.21         6.13 o                         
   0   7  17          8.08          3.41         1.86 o                         
   1   7  17        121.34        113.07         9.64 o                         
   2   7  17        493.91        536.75        32.92 o                         
   3   7  17         17.40          6.40         8.20 o                         
   4   7  17          0.94          1.80         3.15 o                         
   5   7  17         22.99         13.00         5.72 o                         
   6   7  17         15.31         10.74         4.86 o                         
  -8   8  17          0.43          5.97         3.85 o                         
  -7   8  17          0.46          4.87         3.10 o                         
  -6   8  17         88.41        106.40        10.02 o                         
  -5   8  17          0.11         10.86         3.59 o                         
  -4   8  17         32.85         37.90         6.39 o                         
  -3   8  17         11.14          5.50         4.14 o                         
  -2   8  17        243.46        237.61        11.07 o                         
  -1   8  17         13.46          5.30         2.65 o                         
   0   8  17          2.49          7.50         3.19 o                         
   1   8  17         64.05         60.26         6.99 o                         
   2   8  17          6.18          9.32         4.38 o                         
   3   8  17         25.14         10.66         4.19 o                         
   4   8  17          1.78          3.09         4.62 o                         
   5   8  17          6.37          0.26         4.91 o                         
  -7   9  17          4.00          1.74         4.03 o                         
  -6   9  17          9.37          8.08         8.21 o                         
  -5   9  17         15.50          5.33         4.33 o                         
  -4   9  17         26.08         29.99         7.72 o                         
  -3   9  17         28.95         29.83         5.65 o                         
  -2   9  17        140.13        163.82        10.60 o                         
  -1   9  17         44.03         56.85         7.89 o                         
   0   9  17         61.50         61.75         6.22 o                         
   1   9  17          0.30          0.19         4.14 o                         
   2   9  17          7.96          9.30         4.82 o                         
   3   9  17          6.57         -0.84         3.86 o                         
   4   9  17         25.43         42.03         7.75 o                         
  -5  10  17         34.11         46.50         7.94 o                         
  -4  10  17          4.49         -0.87         3.93 o                         
  -3  10  17          1.91         10.74         6.73 o                         
  -2  10  17          0.27          2.04         4.52 o                         
  -1  10  17          2.03          7.02         2.79 o                         
   0  10  17         20.66         26.22         5.29 o                         
   1  10  17          0.33          5.20         2.89 o                         
   2  10  17          8.48         14.94         4.27 o                         
  -2  11  17          6.67          7.62         2.87 o                         
  -1  11  17          0.44          6.35         6.82 o                         
 -10   0  18         38.44         38.74         9.46 o                         
  -8   0  18          1.68          5.87         7.75 o                         
  -6   0  18         15.50         13.92         5.48 o                         
  -4   0  18         46.84         65.91        11.44 o                         
  -2   0  18        212.79        195.14        12.31 o                         
   0   0  18        291.31        272.37        16.90 o                         
   2   0  18        150.91        155.20        14.36 o                         
   4   0  18        180.67        181.70        10.94 o                         
   6   0  18         49.93         52.59        11.17 o                         
 -11   1  18        103.54        100.95        11.03 o                         
 -10   1  18         31.82         37.42         6.07 o                         
  -9   1  18          0.44          2.23         4.30 o                         
  -8   1  18         46.38         35.84         6.55 o                         
  -7   1  18        124.24        127.53        13.56 o                         
  -6   1  18          4.27          0.00         3.95 o                         
  -5   1  18         13.13         21.02         7.53 o                         
  -4   1  18        124.78        125.44        10.98 o                         
  -3   1  18        133.84        126.72         8.51 o                         
  -2   1  18         91.17         92.28        12.39 o                         
  -1   1  18        350.43        362.61        12.17 o                         
   0   1  18         17.30         14.30         2.05 o                         
   1   1  18       1101.27       1162.49        61.47 o                         
   2   1  18        265.31        268.25        12.17 o                         
   3   1  18         30.50         20.16         3.46 o                         
   4   1  18         64.00         60.79         4.16 o                         
   5   1  18          4.28          3.53         2.44 o                         
   6   1  18         60.90         52.14         6.29 o                         
   7   1  18         24.59         25.54         7.48 o                         
   8   1  18          4.61          6.54         5.71 o                         
 -11   2  18         74.61         84.35        10.56 o                         
 -10   2  18          1.40          5.02         4.49 o                         
  -9   2  18         42.76         42.00         6.97 o                         
  -8   2  18        162.97        160.89        14.03 o                         
  -7   2  18        122.59        119.08        15.57 o                         
  -6   2  18        405.84        395.35        13.25 o                         
  -5   2  18         71.92         71.64         7.21 o                         
  -4   2  18         42.13         50.53         6.12 o                         
  -3   2  18        156.07        162.74         8.85 o                         
  -2   2  18       1338.74       1469.55        38.67 o                         
  -1   2  18          7.87          2.91         4.11 o                         
   0   2  18         53.74         52.68         4.57 o                         
   1   2  18          0.98          3.04         1.37 o                         
   2   2  18         76.03         71.03         4.77 o                         
   3   2  18         63.90         58.81         6.22 o                         
   4   2  18          4.17          3.24         2.59 o                         
   5   2  18         28.29         31.37         9.76 o                         
   6   2  18         32.20         29.21         4.68 o                         
   7   2  18         17.57          9.83         5.58 o                         
   8   2  18          4.16         -4.59         5.31 o                         
 -11   3  18         11.80         16.61         5.57 o                         
 -10   3  18          0.80         -2.40         4.27 o                         
  -9   3  18         87.19         88.86        13.87 o                         
  -8   3  18         75.97         71.50        14.24 o                         
  -7   3  18        169.08        155.17        10.34 o                         
  -6   3  18          0.00          4.22         4.10 o                         
  -5   3  18        140.29        131.99        10.46 o                         
  -4   3  18        400.65        398.70        12.78 o                         
  -3   3  18         64.94         70.04         8.60 o                         
  -2   3  18         94.23        108.25         7.93 o                         
  -1   3  18         68.23         74.09        11.80 o                         
   0   3  18        248.31        269.02         8.85 o                         
   1   3  18          7.30          5.91         2.26 o                         
   2   3  18          0.83          1.89         2.34 o                         
   3   3  18        161.29        176.58         8.31 o                         
   4   3  18          0.23          0.63         3.61 o                         
   5   3  18        166.09        191.43        10.73 o                         
   6   3  18          2.39          3.06         3.44 o                         
   7   3  18          7.94          9.53         5.96 o                         
 -10   4  18        152.22        190.46        13.45 o                         
  -9   4  18          4.83          5.54         3.09 o                         
  -8   4  18         25.12         30.96         6.04 o                         
  -7   4  18          2.47          0.00         2.49 o                         
  -6   4  18          6.69          2.83         4.57 o                         
  -5   4  18          4.80          7.42         7.12 o                         
  -4   4  18         39.71         51.23         7.33 o                         
  -3   4  18         46.02         41.43         5.94 o                         
  -2   4  18        186.55        197.27        13.62 o                         
  -1   4  18         44.04         35.89         5.63 o                         
   0   4  18        105.53        108.92         6.69 o                         
   1   4  18         22.09         14.01         3.34 o                         
   2   4  18          6.20          5.19         2.03 o                         
   3   4  18         89.81         86.99         7.50 o                         
   4   4  18         18.11         19.89         4.05 o                         
   5   4  18          9.09         15.78         7.87 o                         
   6   4  18         56.39         50.41         8.48 o                         
   7   4  18          4.30          3.65         2.73 o                         
 -10   5  18          5.44          1.98         4.00 o                         
  -9   5  18          3.29         -0.11         3.97 o                         
  -8   5  18          4.49          2.06         4.18 o                         
  -7   5  18          1.93          2.87         7.90 o                         
  -6   5  18         50.07         49.03         6.33 o                         
  -5   5  18        108.47         90.51         8.55 o                         
  -4   5  18         15.61         16.69         5.72 o                         
  -3   5  18         39.53         39.81         5.99 o                         
  -2   5  18        123.41        133.03         8.43 o                         
  -1   5  18          0.05          3.94         4.82 o                         
   0   5  18        307.09        336.97        13.53 o                         
   1   5  18          0.00          2.43         4.08 o                         
   2   5  18        107.23         97.23         7.13 o                         
   3   5  18        116.08        110.25        11.35 o                         
   4   5  18         92.52         86.93         9.60 o                         
   5   5  18         27.99         26.08         5.23 o                         
   6   5  18          0.48          0.72         4.64 o                         
   7   5  18          1.99          7.63         3.37 o                         
  -9   6  18        111.67        137.02        10.75 o                         
  -8   6  18          0.05          5.10         2.59 o                         
  -7   6  18         94.61         69.86         7.95 o                         
  -6   6  18         70.70         54.89         8.09 o                         
  -5   6  18          0.00          3.59         7.49 o                         
  -4   6  18         35.55         39.37         7.23 o                         
  -3   6  18        109.87        102.28        12.17 o                         
  -2   6  18        109.57         84.40        10.25 o                         
  -1   6  18          4.43          5.77         3.40 o                         
   0   6  18          0.58          3.34         2.39 o                         
   1   6  18          3.84          4.10         2.56 o                         
   2   6  18         28.45         27.25         4.11 o                         
   3   6  18        102.35         98.87        10.10 o                         
   4   6  18          5.94         10.85         3.46 o                         
   5   6  18        123.88        119.78        11.28 o                         
   6   6  18          5.66          5.85         4.50 o                         
  -9   7  18         14.29          8.76         4.79 o                         
  -8   7  18          1.92         11.99         5.89 o                         
  -7   7  18          0.06          2.86         4.94 o                         
  -6   7  18          5.45          0.55         4.62 o                         
  -5   7  18         70.78         64.91         8.44 o                         
  -4   7  18          1.20          6.12         4.76 o                         
  -3   7  18          2.33          3.63         7.20 o                         
  -2   7  18         23.46         21.60         4.88 o                         
  -1   7  18          8.11         16.88         4.20 o                         
   0   7  18          2.40          9.27         2.73 o                         
   1   7  18        115.99        114.36         8.03 o                         
   2   7  18         42.11         39.70         7.65 o                         
   3   7  18         50.13         43.96         6.69 o                         
   4   7  18         16.09         27.35         5.51 o                         
   5   7  18          0.14          4.59         4.64 o                         
  -8   8  18          6.56          8.98         4.61 o                         
  -7   8  18          0.73          5.72         3.54 o                         
  -6   8  18         67.22         56.79         7.85 o                         
  -5   8  18         32.43         34.88         7.35 o                         
  -4   8  18          0.01         -1.41         4.41 o                         
  -3   8  18         75.72         73.37         9.39 o                         
  -2   8  18         48.14         53.29         7.34 o                         
  -1   8  18         12.76         19.17         5.44 o                         
   0   8  18         77.92         87.87         7.83 o                         
   1   8  18        139.98        141.88        23.12 o                         
   2   8  18          2.53         -1.94         3.90 o                         
   3   8  18          2.89         10.21         4.91 o                         
   4   8  18          7.15          9.64         4.23 o                         
   5   8  18         19.20         18.08         9.20 o                         
  -7   9  18         27.58         30.02         6.13 o                         
  -6   9  18          2.03          7.52         5.02 o                         
  -5   9  18        177.04        175.17        14.00 o                         
  -4   9  18         82.99         97.35         8.49 o                         
  -3   9  18         71.95         81.92        13.35 o                         
  -2   9  18          4.41         22.53        12.70 o                         
  -1   9  18         84.64         81.50         8.83 o                         
   0   9  18         11.78          5.19         3.75 o                         
   1   9  18          0.11          1.49         2.51 o                         
   2   9  18          7.65         18.27         4.18 o                         
   3   9  18          0.17          8.22         3.35 o                         
  -5  10  18         39.64         27.90         6.63 o                         
  -4  10  18          8.78          8.30         7.63 o                         
  -3  10  18          1.76          4.40         4.33 o                         
  -2  10  18          0.03          3.14         4.26 o                         
  -1  10  18          2.07          7.87         3.31 o                         
   0  10  18         40.70         39.83         7.71 o                         
   1  10  18          8.00         11.56         4.14 o                         
   2  10  18          0.33          0.60         6.13 o                         
 -11   0  19         21.73         31.21        10.28 o                         
  -9   0  19        157.67        151.63        18.99 o                         
  -7   0  19          2.66         -5.83         5.83 o                         
  -5   0  19        264.73        268.10        16.48 o                         
  -3   0  19         51.76         47.87         9.37 o                         
  -1   0  19        248.00        250.87        14.86 o                         
   1   0  19       1080.50       1189.04       112.16 o                         
   3   0  19        133.88        161.25        13.75 o                         
   5   0  19          1.47          2.54         5.87 o                         
 -11   1  19          1.75          3.86         3.93 o                         
 -10   1  19         50.28         62.40        11.85 o                         
  -9   1  19         11.05         13.21         8.79 o                         
  -8   1  19         23.74         33.89         6.72 o                         
  -7   1  19         17.68         26.96         5.38 o                         
  -6   1  19        162.49        172.60        10.56 o                         
  -5   1  19          7.44          4.25         4.11 o                         
  -4   1  19        156.87        174.59         9.30 o                         
  -3   1  19          0.36          2.46         4.19 o                         
  -2   1  19       1197.17       1324.40        21.20 o                         
  -1   1  19         47.50         43.58         5.53 o                         
   0   1  19        179.66        177.70        11.22 o                         
   1   1  19          1.40          3.42         2.35 o                         
   2   1  19          0.44          2.33         1.40 o                         
   3   1  19          8.52          6.35         1.75 o                         
   4   1  19         69.15         49.57         3.90 o                         
   5   1  19         10.71          6.60         3.15 o                         
   6   1  19         42.14         38.68         8.63 o                         
   7   1  19          1.70          4.55         4.86 o                         
 -11   2  19         14.10          9.83         4.23 o                         
 -10   2  19         37.92         50.98        11.17 o                         
  -9   2  19        191.93        221.52        14.29 o                         
  -8   2  19         65.05         63.82         8.02 o                         
  -7   2  19         97.67         88.64         9.44 o                         
  -6   2  19        270.34        284.76        12.88 o                         
  -5   2  19         18.06         12.78         5.08 o                         
  -4   2  19         57.59         42.14         6.28 o                         
  -3   2  19        466.62        473.87        17.37 o                         
  -2   2  19        757.96        801.15        36.66 o                         
  -1   2  19        540.62        590.30        16.51 o                         
   0   2  19         21.25         23.24         3.40 o                         
   1   2  19         40.02         40.17         3.91 o                         
   2   2  19         28.16         23.91         2.55 o                         
   3   2  19        141.29        140.97        11.96 o                         
   4   2  19         47.17         43.62         4.83 o                         
   5   2  19         33.82         31.59        12.07 o                         
   6   2  19         22.99         19.03         4.96 o                         
   7   2  19          1.15          1.95         2.60 o                         
 -10   3  19          1.94         14.44         5.87 o                         
  -9   3  19         26.66         23.94         5.32 o                         
  -8   3  19         86.61        106.86         9.93 o                         
  -7   3  19         40.36         41.99         7.06 o                         
  -6   3  19          0.79          7.54         7.05 o                         
  -5   3  19        273.23        278.00        11.70 o                         
  -4   3  19         10.42         11.88         5.48 o                         
  -3   3  19        829.75        831.86        23.72 o                         
  -2   3  19         11.11         15.75         6.99 o                         
  -1   3  19        454.19        481.67        13.19 o                         
   0   3  19          1.48          3.82         2.48 o                         
   1   3  19          6.48          7.99         2.99 o                         
   2   3  19         41.39         35.74         4.02 o                         
   3   3  19          3.29          3.91         2.39 o                         
   4   3  19        113.83        133.81         8.72 o                         
   5   3  19          0.17         -1.39         3.62 o                         
   6   3  19          1.75          5.45         6.33 o                         
   7   3  19         16.48         19.69         8.88 o                         
 -10   4  19          9.35         16.82         6.69 o                         
  -9   4  19          6.68          6.95         5.08 o                         
  -8   4  19         64.04         52.98         9.76 o                         
  -7   4  19         49.34         53.22        13.85 o                         
  -6   4  19         30.24         20.55         5.11 o                         
  -5   4  19          1.42          3.04         2.48 o                         
  -4   4  19         81.25        107.11         9.13 o                         
  -3   4  19         14.14         16.17         4.45 o                         
  -2   4  19         57.67         50.37         5.88 o                         
  -1   4  19         89.27        109.45         8.10 o                         
   0   4  19        185.60        206.33         9.09 o                         
   1   4  19         28.82         29.25         4.08 o                         
   2   4  19         58.31         59.22         5.51 o                         
   3   4  19          3.90          1.94         2.57 o                         
   4   4  19         75.62         82.64        10.78 o                         
   5   4  19          4.66         -0.11         3.55 o                         
   6   4  19         87.04         83.98        10.61 o                         
   7   4  19          0.74         -4.47         5.62 o                         
 -10   5  19         69.37         83.92         9.67 o                         
  -9   5  19          8.44          8.81         5.23 o                         
  -8   5  19         31.83         19.28         6.26 o                         
  -7   5  19          0.18          6.99         6.41 o                         
  -6   5  19          1.74         -1.61         4.80 o                         
  -5   5  19          0.40          1.14         2.10 o                         
  -4   5  19        151.20        163.72        16.94 o                         
  -3   5  19          1.85          3.25         7.99 o                         
  -2   5  19          3.56          2.85         2.50 o                         
  -1   5  19          5.93          4.46         3.48 o                         
   0   5  19        305.21        300.14        13.11 o                         
   1   5  19         30.90         28.83         4.63 o                         
   2   5  19          5.08          1.68         1.76 o                         
   3   5  19          0.15          2.69         2.23 o                         
   4   5  19          0.02          4.23         2.35 o                         
   5   5  19          3.68          2.97         3.46 o                         
   6   5  19          7.85          2.88         4.89 o                         
  -9   6  19         14.24         11.40         9.47 o                         
  -8   6  19        116.35        107.35        15.46 o                         
  -7   6  19         37.63         25.77        14.55 o                         
  -6   6  19         25.86         20.36        11.50 o                         
  -5   6  19         42.45         51.78         7.47 o                         
  -4   6  19         70.15         63.94         7.65 o                         
  -3   6  19         40.53         39.42         6.51 o                         
  -2   6  19         43.28         42.45         5.65 o                         
  -1   6  19         27.70         38.76         6.95 o                         
   0   6  19          1.50         -0.82         2.89 o                         
   1   6  19          0.43          1.18         3.53 o                         
   2   6  19         55.99         63.27         8.40 o                         
   3   6  19          2.31          4.80         2.47 o                         
   4   6  19          2.43          2.29         5.04 o                         
   5   6  19         38.64         41.63         7.41 o                         
   6   6  19          1.31          6.71         5.47 o                         
  -8   7  19          0.44         12.37         5.62 o                         
  -7   7  19          6.75          7.98         5.17 o                         
  -6   7  19          0.23          3.27         5.71 o                         
  -5   7  19        246.90        252.73        14.39 o                         
  -4   7  19          1.98         -0.91         4.31 o                         
  -3   7  19         44.15         39.09         6.48 o                         
  -2   7  19         61.39         56.66         6.82 o                         
  -1   7  19         64.15         73.43         7.24 o                         
   0   7  19        138.61        128.62        12.24 o                         
   1   7  19         89.82         82.73         7.03 o                         
   2   7  19         40.85         36.40         6.35 o                         
   3   7  19          8.91          5.80         5.40 o                         
   4   7  19         64.43         58.93         9.01 o                         
   5   7  19          6.19          4.04         6.63 o                         
  -7   8  19         12.45          5.85         4.46 o                         
  -6   8  19          3.24          4.07         2.66 o                         
  -5   8  19         22.02         21.22         6.58 o                         
  -4   8  19        263.26        304.34        16.36 o                         
  -3   8  19         14.41         13.93         4.56 o                         
  -2   8  19          0.40          1.06         3.76 o                         
  -1   8  19          0.63          5.49         2.38 o                         
   0   8  19          0.09         -0.80         3.14 o                         
   1   8  19          2.34          4.22         2.63 o                         
   2   8  19         28.26         31.87         6.53 o                         
   3   8  19          0.07          2.69         3.56 o                         
   4   8  19          9.09          8.47         3.12 o                         
  -6   9  19          0.41          5.31         5.76 o                         
  -5   9  19          1.92         -0.04         5.33 o                         
  -4   9  19          0.24          3.75         4.30 o                         
  -3   9  19         11.96         23.11         5.22 o                         
  -2   9  19         11.29         10.54         4.97 o                         
  -1   9  19         26.40         19.71         9.98 o                         
   0   9  19         21.94         22.65         5.74 o                         
   1   9  19          5.17          4.60         3.42 o                         
   2   9  19          2.01          9.43         3.21 o                         
  -4  10  19          2.53          6.97         3.21 o                         
  -3  10  19         53.85         59.56        13.48 o                         
  -2  10  19          1.70          3.34         2.94 o                         
  -1  10  19         44.30         47.76         7.79 o                         
   0  10  19         65.46         55.26         9.99 o                         
 -10   0  20          4.93         15.55         9.77 o                         
  -8   0  20        173.46        172.85        15.78 o                         
  -6   0  20          5.46          1.30         5.84 o                         
  -4   0  20          0.18          7.66         6.52 o                         
  -2   0  20        136.39        129.65        13.16 o                         
   0   0  20         43.22         42.52         7.88 o                         
   2   0  20         84.33         82.20         8.63 o                         
   4   0  20        381.92        414.28        19.04 o                         
 -10   1  20          1.18          6.69         5.07 o                         
  -9   1  20          3.97          3.11         5.45 o                         
  -8   1  20          6.98          7.23         4.85 o                         
  -7   1  20          2.04          3.34         5.51 o                         
  -6   1  20         19.40         21.78         5.08 o                         
  -5   1  20         97.22         93.21         7.77 o                         
  -4   1  20        277.45        284.24        11.67 o                         
  -3   1  20        172.01        195.78        10.10 o                         
  -2   1  20         39.07         24.05         5.34 o                         
  -1   1  20         12.07          8.43         4.81 o                         
   0   1  20       1014.84       1027.28        51.16 o                         
   1   1  20         27.15         14.96         1.94 o                         
   2   1  20         60.55         63.08         5.27 o                         
   3   1  20         25.78         20.28         2.65 o                         
   4   1  20         12.16         13.45         3.49 o                         
   5   1  20         18.81         13.67         3.35 o                         
   6   1  20          4.68          3.17         3.30 o                         
   7   1  20          2.33          2.64         4.83 o                         
 -10   2  20         72.53         55.86         8.08 o                         
  -9   2  20         57.78         58.52        10.70 o                         
  -8   2  20         42.15         42.48         7.90 o                         
  -7   2  20         29.88         38.39         5.80 o                         
  -6   2  20         16.85         14.67         5.16 o                         
  -5   2  20         61.94         60.94         7.46 o                         
  -4   2  20         64.46         54.47         7.18 o                         
  -3   2  20          3.27         11.56         5.76 o                         
  -2   2  20         15.25         19.83         6.01 o                         
  -1   2  20        180.31        177.18        20.02 o                         
   0   2  20         27.00         22.52         3.52 o                         
   1   2  20          0.40          1.65         2.17 o                         
   2   2  20        188.57        222.32        16.72 o                         
   3   2  20        170.45        172.36        10.98 o                         
   4   2  20          9.56         13.23         4.38 o                         
   5   2  20          1.65          2.54         3.33 o                         
   6   2  20         17.53         23.69         9.85 o                         
   7   2  20         22.83         12.69         6.04 o                         
 -10   3  20          0.61          1.89         7.71 o                         
  -9   3  20          0.04          3.53         4.51 o                         
  -8   3  20          1.34          6.28         4.91 o                         
  -7   3  20        141.82        118.64        10.47 o                         
  -6   3  20        474.40        512.61        16.32 o                         
  -5   3  20        529.21        579.05        17.15 o                         
  -4   3  20         29.95         29.06        11.73 o                         
  -3   3  20          0.48          8.75         4.55 o                         
  -2   3  20         45.89         41.05         6.35 o                         
  -1   3  20         73.67         68.07         7.79 o                         
   0   3  20        173.48        210.70        12.49 o                         
   1   3  20         41.90         38.59         4.32 o                         
   2   3  20         70.58         67.37         8.87 o                         
   3   3  20         15.30         15.13         6.26 o                         
   4   3  20         16.14          6.18         4.45 o                         
   5   3  20          7.80          7.38         3.68 o                         
   6   3  20          2.54          1.25         3.63 o                         
 -10   4  20          3.31          8.09         3.62 o                         
  -9   4  20          5.78          1.59         4.42 o                         
  -8   4  20         12.24          6.71         3.68 o                         
  -7   4  20         32.27         37.01         6.04 o                         
  -6   4  20         72.35         54.63         7.36 o                         
  -5   4  20          0.06          0.90         4.37 o                         
  -4   4  20         24.80         27.07         4.53 o                         
  -3   4  20         85.59        111.02        15.85 o                         
  -2   4  20         26.75         16.18         5.10 o                         
  -1   4  20         45.30         41.55        13.54 o                         
   0   4  20         42.41         36.48         4.81 o                         
   1   4  20         52.45         48.88         6.53 o                         
   2   4  20          1.60          3.78         2.79 o                         
   3   4  20         11.64         10.35         4.95 o                         
   4   4  20         47.68         54.81         7.60 o                         
   5   4  20         15.57         12.36         4.53 o                         
   6   4  20          3.63          4.32         4.05 o                         
  -9   5  20         31.80         11.68         6.45 o                         
  -8   5  20         26.74         27.56         6.17 o                         
  -7   5  20         10.98          4.44         2.97 o                         
  -6   5  20        126.07        134.45        10.88 o                         
  -5   5  20         41.11         37.42         5.72 o                         
  -4   5  20         93.40        107.78        12.26 o                         
  -3   5  20        133.31        172.51        10.49 o                         
  -2   5  20         40.50         34.36         7.42 o                         
  -1   5  20        284.55        277.47        14.59 o                         
   0   5  20          0.03          2.96         2.62 o                         
   1   5  20          0.05          4.61         2.50 o                         
   2   5  20          7.72          2.12         2.04 o                         
   3   5  20         23.82         35.34         7.75 o                         
   4   5  20          5.74          5.74         2.12 o                         
   5   5  20         28.88         20.64         4.72 o                         
   6   5  20          2.05          9.58         6.61 o                         
  -9   6  20         44.09         35.37         6.90 o                         
  -8   6  20         13.29          8.64         5.16 o                         
  -7   6  20         12.25         17.32         5.54 o                         
  -6   6  20          0.22          6.57         4.79 o                         
  -5   6  20         65.15         70.49         7.19 o                         
  -4   6  20         17.08         12.36         4.09 o                         
  -3   6  20          2.14          3.18         3.82 o                         
  -2   6  20         24.36         12.08         7.95 o                         
  -1   6  20         42.73         38.90         5.54 o                         
   0   6  20          0.05          0.02         2.85 o                         
   1   6  20        121.47        142.18        10.28 o                         
   2   6  20         57.15         48.44        10.37 o                         
   3   6  20          0.03          0.03         4.19 o                         
   4   6  20          0.39          0.87         2.67 o                         
   5   6  20          0.01          4.03         3.43 o                         
  -8   7  20         19.96         26.71         6.29 o                         
  -7   7  20          5.08          2.90         4.33 o                         
  -6   7  20         14.76         15.34         4.03 o                         
  -5   7  20         29.27         34.86        20.36 o                         
  -4   7  20        174.56        214.02        11.68 o                         
  -3   7  20         94.65         86.31         9.04 o                         
  -2   7  20          0.35          5.59         4.00 o                         
  -1   7  20        125.42        109.71         8.20 o                         
   0   7  20          1.07          3.20         2.64 o                         
   1   7  20         31.97         35.85         5.85 o                         
   2   7  20         48.81         50.74         6.23 o                         
   3   7  20         67.75         53.10         8.16 o                         
   4   7  20         21.43          7.07         3.33 o                         
  -7   8  20          1.29          7.88        12.09 o                         
  -6   8  20          9.01         13.95         4.84 o                         
  -5   8  20          4.90         -1.57         4.41 o                         
  -4   8  20         14.50         18.59         5.93 o                         
  -3   8  20        120.44        121.36         9.46 o                         
  -2   8  20          3.02          1.82         3.82 o                         
  -1   8  20          4.96          7.07         2.76 o                         
   0   8  20          5.09          3.74         3.32 o                         
   1   8  20         36.24         31.79        11.65 o                         
   2   8  20         11.07          7.00         3.62 o                         
   3   8  20         10.87          9.56         5.47 o                         
  -5   9  20         28.18         23.05         6.03 o                         
  -4   9  20          9.55         11.60         6.17 o                         
  -3   9  20        181.92        221.98        19.14 o                         
  -2   9  20          0.11          4.90         5.26 o                         
  -1   9  20         11.32          6.87         2.42 o                         
   0   9  20         28.76         41.73         7.13 o                         
   1   9  20         72.85         80.24        30.27 o                         
  -9   0  21         34.31         29.30         9.58 o                         
  -7   0  21         85.13         91.34        13.56 o                         
  -5   0  21         70.38         63.13        11.92 o                         
  -3   0  21         10.68          2.16         6.42 o                         
  -1   0  21         14.62         20.60         6.82 o                         
   1   0  21         18.70         14.44         3.13 o                         
   3   0  21         71.16         70.45        13.47 o                         
 -10   1  21          2.67          3.97         4.65 o                         
  -9   1  21         80.65        116.24        11.05 o                         
  -8   1  21         30.44         17.17         5.36 o                         
  -7   1  21          1.00          2.54         4.09 o                         
  -6   1  21         29.12         33.97         6.55 o                         
  -5   1  21        167.57        163.07        10.78 o                         
  -4   1  21        199.21        190.73        11.10 o                         
  -3   1  21         68.87         81.07         9.18 o                         
  -2   1  21         18.28         20.25         6.50 o                         
  -1   1  21          7.73          2.59         5.88 o                         
   0   1  21        372.82        389.45        29.44 o                         
   1   1  21        274.73        280.59        22.01 o                         
   2   1  21         24.83         24.49         3.94 o                         
   3   1  21         16.72         12.10         4.41 o                         
   4   1  21         24.24         20.75         3.64 o                         
   5   1  21          9.83         10.64         4.42 o                         
   6   1  21          5.76         -0.23         3.00 o                         
 -10   2  21         16.66          4.64         5.65 o                         
  -9   2  21         10.74         15.22         5.91 o                         
  -8   2  21          0.47          6.93         7.67 o                         
  -7   2  21         32.28         18.97         3.82 o                         
  -6   2  21         36.02         45.54         7.59 o                         
  -5   2  21          2.74          4.63         4.48 o                         
  -4   2  21         10.82          9.86         5.46 o                         
  -3   2  21        363.19        401.13        23.50 o                         
  -2   2  21        141.53        151.65        14.85 o                         
  -1   2  21        239.50        266.62        11.29 o                         
   0   2  21         27.81         25.81         6.06 o                         
   1   2  21        657.78        749.23        45.79 o                         
   2   2  21         10.19          6.04         2.08 o                         
   3   2  21        101.42        104.73         7.73 o                         
   4   2  21         12.58          9.97         3.17 o                         
   5   2  21         23.53         13.28         7.57 o                         
   6   2  21          3.41         10.87         4.55 o                         
 -10   3  21         19.10         17.96         6.78 o                         
  -9   3  21          0.26          7.30         6.24 o                         
  -8   3  21         67.51         62.36         7.91 o                         
  -7   3  21          0.08          1.26         7.99 o                         
  -6   3  21         28.60         20.36         5.81 o                         
  -5   3  21        211.62        236.44        12.04 o                         
  -4   3  21        125.99        123.80         9.54 o                         
  -3   3  21          4.44         -0.81         5.66 o                         
  -2   3  21         69.44         73.27         7.36 o                         
  -1   3  21        188.06        180.47         9.59 o                         
   0   3  21         76.65        115.71         9.36 o                         
   1   3  21          0.01          8.24         2.36 o                         
   2   3  21          2.64          2.46         4.93 o                         
   3   3  21          0.12          1.51         1.73 o                         
   4   3  21          4.54          5.38         4.30 o                         
   5   3  21          1.99          5.59         3.29 o                         
   6   3  21          8.71          6.34         5.34 o                         
  -9   4  21          9.02          8.23         4.04 o                         
  -8   4  21          2.43          1.62         3.76 o                         
  -7   4  21         17.56         21.69         5.30 o                         
  -6   4  21          0.60          3.30         4.55 o                         
  -5   4  21          3.91          4.62         4.42 o                         
  -4   4  21        160.63        198.64        10.85 o                         
  -3   4  21        158.62        159.58        10.19 o                         
  -2   4  21          4.19          6.21         4.58 o                         
  -1   4  21          3.95          3.84         4.02 o                         
   0   4  21         48.70         31.31         4.57 o                         
   1   4  21         24.33         22.75         3.75 o                         
   2   4  21         29.21         22.46         3.76 o                         
   3   4  21         39.21         50.38         7.19 o                         
   4   4  21         56.35         53.32         8.92 o                         
   5   4  21          8.63          0.42         3.63 o                         
  -9   5  21         25.71         38.22         8.67 o                         
  -8   5  21         74.71         91.96        21.95 o                         
  -7   5  21          2.49          6.35         4.89 o                         
  -6   5  21          1.93         -3.31         4.66 o                         
  -5   5  21          0.22          2.10         4.09 o                         
  -4   5  21         70.35         57.49         6.91 o                         
  -3   5  21          1.28         -0.98         3.88 o                         
  -2   5  21         75.85         88.41         8.02 o                         
  -1   5  21         48.31         40.90         6.79 o                         
   0   5  21         69.15         70.51         7.60 o                         
   1   5  21          2.07          1.89         2.61 o                         
   2   5  21          1.02          4.48         2.97 o                         
   3   5  21          4.83          4.99         6.67 o                         
   4   5  21          2.23         -0.30         2.94 o                         
   5   5  21         19.58         12.86         4.98 o                         
  -8   6  21          5.38          1.61         6.46 o                         
  -7   6  21         25.65         26.51         5.83 o                         
  -6   6  21        211.92        250.47        17.94 o                         
  -5   6  21         83.23         86.80         9.14 o                         
  -4   6  21        100.07        120.08        10.41 o                         
  -3   6  21         10.13         15.17         5.87 o                         
  -2   6  21         15.70         12.91         3.83 o                         
  -1   6  21         10.57          1.09         3.80 o                         
   0   6  21          4.47          4.96         2.72 o                         
   1   6  21         16.54         11.33         3.21 o                         
   2   6  21          1.26          8.99         4.80 o                         
   3   6  21          5.01          7.64         7.78 o                         
   4   6  21          2.83          4.03         3.83 o                         
  -7   7  21        111.28        132.67        13.41 o                         
  -6   7  21         13.40         18.47         6.02 o                         
  -5   7  21         19.35         28.79         4.93 o                         
  -4   7  21         62.34         63.33         9.31 o                         
  -3   7  21          9.26         11.16         4.87 o                         
  -2   7  21         23.33         25.39         5.74 o                         
  -1   7  21         11.85          7.57         3.18 o                         
   0   7  21         36.79         26.60         4.44 o                         
   1   7  21         17.50         11.31         3.59 o                         
   2   7  21          0.06          5.03         6.11 o                         
   3   7  21         10.56          9.20         3.42 o                         
  -6   8  21        143.72        148.07        12.73 o                         
  -5   8  21          6.85          3.57         4.53 o                         
  -4   8  21         25.81         24.37         6.75 o                         
  -3   8  21         28.23         19.84         5.26 o                         
  -2   8  21         22.41         17.62         6.15 o                         
  -1   8  21          0.03          2.81         3.52 o                         
   0   8  21         30.47         25.86         6.37 o                         
   1   8  21         81.10         82.08        10.89 o                         
   2   8  21         15.62          9.77         4.28 o                         
  -4   9  21         25.77          6.48         4.69 o                         
  -3   9  21         27.06         18.12         6.13 o                         
  -2   9  21         71.46         81.87        15.85 o                         
  -1   9  21         18.92         26.40         7.84 o                         
   0   9  21          4.17          0.37         4.58 o                         
 -10   0  22         17.93          9.00        10.14 o                         
  -8   0  22         24.68         40.42        10.90 o                         
  -6   0  22        170.72        184.89        16.21 o                         
  -4   0  22         24.55         20.54         7.69 o                         
  -2   0  22         18.20         18.32         8.14 o                         
   0   0  22        253.13        254.27        19.35 o                         
   2   0  22        208.65        227.39        20.49 o                         
   4   0  22          2.67         11.22         4.47 o                         
 -10   1  22          2.08          9.15         4.22 o                         
  -9   1  22          5.10          7.63         4.80 o                         
  -8   1  22         17.25         18.90         3.88 o                         
  -7   1  22          5.25          4.00         4.39 o                         
  -6   1  22          9.49         10.52         4.81 o                         
  -5   1  22         61.59         58.39         7.91 o                         
  -4   1  22         99.45        122.44        14.28 o                         
  -3   1  22        100.98         96.22         8.10 o                         
  -2   1  22         12.08          4.04         3.46 o                         
  -1   1  22         32.91         31.44         3.82 o                         
   0   1  22         12.35          8.76         2.75 o                         
   1   1  22         31.11         30.55         3.86 o                         
   2   1  22         15.92          9.30         2.79 o                         
   3   1  22         67.78         61.30         6.01 o                         
   4   1  22         18.52         12.93         3.17 o                         
   5   1  22         35.10         14.43         5.62 o                         
  -9   2  22         32.84         35.33         7.30 o                         
  -8   2  22         11.41          7.97         5.36 o                         
  -7   2  22          0.06          6.33         4.52 o                         
  -6   2  22         52.07         50.16         9.40 o                         
  -5   2  22          3.53          8.72         3.74 o                         
  -4   2  22         60.50         69.79         8.80 o                         
  -3   2  22          0.66          3.39         4.36 o                         
  -2   2  22          6.57          6.85         5.79 o                         
  -1   2  22         25.43         24.04         4.92 o                         
   0   2  22        126.34        124.26         8.27 o                         
   1   2  22         28.78         15.70         3.41 o                         
   2   2  22         25.78         21.66         4.02 o                         
   3   2  22         47.62         43.47         4.90 o                         
   4   2  22         52.13         50.66        11.37 o                         
   5   2  22         90.33         82.99         9.11 o                         
  -9   3  22         13.88         18.33         5.34 o                         
  -8   3  22          0.18          2.59         4.59 o                         
  -7   3  22          8.83          9.61         4.17 o                         
  -6   3  22          5.15          5.49         3.66 o                         
  -5   3  22          4.61          4.01         4.77 o                         
  -4   3  22         32.82         28.72         5.61 o                         
  -3   3  22         16.80          6.69         5.24 o                         
  -2   3  22          8.90          2.87         4.12 o                         
  -1   3  22          7.01          5.97         3.99 o                         
   0   3  22         39.82         30.24         4.41 o                         
   1   3  22          3.92          0.60         2.83 o                         
   2   3  22          0.08          2.16         2.79 o                         
   3   3  22         13.92         11.54         4.10 o                         
   4   3  22         12.39          7.45         8.06 o                         
   5   3  22         27.38         18.28         7.13 o                         
  -9   4  22         10.21         19.01         5.43 o                         
  -8   4  22         35.96         31.08         6.78 o                         
  -7   4  22          2.06         10.90         5.72 o                         
  -6   4  22          8.73          2.44         4.45 o                         
  -5   4  22        149.06        150.84        11.49 o                         
  -4   4  22          3.37          8.05         4.66 o                         
  -3   4  22          0.00          9.19         4.78 o                         
  -2   4  22          6.66          0.79         4.00 o                         
  -1   4  22          0.99          4.87         4.28 o                         
   0   4  22          0.44          0.19         3.27 o                         
   1   4  22          1.89          3.29         3.80 o                         
   2   4  22         63.21         59.03         6.52 o                         
   3   4  22         46.58         35.57         7.23 o                         
   4   4  22          1.28          6.60         4.50 o                         
   5   4  22         24.33         30.29         7.09 o                         
  -8   5  22         16.03          6.93         5.09 o                         
  -7   5  22         33.83         37.12         7.61 o                         
  -6   5  22        153.99        169.29        12.29 o                         
  -5   5  22          7.58          7.52         4.40 o                         
  -4   5  22         52.25         43.04         5.86 o                         
  -3   5  22          9.91          3.76         3.28 o                         
  -2   5  22        158.08        169.36        20.13 o                         
  -1   5  22          0.00          6.27         6.94 o                         
   0   5  22        263.26        281.88        14.69 o                         
   1   5  22         18.82         11.65         4.26 o                         
   2   5  22         14.53         18.70         5.98 o                         
   3   5  22          7.89          6.05         3.77 o                         
   4   5  22         93.30         94.83        16.73 o                         
  -7   6  22         50.41         50.49         7.16 o                         
  -6   6  22         29.85         33.52         7.10 o                         
  -5   6  22          3.56          6.33         5.61 o                         
  -4   6  22          8.88          1.97         4.13 o                         
  -3   6  22          4.30          4.72         5.74 o                         
  -2   6  22          3.72          3.03         3.99 o                         
  -1   6  22         67.54         63.58         6.41 o                         
   0   6  22         22.44         22.86         6.00 o                         
   1   6  22        127.32        131.79        16.01 o                         
   2   6  22         38.79         34.82         6.84 o                         
   3   6  22         34.79         24.50         4.91 o                         
  -6   7  22         81.79        100.19        10.84 o                         
  -5   7  22         10.19          0.93         4.74 o                         
  -4   7  22          8.46          5.69         4.93 o                         
  -3   7  22          0.44          2.98         5.02 o                         
  -2   7  22         67.22         77.33        11.59 o                         
  -1   7  22         47.74         49.80         5.47 o                         
   0   7  22          5.73          7.54         4.15 o                         
   1   7  22          7.53          4.82         3.92 o                         
   2   7  22         15.05         14.93         7.33 o                         
  -5   8  22         38.82         42.62        11.76 o                         
  -4   8  22         30.66         26.17         6.65 o                         
  -3   8  22         30.37         30.07         5.69 o                         
  -2   8  22         79.81         90.36         8.70 o
[truncated: 27,217 more chars]
